# Supplementary material for: Mapping the Kitchen Microbiota in Five European Countries Reveals a Set of Core Bacteria across Countries, Kitchen Surfaces, and Cleaning Utensils
Source: Appl Environ Microbiol. 2023 May 31;89(6):e00267-23. doi: 10.1128/aem.00267-23 (PMC10304973; doi:10.1128/aem.00267-23)
Supplement: Supplemental file 1 — File S1. Download aem.00267-23-s0002.xlsx, XLSX file, 1.2 MB [file aem.00267-23-s0002.xlsx]

## Sheet: rel-L6-table_302
# Constructed from biom file
#OTU ID	NC.1	H4.2	H4.4	H5.4	NB.4	H3.1	H5.1	H4.1	H4.12	H5.12	NE.13a	H3.12	NB.2	NC.2	NB.3	NF.14	NF.1	P11.12	NN.13a	NF.4	P11.16	P11.4	P11.3	P11.1	P11.2	NB.13a	NF.3	P8.1	NF.2	NC.14	P8.16	P8.2	NG.4	NA.13a	F25.13	NL.13a	NH.13a	NI.13a	F29.13	F31.13	P10.4	P2.13	P15.12	NO.13a	NP.13a	P7.13	F27.13	P10.13	NO.17
d__Archaea;p__Crenarchaeota;c__Nitrososphaeria;o__Nitrososphaerales;f__Nitrososphaeraceae;__	0	0	0	0	0	0	0	0	0	0	0	0	0	0	0	0	0	0	0	0	0	0	0	0	0	0	0	0	0	0	0	0	0	0	0	0	0	0	0	0	0	0	0	0	0	0	0	0	0
d__Archaea;p__Crenarchaeota;c__Nitrososphaeria;o__Nitrososphaerales;f__Nitrososphaeraceae;g__Candidatus_Nitrocosmicus	0	0	0	0	0	0	0	0	0	0	0	0	0	0	0	0	0	0	0	0	0	0	0	0	0	0	0	0	0	0.000110462	0	0	0	0	0	0	0	0	0	0	0	0	0	0	0	0	0	0	0
d__Archaea;p__Crenarchaeota;c__Nitrososphaeria;o__Nitrososphaerales;f__Nitrososphaeraceae;g__Nitrososphaeraceae	0	0	0	0	0	0	0	0	0	0	0	0	0	0	0	0	0	0	0	0	0	0	0	0	0	0	0	0	0	0	0	0	0	0	0	0	0	0	0	0	0	0	0	0	0	0	0	0	0
d__Archaea;p__Euryarchaeota;c__Methanobacteria;o__Methanobacteriales;f__Methanobacteriaceae;g__Methanobrevibacter	0	0	0	0	0	0	0	0	0	0	0	0	0	0	0	0	0	0	0	0	0	0	0	0	0	0	0	0	0	0	0	0	0	0	0	0	0	0	0	0	0	0	0	0	0	0	0	0	0
d__Archaea;p__Halobacterota;c__Halobacteria;o__Halobacterales;f__Halococcaceae;g__Halococcus	0	0	0	0	0	0	0	0	0	0	0	0	0	0	0	0	0	0	0	0	0	0	0	0	0	0	0	0	2.42363e-05	0	0	0	0	0	0	0	0	0	0	0	0	0	0	0	0	0	0	0	0
d__Archaea;p__Halobacterota;c__Halobacteria;o__Halobacterales;f__Haloferacaceae;g__Halorubrum	0	0	0	0	0	0	0	0	0	0	0	0	0	0	0	0	0	0	0	0	0	0	0	0	0	0	0	0	0	0	0	0	0	0	0	0	0	0	0	0	0	0	0	0	0	0	0	0	0
d__Archaea;p__Thermoplasmatota;c__Thermoplasmata;o__Methanomassiliicoccales;f__Methanomethylophilaceae;g__uncultured	0	0	0	0	0	0	0	0	0	0	0	0	0	0	0	0	0	0	0	0	0	0	0	0	0	0	0	0	0	0	0	0	0	0	0	0	0	0	0	0	0	0	0	0	0	0	0	0	0
d__Bacteria;__;__;__;__;__	0	0	0	0	0	0	0	0	0	0	0	0	0	0	0	0	0	0	0	0	0	0	0	0	0	0	0	0	0	0	0	0	0	0	0	0	0	0	0	0	0	0	0	0	0	0	0	0	0
d__Bacteria;p__Abditibacteriota;c__Abditibacteria;o__Abditibacteriales;f__Abditibacteriaceae;g__Abditibacterium	0	0	0	0	0	0	0	0	0	0	0	0	0	0	0	0	0	0	0	0	0	0	0	0	0	0	0	0	0	0	0	0	0	0	0	0	0	0	0	0	0	0	0	0	0	0	0	0	0
d__Bacteria;p__Acidobacteriota;c__Acidobacteriae;o__Acidobacteriales;f__Acidobacteriaceae_(Subgroup_1);g__Granulicella	0	0	0	0	0	0	0	0	0	0	0	0	0	0	0	0	0	0	0	0	0	0	0	0	0	0	0	0	0	0	0	0	0	0	0	0	0	0	0	0	0	0	0	0	0	0	0	0	0
d__Bacteria;p__Acidobacteriota;c__Acidobacteriae;o__Acidobacteriales;f__Acidobacteriaceae_(Subgroup_1);g__Terriglobus	0	0	0	0	0	0	0	0	0	0	0	0	0	0	0	0	0	0	0	0	0	0	0	0	0	0	0	0	0	0	0	0	0	0	0	0	0	0	0	0	0	0	0	0	0	0	0	0	0
d__Bacteria;p__Acidobacteriota;c__Acidobacteriae;o__Bryobacterales;f__Bryobacteraceae;g__Bryobacter	0	0	0	0	0	2.71069e-05	0	0	0	0	0	0	2.26127e-05	0	0	0	0	0	0	0	0	0	0	0	0	0	0	0	0	0	0	0	0	0	0	0	0	0	0	0	0	0	0	0	0	0	0	0	0
d__Bacteria;p__Acidobacteriota;c__Blastocatellia;o__Blastocatellales;f__Blastocatellaceae;__	0	0	0	0	0	0	0	0	0	0	0	0	0	0	0	0	0	0	8.2026e-05	0	0	0	0	0	0	0	0	0	0	0	0	0	0	0	0	0	0	0	0	0	0	0	0	0	0	0	0	0	0
d__Bacteria;p__Acidobacteriota;c__Blastocatellia;o__Blastocatellales;f__Blastocatellaceae;g__Aridibacter	0	0	0	0	0	0	0	0	0	0	0	0	0	0	0	0	0	0	0	0	0	0	0	0	0	0	0	0	0	0	0	0	0	0	0	0	0	0	0	0	0	0	0	0	0	0	0	0	0
d__Bacteria;p__Acidobacteriota;c__Blastocatellia;o__Blastocatellales;f__Blastocatellaceae;g__Blastocatella	3.24007e-05	3.8025e-05	4.99792e-05	4.53885e-05	0.129027	0	0	4.50802e-05	0	5.52105e-05	7.2427e-05	0	0.380854	2.70091e-05	0.000854845	0	8.76916e-05	0	6.15195e-05	4.04073e-05	3.54189e-05	5.67271e-05	6.44039e-05	3.32873e-05	5.49904e-05	0.00556552	4.72017e-05	9.72317e-05	0	5.52311e-05	3.90829e-05	3.61751e-05	0	0.00010502	0	0	0	0	0	0	0	0	0	0	0	0	0	0	0
d__Bacteria;p__Acidobacteriota;c__Blastocatellia;o__Blastocatellales;f__Blastocatellaceae;g__JGI_0001001-H03	0	0	0	0	0	8.13206e-05	0	0	0	0	0	0	0	0.000256587	2.80277e-05	0	0	0	0	0	0	0	0	0	0	0	0	0	0	6.90388e-05	0	0	0	0	0	0	0	0	0	0	0	0	0	0	0	0	0	0	0
d__Bacteria;p__Acidobacteriota;c__Blastocatellia;o__Blastocatellales;f__Blastocatellaceae;g__Stenotrophobacter	0	0	0	0	0	0	0	0	0	0	0	0	0	0	0	0	0	0	0	0	0	0	0	0	0	0	0	0	0	0	0	0	0	0	0	0	0	0	0	0	0	0	0	0	0	0	0	0	0
d__Bacteria;p__Acidobacteriota;c__Blastocatellia;o__Blastocatellales;f__Blastocatellaceae;g__uncultured	0	0	0	0	0	0	0	0	0	0	0	0	0	0	0	0	0	0	0	0	0	0	0	0	0	0	0	0	0	0	0	0	0	0.000275677	0	0	5.4936e-05	0.000539904	0	0	0	0	0	0	0	0	0	0	0
d__Bacteria;p__Acidobacteriota;c__Blastocatellia;o__Pyrinomonadales;f__Pyrinomonadaceae;g__Pyrinomonas	0	0	0	0	0	0	0	0	0	0	0	0	0	0	0	0	0	0	0	0	0	0	0	0	0	0	0	0	0	0	0	0	0	0	0	0	0	0	0	0	0	0	0	0	0	0	0	0	0
d__Bacteria;p__Acidobacteriota;c__Holophagae;o__Holophagales;f__Holophagaceae;__	0	0	0	0	0	0	0	0	0	0	0	0	0	0	0	0	0	0	0	0	0	0	0	0	0	0	0	0	0	0	0	0	0	0	0	0	0	0	0	0	0	0	0	0	0	0	0	0	0
d__Bacteria;p__Acidobacteriota;c__Holophagae;o__Holophagales;f__Holophagaceae;g__uncultured	0	0	0	0	0	0.000203302	2.91456e-05	0	0	0	0	0	0	0.000189064	0	8.50141e-05	0.000298151	0	0	0	0	0	0	0	0	0	0.000424816	0	0	2.76155e-05	0	0	0	0	0	0	0	0	0	0	0	0	0	0	0	0	0	0	0
d__Bacteria;p__Acidobacteriota;c__Holophagae;o__Subgroup_7;f__Subgroup_7;g__Subgroup_7	0	0	0	0	0	0	0	0	0	0	0	0	0	0	0	0	0	0	0	0	0	0	0	0	0	0	0	0	0	0	0	0	0	0	0	0	0	0	0	0	0	0	0	0	0	0	0	0	0
d__Bacteria;p__Acidobacteriota;c__Vicinamibacteria;o__Vicinamibacterales;f__Vicinamibacteraceae;g__Luteitalea	0	0	0	0	0	0	0	0	0	0	0	0	0	0	0	0	0	0	0	0	0	0	0	0	0	0	0	0	0	0	0	0	0	0	0	0	0	0	0	0	0	0	0	0	0	0	0	0	0
d__Bacteria;p__Acidobacteriota;c__Vicinamibacteria;o__Vicinamibacterales;f__Vicinamibacteraceae;g__Vicinamibacter	0	0	0	0	0	0	0	0	0	0	0	0	0	0	0	0	0	0	0	0	0	0	0	0	0	0	0	0	0	0	0	0	0	0	0	0	0	0	0	0	0	0	0	0	0	0	0	0	0
d__Bacteria;p__Acidobacteriota;c__Vicinamibacteria;o__Vicinamibacterales;f__Vicinamibacteraceae;g__Vicinamibacteraceae	0	0	0	0	0	0	0	0	0	0	0	0	0	0	0	0.000212535	0	0	0	0	0	0	0	0	0	0	0	0	0	0	0	0	0	0	0	0	0	0	0	0	0	0	0	0	0	0	0	0	0
d__Bacteria;p__Acidobacteriota;c__Vicinamibacteria;o__Vicinamibacterales;f__uncultured;g__uncultured	0	0	0	0	0	0	0	0	0	0	0	0	0	0	0	0	0	0	0	0	0	0	0	0	0	0	0	0	0	0	0	0	0	0	0	0	0	0	0	0	0	0	0	0	0	0	0	0	0
d__Bacteria;p__Actinobacteriota;c__Acidimicrobiia;o__Microtrichales;f__Iamiaceae;g__Iamia	0	0	0	0	0	0	0	0	0	0	0	0	0	0	0	0	0	0	0	0	0	0	0	0	0	0	0	0	0	0	0	0	0	0	0	0	0	0	0	0	0	0	0	0	0	0	0	0	0
d__Bacteria;p__Actinobacteriota;c__Acidimicrobiia;o__Microtrichales;f__Ilumatobacteraceae;g__uncultured	0	0	0	0	0	0	0	0	0	0	0	0	0	0	0	0	0	0	0	0	0	0	0	0	0	0	0	0	0	0	0	0	0	0	0	0	0	0	0	0	0	0	0	0	0	0	0	0	0
d__Bacteria;p__Actinobacteriota;c__Acidimicrobiia;o__uncultured;f__uncultured;g__uncultured	0	0	0	0	0	0	0	0	0	0	0	0	0	0	0	0	0	0	0	0	0	0	0	0	0	0	0	0	0	0	0	0	0	0	0	0	0	0	0	0	0	0	0	0	0	0	0	0	0
d__Bacteria;p__Actinobacteriota;c__Actinobacteria;o__Actinomycetales;f__Actinomycetaceae;g__Actinomyces	0	0	0	0	0.000390916	0.000650565	2.91456e-05	0	0	2.76052e-05	7.2427e-05	8.98807e-05	0.00012437	0.00125593	0.00180779	0.0211898	0.00042092	0	8.2026e-05	0.00210118	0	0	0	0	0	0.00031437	0.00124298	0	0.000666497	0.0033691	0	2.41167e-05	0.00047286	0.000183785	0	2.68194e-05	0.00035159	0.000171788	0	0	0	0	0	0	0	0	0	0	0
d__Bacteria;p__Actinobacteriota;c__Actinobacteria;o__Actinomycetales;f__Actinomycetaceae;g__Actinotignum	0	0	0	0	0.000151322	5.42138e-05	0	0	0	0	0	0	3.3919e-05	0	0.000574568	4.25071e-05	0	0	0	0	0	0	0	0	0	5.82167e-05	0.000173073	0	0.00019389	0	0	0	0	0	0	0	0	0	0	0	0	0	0	0	0	0	0	0	0
d__Bacteria;p__Actinobacteriota;c__Actinobacteria;o__Actinomycetales;f__Actinomycetaceae;g__F0332	0	0	0	0	5.04407e-05	0	0	0	0	0	0	0	0	9.4532e-05	5.60554e-05	0.000340057	0	0	6.15195e-05	0	0	0	0	0	0	0	0.000141605	0	0	9.66544e-05	0	0	0	0	0	0	0	0	0	0	0	0	0	0	0	0	0	0	0
d__Bacteria;p__Actinobacteriota;c__Actinobacteria;o__Actinomycetales;f__Actinomycetaceae;g__Flaviflexus	0	0	0	0	0	0	0	0	0	0	0	0	0	0	0	0	0	0	0	0	0	0	0	0	0	0	0	0	0	0	0	0	0	0	0	0	0	0	0	0	0	0	0	0	0	0	0	0	0
d__Bacteria;p__Actinobacteriota;c__Actinobacteria;o__Actinomycetales;f__Actinomycetaceae;g__Mobiluncus	0	0	0	0	0	0	0	0	0	0	0	0	0	0	0	8.50141e-05	0	0	0	0.000202037	0	0	0	0	0	2.32867e-05	0.000141605	0	9.6945e-05	0	0	0	0	0	0	0	0	0	0	0	0	0	0	0	0	0	0	0	0
d__Bacteria;p__Actinobacteriota;c__Actinobacteria;o__Actinomycetales;f__Actinomycetaceae;g__Varibaculum	0	0	0	0	2.52204e-05	0	0	0	0	0	0	0	4.52253e-05	0	0.000154152	0.000403817	0	0	0	0	0	0	0	0	0	0	0.000566421	0	0.000399898	0	0	0	0	0	0	0	0	0.000319034	0	0	0	0	0	0	0	0	0	0	0
d__Bacteria;p__Actinobacteriota;c__Actinobacteria;o__Actinomycetales;f__Actinomycetaceae;g__uncultured	0	0	0	0.00031772	0	0	0	0	0	0	0	0	0	0	0	0	0	0	0	0	0	0	0	0	0	0	0	0	0	0	0	0	0	0	0	0	0	0	0	0	0	0	0	0	0	0	0	0	0
d__Bacteria;p__Actinobacteriota;c__Actinobacteria;o__Bifidobacteriales;f__Bifidobacteriaceae;g__Alloscardovia	0	0	0	0	0	0	0	0	0	0	0	0	0	0	4.20415e-05	0.00365561	0	0	0	0.000161629	0	0	0	0	0	0	0	0	0	2.76155e-05	2.60552e-05	0	0	0	0	0	0	0	0	0	0	0	0	0	0	0	0	0	0
d__Bacteria;p__Actinobacteriota;c__Actinobacteria;o__Bifidobacteriales;f__Bifidobacteriaceae;g__Bifidobacterium	0	0	0	0	0.000239593	0	0	0	0	0	6.03559e-05	6.42005e-05	3.3919e-05	0.000567192	0.000238235	6.37606e-05	0.000455996	0	0	0	0	0	0	0	0	0.000116433	0.000251743	0	0.000109063	0.000579926	0	0	0	0	0	0	0.000219744	0	0	0	0	0	0	0	0	0	0	0	0
d__Bacteria;p__Actinobacteriota;c__Actinobacteria;o__Bifidobacteriales;f__Bifidobacteriaceae;g__Gardnerella	0	0	0	0	0	0.000149088	0	0	0	0	0	0	0	0	2.80277e-05	0.000297549	0	0	0	0.00145466	0	0	0	0	0	0	0.00333559	0	0.000557434	4.14233e-05	0	0	0	0	0	0.000120687	6.59232e-05	0	0	0	0	0	0	0	0	0	0	0	0
d__Bacteria;p__Actinobacteriota;c__Actinobacteria;o__Bifidobacteriales;f__Bifidobacteriaceae;g__Scardovia	0	0	0	0	0	0	0	0	0	0	0	0	0	0	0	0.000191282	0	0	0	0	0	0	0	0	0	0	0	0	0	2.76155e-05	0	0	0	0	0	0	0	0	0	0	0	0	0	0	0	0	0	0	0
d__Bacteria;p__Actinobacteriota;c__Actinobacteria;o__Corynebacteriales;f__Corynebacteriaceae;g__Corynebacterium	9.72022e-05	3.8025e-05	0.000216576	0.00254176	0.00195458	0.0186495	0.000174874	0	2.9757e-05	2.76052e-05	0.000506989	0.000577805	0.000271352	0.0162595	0.00442838	0.0245053	0.00368305	0	0.000697221	0.00812187	0	0	0	0	0	0.00180472	0.0610004	0.00115289	0.0292532	0.0116952	0	4.82334e-05	0.0185162	0	0	0.000120687	0.000142834	0.00333759	2.47246e-05	0.000283281	0.000152877	0	0	0.000119097	0	2.72457e-05	0	0	0
d__Bacteria;p__Actinobacteriota;c__Actinobacteria;o__Corynebacteriales;f__Corynebacteriaceae;g__Lawsonella	0	0	4.99792e-05	0	0	0	0	0	0	0	0	0	2.26127e-05	8.10274e-05	0.000574568	0.000488831	0.00573503	0	0	0.000464684	0	0	0	0	0	4.65734e-05	0.0028321	0	0.0014057	0.000151885	0	0	0.000597297	2.6255e-05	0	0	4.39488e-05	0.000441739	0	0	0	0	0	2.97743e-05	0	0	0	0	0
d__Bacteria;p__Actinobacteriota;c__Actinobacteria;o__Corynebacteriales;f__Corynebacteriaceae;g__Turicella	0	0	0	0	0	0	0	0	0	0	0	0	0	0	0	0	0	0	6.15195e-05	0	0	0	0	0	0	0	0	0	0	0	0	0	0	0	0	0	0	0	0	0	0	0	0	0	0	0	0	0	0
d__Bacteria;p__Actinobacteriota;c__Actinobacteria;o__Corynebacteriales;f__Dietziaceae;g__Dietzia	0	0	0	9.07771e-05	0.000264814	0	0	0	0	0	0.00422491	0.000256802	0	0.000513174	2.80277e-05	0.000148775	0.000245536	0	6.15195e-05	0.000323258	0	0	0	0	0	0.000302727	0.00116431	0.000236134	0.000290835	0.00164312	0	0	9.95495e-05	0	0	0.000107277	0	0	0	0	0	0	0	0	0	0	0	0	0
d__Bacteria;p__Actinobacteriota;c__Actinobacteria;o__Corynebacteriales;f__Mycobacteriaceae;g__Mycobacterium	0	0	0	0	0.00325343	0	0	0	0	0	0	2.56802e-05	0.0135111	2.70091e-05	5.60554e-05	0.00165778	0.00520888	0	0	0	0	0	0	0	0	0.000116433	0	0.000861195	6.05906e-05	0.000428041	0	0.000204992	0	0	0	0	0	0	0	0	0	0	0	0	0	0	0	0	0
d__Bacteria;p__Actinobacteriota;c__Actinobacteria;o__Corynebacteriales;f__Nocardiaceae;g__Gordonia	0	0	0	0	0.000113492	0.000121981	0.00582912	0	0	0	0	5.13604e-05	5.65317e-05	0.000405137	0.000112111	0.00189156	0	0	8.2026e-05	6.0611e-05	0	0	0	0	0	0.00291084	0	0	6.05906e-05	0.000441849	0	0	0	0	0	0	0.000131846	0	0	0	0	0	0	2.97743e-05	6.21224e-05	0	6.4874e-05	0	0
d__Bacteria;p__Actinobacteriota;c__Actinobacteria;o__Corynebacteriales;f__Nocardiaceae;g__Millisia	0	0	0	0	0	0	0	0	0	0	0	0	0	0	0	0	0	0	0	0	0	0	0	0	0	0	0	0	0	0	0	0	0	0	0	0	0	0	0	0	0	0	0	0	0	0	0	0	0
d__Bacteria;p__Actinobacteriota;c__Actinobacteria;o__Corynebacteriales;f__Nocardiaceae;g__Nocardia	0	0	0	0	0	0	0	0	0	0	0	0	0	0	0	0	0.000175383	0	0	0	0	0	0	0	0	0	0	0	0	0	0	0	0	0	0	0	0	0	0	0	0	0	0	0	0	0	0	0	0
d__Bacteria;p__Actinobacteriota;c__Actinobacteria;o__Corynebacteriales;f__Nocardiaceae;g__Rhodococcus	0	3.8025e-05	0	0	0	0	0.000160301	0	0	0	0	5.13604e-05	0	0.000243082	0.000392388	8.50141e-05	0.00312182	0	0.000102533	0	0	0	0	0	0.00382183	6.986e-05	0	0.000944536	0	0.000110462	0	0	0.000348423	0	0	0	0	0	0	0	0	0	0	0	0	2.72457e-05	0	0	0
d__Bacteria;p__Actinobacteriota;c__Actinobacteria;o__Corynebacteriales;f__Nocardiaceae;g__Williamsia	0	0	0	0	0	0	0	0	0	0	0	0	0	0	2.80277e-05	0	0.000140307	0	0	0	0	0	0	0	0	0	0	0.000250024	0	0	0	0.00211021	0	0	0	0	0	0	0	0	0	0	0	0	0	0	0	0	0
d__Bacteria;p__Actinobacteriota;c__Actinobacteria;o__Corynebacteriales;f__Tsukamurellaceae;g__Tsukamurella	0	0	0	0	0	0	0	0	0	0	0	0	0	0	0	0	0	0	0	0	0	0	0	0	0	0	0	0	0	0	0	0	0	0	0	0	0	0	0	0	0	0	0	0	0	0	0	0	0
d__Bacteria;p__Actinobacteriota;c__Actinobacteria;o__Frankiales;f__Acidothermaceae;g__Acidothermus	0	0	0	0	0	0	0	0	0	0	0	0	0	0.000526678	0	0	0	0	0	0	0	0	0	0	0	0	0	0	0	0.000179501	0	0	0	0	0	0	0	0	0	0	0	0	0	0	0	0	0	0	0
d__Bacteria;p__Actinobacteriota;c__Actinobacteria;o__Frankiales;f__Geodermatophilaceae;__	0	0	0	0	0	0	0	0	0	0	0	0	0	0	0	0	0	0	0	0	0	0	0	0	0	0	0	0	0	0	0	0	0	0	0	0	0	0	0	0	0	0	0	0	0	0	0	0	0
d__Bacteria;p__Actinobacteriota;c__Actinobacteria;o__Frankiales;f__Geodermatophilaceae;g__Blastococcus	0	0	0	0	0.000163932	5.42138e-05	0	0	0	0	0	0	2.26127e-05	0	0	4.25071e-05	0	0	0	0	0	0	0	0	0	0.000163007	0	0	0.000218126	0	0	0	7.46622e-05	0.000498845	0	0	0	0	0	0	0	0	0	0	0	0	0	0	0
d__Bacteria;p__Actinobacteriota;c__Actinobacteria;o__Frankiales;f__Geodermatophilaceae;g__Geodermatophilus	0	0	0	0	0	0	0	0	0	0	0	0	0	0	0	0	0	0	0	0	0	0	0	0	0	0	0	0	0	0	0	0	0	0	0	0	0	0	0	0	0	0	0	0	0	0	0	0	0
d__Bacteria;p__Actinobacteriota;c__Actinobacteria;o__Frankiales;f__Geodermatophilaceae;g__Klenkia	0	0	0	0	0	4.06603e-05	0	0	0	0	0	0	0	0	0	0	0	0	0	0	0	0	0	0	0	0	0	0	0	0	0	0	0	0	0	0	0	0	0	0	0	0	0	0	0	0	0	0	0
d__Bacteria;p__Actinobacteriota;c__Actinobacteria;o__Frankiales;f__Geodermatophilaceae;g__Modestobacter	0	0	0	0	0	0	0	0	0	0	0	0	0	0	0	0	0	0	0	0	0	0	0	0	0	0	0	0	0	0	0	0	0	0	0	0	0	0	0	0	0	0	0	0	0	0	0	0	0
d__Bacteria;p__Actinobacteriota;c__Actinobacteria;o__Frankiales;f__Nakamurellaceae;g__Nakamurella	0	0	0	0	0	0	0	0	0	0	0	0	0	0	0	0	0.00010523	0	0	0	0	0	0	0	0	0	0	0	0	0	0	0	0	0	0	0	0	0	0	0	0	0	0	0	0	0	0	0	0
d__Bacteria;p__Actinobacteriota;c__Actinobacteria;o__Frankiales;f__Sporichthyaceae;__	0	0	0	0	0	0	0	0	0	0	0	0	0	0	0	0.000148775	0	0	0	0	0	0	0	0	0	0	0	0	0	6.90388e-05	0	0	0	0	0	0	0	0	0	0	0	0	0	0	0	0	0	0	0
d__Bacteria;p__Actinobacteriota;c__Actinobacteria;o__Frankiales;f__Sporichthyaceae;g__hgcI_clade	0	0	0	0	0	0	0	0	0	0	0	0	0	0	0	0.000595099	0	0	0.000246078	0	0	0	0	0	0	0	0	0	0	0.00037281	0	0	0	0	0	0	0	0	0	0	0	0	0	0	0	0	0	0	0
d__Bacteria;p__Actinobacteriota;c__Actinobacteria;o__Frankiales;f__uncultured;g__uncultured	0	0	0	0	0	0	0	0	0	0	0	0	0	2.70091e-05	0	0	0	0	0	0	0	0	0	0	0	0	0	0	0	0.000234732	0	0	0	0	0	0	0	0	0	0	0	0	0	0	0	0	0	0	0
d__Bacteria;p__Actinobacteriota;c__Actinobacteria;o__Glycomycetales;f__Glycomycetaceae;g__Glycomyces	0	0	0	0	0	0	0	0	0	0	0	0	0	0	0	0	0	0	0	0	0	0	0	0	0	0	0	0	0	0	0	0	0	0	0	0	0	0	0	0	0	0	0	0	0	0	0	0	0
d__Bacteria;p__Actinobacteriota;c__Actinobacteria;o__Kineosporiales;f__Kineosporiaceae;__	0	0	0	0	0	0	0	0	0	0	0	0	0	0	0	0	0	0	0	0	0	0	0	0	0	0	0	0	0	0	0	0	0	0	0	0	0	0	0	0	0	0	0	0	0	0	0	0	0
d__Bacteria;p__Actinobacteriota;c__Actinobacteria;o__Kineosporiales;f__Kineosporiaceae;g__Kineococcus	0	0	0	0	0	0	0	0	0	0	0	0	0	0	0	0	0	0	0	0	0	0	0	0	0	0	0	0	0	0	0	0	0	0	0	0	0	0	0	0	0	0	0	0	0	0	0	0	0
d__Bacteria;p__Actinobacteriota;c__Actinobacteria;o__Kineosporiales;f__Kineosporiaceae;g__Pseudokineococcus	0	0	0	0	0	0	0	0	0	0	0	0	0	0	0	0	0	0	0	0	0	0	0	0	0	0	0	0	0	0	0	0	0	0	0	0	0	0	0	0	0	0	0	0	0	0	0	0	0
d__Bacteria;p__Actinobacteriota;c__Actinobacteria;o__Micrococcales;__;__	0	0	0	3.0259e-05	0	0	0	0	0	0	0	0	0	0	0	0	0	0	0	0	0	0	0	0	0	0	0	0	0	4.14233e-05	0	0	0	0	0	0	0	0	0	0	0	0	0	0	0	0	0	0	0
d__Bacteria;p__Actinobacteriota;c__Actinobacteria;o__Micrococcales;f__AKAU3644;g__AKAU3644	0	0	0	0	0	0	0	0	0	0	0	0	0	0	0	0	0	0	0	0	0	0	0	0	0	0	0	0	0	0	0	0	0	0	0	0	0	0	0	0	0	0	0	0	0	0	0	0	0
d__Bacteria;p__Actinobacteriota;c__Actinobacteria;o__Micrococcales;f__Beutenbergiaceae;__	0	0	0	0	0	0	0	0	0	0	0	0	0	0	0	0	0.000561226	0	0	0	0	0	0	0	0	0	0	0	0	0	0	0	0.000124437	0	0	0	0	0.000490822	0	0	0	0	0	0	0	0	0	0	0
d__Bacteria;p__Actinobacteriota;c__Actinobacteria;o__Micrococcales;f__Beutenbergiaceae;g__Miniimonas	0	0	0	0	0	0	0	0	0	0	0	5.13604e-05	0	0	0	0	0	0	0	0	0	0	0	0	0	0	0	0	0	0	0	0	0	0	0	0	0	0	0	0	0	0	0	0	0	0	0	0	0
d__Bacteria;p__Actinobacteriota;c__Actinobacteria;o__Micrococcales;f__Bogoriellaceae;g__Georgenia	0	0	0	0	0.000239593	0	0	0	0	0	0	0	0	0	0	0	0	0	0	0	0	0	0	0	0	0.00045409	0	0	0	0	0	0	0	0	0	0	0	0	0	0	0	0	0	0	0	0	0	0	0
d__Bacteria;p__Actinobacteriota;c__Actinobacteria;o__Micrococcales;f__Brevibacteriaceae;g__Brevibacterium	0	0	0	0.0102427	0.00465316	0.0045404	0.00508591	0	0	2.76052e-05	0.000229352	0.000269642	0.000474866	0.00047266	0.0113092	0.00036131	0	0	0.000553676	0.000626313	0	0	0	0	0.000151224	0.00617097	0.000818163	6.94512e-05	0.000484725	0.00465322	0	0.000494393	0.000298649	0.00026255	0	0	0	0	0	0	6.79452e-05	0	0	2.97743e-05	0	0	0.000373025	0	0
d__Bacteria;p__Actinobacteriota;c__Actinobacteria;o__Micrococcales;f__Cellulomonadaceae;g__Actinotalea	0	0	0	0	0	0	0	0	0	0	0	0	0	0	0	0	0	0	0	0	0	0	0	0	0	0	0	0	0	0	0	0	0	0	0	0	0	0	0	0	0	0	0	0	0	0	0	0	0
d__Bacteria;p__Actinobacteriota;c__Actinobacteria;o__Micrococcales;f__Cellulomonadaceae;g__Cellulomonas	0	0	0	0	0	0	0	0	0	0	0	0	0	0	0	0	0	0	0	0	0	0	0	0	0	0	0	0	0	2.76155e-05	0	0	0	0	0	0	0	0	0	0	0	0	0	0	0	0	0	0	0
d__Bacteria;p__Actinobacteriota;c__Actinobacteria;o__Micrococcales;f__Cellulomonadaceae;g__Pseudactinotalea	0	0	0	0	0	0	0	0	0	0	0	0	0	0	0	0	0	0	0	0	0	0	0	0	0	0	0	0	0	0.000317579	0	0	0	0	0	0	0	0	0	0	0	0	0	0	0	0	0	0	0
d__Bacteria;p__Actinobacteriota;c__Actinobacteria;o__Micrococcales;f__Demequinaceae;g__Demequina	0	0	0	0	0	0	0	0	0	0	0	0	0	0	0	0	0	0	0	0	0	0	0	0	0	0	0	0	0	0	0	0	0	0	0	0	0	0	0	0	0	0	0	0	0	0	0	0	0
d__Bacteria;p__Actinobacteriota;c__Actinobacteria;o__Micrococcales;f__Demequinaceae;g__uncultured	0	0	0	0	0	0	0	0	0	0	0	2.56802e-05	0	0	0	0	0	0	0	0	0	0	0	0	0	0	0	0	0	0.000151885	0	0	0	0	0	0	0	0	0	0	0	0	0	0	0	0	0	0	0
d__Bacteria;p__Actinobacteriota;c__Actinobacteria;o__Micrococcales;f__Dermabacteraceae;g__Brachybacterium	0	0	0	0.00458424	0.00245899	0.00047437	0.0180703	0.00145759	0	5.52105e-05	0.0108761	8.98807e-05	1.13063e-05	0.0128158	0.000420415	0.000276296	0	0	0.000697221	0.000262647	0	0	0	0	2.74952e-05	0.00720723	0.00064509	0.000180573	0.000375662	0.0136283	0	9.64669e-05	0.000746622	0.000288805	0	0.00458611	0.000406526	0.000368116	0	0	0	0	2.89994e-05	0.000178646	0.000232959	0	0.00207597	0	0
d__Bacteria;p__Actinobacteriota;c__Actinobacteria;o__Micrococcales;f__Dermabacteraceae;g__Dermabacter	0	0	0	0	0	0	0	0	0	0	0	0	0	0	0	0	0	0	4.1013e-05	6.0611e-05	0	0	0	0	0	0	0.000519219	0	0.000169654	0	0	0	0	0	0	0	0	0	0	0	0	0	0	0	0	0	0	0	0
d__Bacteria;p__Actinobacteriota;c__Actinobacteria;o__Micrococcales;f__Dermacoccaceae;__	0	0	0	0	0	0	0	0	0	0	0	0	0	0	0	0	0	0	0	0	0	0	0	0	0	0	0	0	0	0	0	0	0	0	0	0	0	0	0	0	0	0	0	0	0	0	0	0	0
d__Bacteria;p__Actinobacteriota;c__Actinobacteria;o__Micrococcales;f__Dermacoccaceae;g__Dermacoccus	0	0	6.66389e-05	0.000166425	0.0165193	0	0.00737384	0.00163792	0	2.76052e-05	0	3.85203e-05	0.000486172	0.00172859	0.000504498	0.000297549	0	0	0.00182508	0.000323258	0	0	0	3.32873e-05	0	0.0368628	0.00114858	0.000111122	0.000399898	0.000787043	0	0	0.000124437	0	0	0.000160916	0.000186782	0.0353882	0	0	0	0	0	0	0.00551336	0.000122606	8.10925e-05	0	0
d__Bacteria;p__Actinobacteriota;c__Actinobacteria;o__Micrococcales;f__Dermacoccaceae;g__Kytococcus	0	0	0	0	0	0	0	0	0	0	0	2.56802e-05	0	0	0	0	0	0	0	0.00044448	0	0	0	0	0	0	0.000409082	0	0	0	0	0	0	0	0	0	0	0	0	0	0	0	0	0	0	0	0	0	0
d__Bacteria;p__Actinobacteriota;c__Actinobacteria;o__Micrococcales;f__Dermatophilaceae;__	0	0	0	4.53885e-05	7.56611e-05	0	0	0	0	0	0	0	0	0	0	0	0	0	0	0	0	0	0	0	0	0.00121091	0	0	0	0	0	0	0	0	0	0	0	0	3.70869e-05	0	0	0	0	0	0	0	0	0	0
d__Bacteria;p__Actinobacteriota;c__Actinobacteria;o__Micrococcales;f__Dermatophilaceae;g__Mobilicoccus	0	0	0	0	0	0	0	0	0	0	3.62135e-05	0.000141241	0	1.35046e-05	0	8.50141e-05	0	0	0.000102533	0.000141426	0	0	0	0	0	0	1.57339e-05	0	0	4.14233e-05	0	0	0.00047286	0	0	0	0	0	2.47246e-05	0	0	0	0	0	0	0	0	0	0
d__Bacteria;p__Actinobacteriota;c__Actinobacteria;o__Micrococcales;f__Intrasporangiaceae;__	0	0	0	7.56475e-05	0.000252204	0.000203302	0	0	0	0	8.44982e-05	0.000231122	0	9.4532e-05	2.80277e-05	0.000212535	0.000140307	0	0.000102533	0	0	0	0	0	0	0.000989684	0	0	0	0.00012427	0	0	0.000696847	0	0	2.68194e-05	0	0.000171788	0	0	0	0	0	0	0	0	6.4874e-05	0	0
d__Bacteria;p__Actinobacteriota;c__Actinobacteria;o__Micrococcales;f__Intrasporangiaceae;g__Arsenicicoccus	0	0	0	3.0259e-05	0.000378305	0	0	3.00535e-05	0	0	0	0	5.65317e-05	0.0803792	0	0	0	0	0	0	0	0	0	0	0	0.000582167	0	0	0	0.00937547	3.90829e-05	0	0	0	0	0	0	0	0	0	0	0	0	0	0	0	0	0	0
d__Bacteria;p__Actinobacteriota;c__Actinobacteria;o__Micrococcales;f__Intrasporangiaceae;g__Janibacter	0	0	0	0	0	0	0	0	0	0	0	0	0	0	0	0	0	0	0	0	0	0	0	0	0	0	0	0	0	0	0	0	0	0	0	0	0	0	0	0	0	0	0	0	0	0	0	0	0
d__Bacteria;p__Actinobacteriota;c__Actinobacteria;o__Micrococcales;f__Intrasporangiaceae;g__Ornithinicoccus	0	0	0	0	0	0	0	0	0	0	0	0	0	0	0	0	0	0	0	0	0	0	0	0	0	0	0	0	0	0	0	0	0	0	0	0	0	0	0	0	0	0	0	0	0	0	0	0	0
d__Bacteria;p__Actinobacteriota;c__Actinobacteria;o__Micrococcales;f__Intrasporangiaceae;g__Ornithinimicrobium	0	0	0	4.53885e-05	0	0	0	0	0	0	0	0	0	0	0	0	0	0	0	4.04073e-05	0	0	0	0	0	0	0.000125871	0	2.42363e-05	0	0	0	0	0	0	0	0	0	0	0	0	0	0	0	0	0	0	0	0
d__Bacteria;p__Actinobacteriota;c__Actinobacteria;o__Micrococcales;f__Intrasporangiaceae;g__Oryzihumus	0	0	0	0	0	0	0	0	0	0	0	0	0	5.40183e-05	0	0	0	0	0	0	0	0	0	0	0	0	0	0	0	8.28466e-05	0	0	0	0	0	0	0	0	0	0	0	0	0	0	0	0	0	0	0
d__Bacteria;p__Actinobacteriota;c__Actinobacteria;o__Micrococcales;f__Intrasporangiaceae;g__Phycicoccus	0	0	0	0	0	0	0	0	0	0	0	0	0	0	0	0	0	0	0	0	0	0	0	0	0	0	0	0	0	5.52311e-05	0	0	0	0	0	0	0	0	0	0	0	0	0	0	0	0	0	0	0
d__Bacteria;p__Actinobacteriota;c__Actinobacteria;o__Micrococcales;f__Intrasporangiaceae;g__Terrabacter	0	0	0	0	0	0	0	0	0	0	0	0	0	0.00014855	0	0	0	0	0	0	0	0	0	0	0	0	0	0	0	0.000635157	0	0	0	0	0	0	0	0	0	0	0	0	0	0	0	0	0	0	0
d__Bacteria;p__Actinobacteriota;c__Actinobacteria;o__Micrococcales;f__Jonesiaceae;g__Jonesia	0	0	0	0	0	0	0	0	0	0	0	0	0	0	0	0	0	0	0	0	0	0	0	0	0	0	0	0	0	0	0	0	0	0	0	0	0	0	0	0	0	0	0	0	0	0	0	0	0
d__Bacteria;p__Actinobacteriota;c__Actinobacteria;o__Micrococcales;f__Microbacteriaceae;__	0	0	0	0	5.04407e-05	0.000121981	0	0	0	0	4.82847e-05	6.42005e-05	0	2.70091e-05	0.000336332	0.000148775	0.000929531	0	0.00047165	0.000181833	0	0	0	0	0	0	4.72017e-05	0	0.000472607	9.66544e-05	0	0	7.46622e-05	0	0	0	6.59232e-05	0.000736232	0	0	0	0	0	0	0	0	0	0	0
d__Bacteria;p__Actinobacteriota;c__Actinobacteria;o__Micrococcales;f__Microbacteriaceae;g__Agromyces	0	0	0	0	0	0	0	0	0	0	0	0	0	0	0.00018218	0	0	0	0.000102533	0	0	0	0	0	0	0	0	0	0	0	0	0	0	0	0	0	0	0	0	0	0	0	0	0	0	0	0	0	0
d__Bacteria;p__Actinobacteriota;c__Actinobacteria;o__Micrococcales;f__Microbacteriaceae;g__Clavibacter	0	0	0	0	0	0	0	0	0	0	0	0	0	0	0	0	0	0	0	0	0	0	0	0	0	0	0	0	0	0	0	0	0	0	0	0	0	0	0	0	0	0	0	0	0	0	0	0	0
d__Bacteria;p__Actinobacteriota;c__Actinobacteria;o__Micrococcales;f__Microbacteriaceae;g__Cryobacterium	0	0	0	0	0	0	0	0	0	0	0	0	0	0	0	0	0	0	0	0	0	0	0	0	0	0	0	0	0	0	0	0	0	0	0	0	0	0	0	0	0	0	0	0	0	0	0	0	0
d__Bacteria;p__Actinobacteriota;c__Actinobacteria;o__Micrococcales;f__Microbacteriaceae;g__Curtobacterium	0	0	0	0	0	0	0	0	0	0	0	0	0	0	2.80277e-05	0.000255042	1.75383e-05	0	0	0	0	0	0	0	0	0	0	0	0	0	0	0	0	0	0	2.68194e-05	0	0	0	0	0	0	0	0	0	0	0	0	0
d__Bacteria;p__Actinobacteriota;c__Actinobacteria;o__Micrococcales;f__Microbacteriaceae;g__Frigoribacterium	0	0	0	0	0	0	0	0	0	0	0	0	0	0	0	0	0	0	0	0	0	0	0	0	0	0	0	0	0	0	0	0	0	0	0	0	0	0	0	0	0	0	0	0	0	0	0	0	0
d__Bacteria;p__Actinobacteriota;c__Actinobacteria;o__Micrococcales;f__Microbacteriaceae;g__Leucobacter	0	0	0	0	0	0	0	0	0	0	0	0	0	0.00014855	0.000126125	0.000255042	0	0	0	0	0	0	0	0	0	0	0	0.000166683	2.42363e-05	0.000345194	0	0	7.46622e-05	0	0	0	0	0	0	0	0	0	0	0	0	0	0	0	0
d__Bacteria;p__Actinobacteriota;c__Actinobacteria;o__Micrococcales;f__Microbacteriaceae;g__Microbacterium	0	0	0	3.0259e-05	0	0	0	0	0	0	0.000108641	0	0	0	0	0	0	0	0	0	0	0	0	0	0	0	0	0	0	0	0	0	0	0	0	0.000898449	0	0	0	0	0	0	0	0	0	0	0	0	0
d__Bacteria;p__Actinobacteriota;c__Actinobacteria;o__Micrococcales;f__Microbacteriaceae;g__Pseudoclavibacter	0	0	0	0.000347979	0	0.000162641	0.000291456	0	0	4.14079e-05	0	0	0	0	0	0	0	0	6.15195e-05	0	0	0	0	0	0	0	0.000251743	5.5561e-05	0	0.000193309	0	0	0	0	0	1.34097e-05	0	0	0	0	0	0	0	0	0	0	0.000227059	0	0
d__Bacteria;p__Actinobacteriota;c__Actinobacteria;o__Micrococcales;f__Microbacteriaceae;g__Rathayibacter	0	0	0	0	3.78305e-05	0	0	0	0	0	0	0	0	0.000364623	1.40138e-05	0	0.000455996	0	0	0	0	0	0	0	0	0	0	0	0	0	0	0	0	0	0	0	0	0	0	0	0	0	0	0	0	0	0	0	0
d__Bacteria;p__Actinobacteriota;c__Actinobacteria;o__Micrococcales;f__Micrococcaceae;__	0	3.8025e-05	0	6.0518e-05	2.52204e-05	0.000731886	0.000422611	0	0	1.38026e-05	0	0.000526444	2.26127e-05	0.000891302	0.00257855	0	0.00124522	0	0.00155849	0.000101018	0	0	0	0	0	3.493e-05	0.000534953	0.000305585	1.21181e-05	0.00370048	0	0	7.46622e-05	2.6255e-05	0	0	0	0.00149701	0	0	0.000237808	0	0	1.48872e-05	0	0	0.000178403	0	0
d__Bacteria;p__Actinobacteriota;c__Actinobacteria;o__Micrococcales;f__Micrococcaceae;g__Arthrobacter	0	0	0	0	0	0	0	0	0	0	0	0	0	0	0	0	0	0	0.00112786	0	0	0	0	0	0	0	6.29356e-05	0	0	0.000193309	0	0	0.000248874	0	0	0	0	0	0	0	0	0	0	0	0	0	0	0	0
d__Bacteria;p__Actinobacteriota;c__Actinobacteria;o__Micrococcales;f__Micrococcaceae;g__Citricoccus	0	0	0	0	0	0	0	0	0	0	0	0	0	0	0	0	0	0	0	0	0	0	0	0	0	0	0	0	0	0	0	0	0	0	0	0	0	0	0	0	0	0	0	0	0	0	0	0	0
d__Bacteria;p__Actinobacteriota;c__Actinobacteria;o__Micrococcales;f__Micrococcaceae;g__Enteractinococcus	0	0	0	0	0	0	0	0	0	0	0	0	0	0	0	0	0	0	0	0	0	0	0	0	0	0	0	0	0	0	0	0	0	0	0	0	0	0	0	0	0	0	0	0	0	0	0	0	0
d__Bacteria;p__Actinobacteriota;c__Actinobacteria;o__Micrococcales;f__Micrococcaceae;g__Garicola	0	0	0	0.00060518	0	0	5.82912e-05	0	0	0	0	1.28401e-05	0	0	0	0	0	0	0	0	0	0	0	0	0	0	0	0	0	0	0	0	0	0	0	0	0	0	0	0	0	0	0	0	0	0	0	0	0
d__Bacteria;p__Actinobacteriota;c__Actinobacteria;o__Micrococcales;f__Micrococcaceae;g__Glutamicibacter	0	3.8025e-05	0	0	0	0.00360522	0	0	0	0.000331263	4.82847e-05	0.00134821	0	0	0.000504498	0	0.000175383	0	0.000963806	0.000101018	0	0	0	0	0	2.32867e-05	6.29356e-05	0.00111122	0	0.000469464	0	0	0.000124437	0.000118147	0	0	0	0	0	0	0	0	0	0	0	0	0	0	0
d__Bacteria;p__Actinobacteriota;c__Actinobacteria;o__Micrococcales;f__Micrococcaceae;g__Haematomicrobium	0	0	0	0	0	0	0	0	0	0	0	0	0	0	0	0	0	0	0	0	0	0	0	0	0	0	0	0	6.05906e-05	0	0	0.00196551	0	0.00036757	0	0	0	0	0	0	0	0	0	0	0	0	0	0	0
d__Bacteria;p__Actinobacteriota;c__Actinobacteria;o__Micrococcales;f__Micrococcaceae;g__Kocuria	6.48015e-05	9.50625e-05	0.000399833	0.0100914	0.0530006	0.00043371	0.454074	0.453147	0.000163664	0.000469289	0.0162478	0.00462244	0.0560003	0.168145	0.0031391	0.054324	0.00220983	0	0.00615195	0.0113545	0.000106257	4.25453e-05	3.2202e-05	0.000133149	0.000206214	0.159921	0.00365027	0.000541719	0.21912	0.0571918	0.000143304	0.00147112	0.00288694	0.00132588	0.000105793	0.000590026	0.013712	0.00284677	2.47246e-05	0.000849842	0.000305753	0	0	0.00151849	0.00470577	0.000885486	0.00126504	0	0
d__Bacteria;p__Actinobacteriota;c__Actinobacteria;o__Micrococcales;f__Micrococcaceae;g__Micrococcus	0.0152769	0	0.000133278	0.000983418	0.00228244	0.000230409	0.00106381	6.0107e-05	2.9757e-05	0.000138026	0.303578	0.000577805	3.3919e-05	0.0104525	0.000434429	0.00133897	0.00206952	0	0.000287091	0.00587926	0	0	6.44039e-05	0.000233011	0	0.0034115	0.0203125	0.0109733	0.00214491	0.0278641	0	0.000229109	0.00614718	0.00010502	2.35095e-05	0.093975	0.0779652	0.000294493	0	0.000207739	8.49315e-05	0	0.000130497	0.000163759	7.7653e-05	0	9.7311e-05	0	0
d__Bacteria;p__Actinobacteriota;c__Actinobacteria;o__Micrococcales;f__Micrococcaceae;g__Nesterenkonia	0	0	0	0	0	0	0	0	0	0	0	0	0	0	0	0	0	0	0	0	0	0	0	0	0	0	0	0	0	0	0	0	0	0	0	0	0	0	0	0	0	0	0	0	0	0	0	0	0
d__Bacteria;p__Actinobacteriota;c__Actinobacteria;o__Micrococcales;f__Micrococcaceae;g__Paenarthrobacter	0	0	0	0	0	0.000365943	0	0	0	0	0	8.98807e-05	0	0	5.60554e-05	0	0.000438458	0	0.0037732	0	0	0	0	0	0	0	0	0	0	0	0	0	0	0	0	0	0	0	0	0	0	0	0	0	0	0	0	0	0
d__Bacteria;p__Actinobacteriota;c__Actinobacteria;o__Micrococcales;f__Micrococcaceae;g__Paeniglutamicibacter	0	0	0	0	3.78305e-05	0.000406603	0	0	0	0	0	0.000333843	0	1.35046e-05	7.00692e-05	0	0	0	0	2.02037e-05	0	0	0	0	0	0	0	4.16707e-05	0	0.00260967	0	0	0	0	0	0	0	0	0	0	0.000169863	0	0	0	0	0	0	0	0
d__Bacteria;p__Actinobacteriota;c__Actinobacteria;o__Micrococcales;f__Micrococcaceae;g__Rothia	3.24007e-05	0	3.33195e-05	0.0015886	6.30509e-05	0.000216855	0	0	0	0.000386473	0.000337993	0.000128401	0	0.00212022	0.000644637	0.00709868	0.00238521	0	0.000184559	0.00480847	0	0	0	0	0	0.000232867	0.00560127	0	0.0010664	0.00151885	0	2.41167e-05	0.00219009	0.00015753	0	4.0229e-05	0.00264792	0.0017915	0	0	0.000101918	0	0	0.00052105	0	0	0	0	0
d__Bacteria;p__Actinobacteriota;c__Actinobacteria;o__Micrococcales;f__Micrococcaceae;g__Yaniella	0	0	0	0	0	0	0	0	0	0	0	0	0	0	0	0	0	0	0	0	0	0	0	0	0	0	0	0	0	0	0	0	0	0	0	0	0	0	0	0	0	0	0	0	0	0	0	0	0
d__Bacteria;p__Actinobacteriota;c__Actinobacteria;o__Micrococcales;f__Micrococcales_Incertae_Sedis;g__Timonella	0	0	0	0	0	0	0	0	0	0	0	0	0	0	0	0	0	0	0	0	0	0	0	0	0	0	0	0	0	0	0	0	0	0	0	0	0	0	0	0	0	0	0	0	0	0	0	0	0
d__Bacteria;p__Actinobacteriota;c__Actinobacteria;o__Micrococcales;f__Promicromonosporaceae;g__Cellulosimicrobium	0	0	0	3.0259e-05	0	0	0	0	0	0	7.2427e-05	0	0	0.000702238	0	0	0	0	0.000102533	0	0	0	0	0	0	0	0	0	0	0.00111843	0	0	0	0	0	0	0	0	0	0	0	0	0	0	0	0	0	0	0
d__Bacteria;p__Actinobacteriota;c__Actinobacteria;o__Micrococcales;f__Promicromonosporaceae;g__Isoptericola	0	0	0	0	0	0	0	0	0	0	0	0	0	0	0	0	0	0	0	0	0	0	0	0	0	0	0	0	0	0	0	0	0	0	0	0.000281603	0	0	0	0	0	0	0	0	0	0	0	0	0
d__Bacteria;p__Actinobacteriota;c__Actinobacteria;o__Micrococcales;f__Promicromonosporaceae;g__Promicromonospora	0	0	0	0	0	0	0	0	0	0	0	6.42005e-05	0	0	0	0	0.0015083	0	0	0	0	0	0	0	0	0	4.72017e-05	0	0	0	0	0	0	0	0	0	0	0	0	0	0	0	0	0	0	0	0	0	0
d__Bacteria;p__Actinobacteriota;c__Actinobacteria;o__Micrococcales;f__Ruaniaceae;g__Ruania	0	0	0	0	0	0	0	0	0	0	0	0	0	0	0	0	0	0	0	0	0	0	0	0	0	0	0	0	0	0	0	0	0	0	0	0	0	0	0	0	0	0	0	0	0	0	0	0	0
d__Bacteria;p__Actinobacteriota;c__Actinobacteria;o__Micrococcales;f__Sanguibacteraceae;g__Sanguibacter	0	0	0	0	0	0.000108428	0	0	0	0	0	0.000102721	0	0	0.000140138	0	0	0	0	0	0	0	0	0	0	0	0	0	0	2.76155e-05	0	0	9.95495e-05	0	0	0	0	0	0	0	0	0	0	0	0	0	0	0	0
d__Bacteria;p__Actinobacteriota;c__Actinobacteria;o__Micromonosporales;f__Micromonosporaceae;g__Actinoplanes	0	0	0	0	0	0	0	0	0	0	0	0	0	0	0	0	0	0	0	0	0	0	0	0	0	0	0	0	0	0	0	0	0	0	0	0	0	0	0	0	0	0	0	0	0	0	0	0	0
d__Bacteria;p__Actinobacteriota;c__Actinobacteria;o__Micromonosporales;f__Micromonosporaceae;g__Micromonospora	0	0	0	0	0	0	0	0	0	0	0	0	0	0	0	0	0	0	0	0	0	0	0	0	0	0	0	0	0	0	0	0	0	0	0	0	0	0	0	0	0	0	0	0	0	0	0	0	0
d__Bacteria;p__Actinobacteriota;c__Actinobacteria;o__Propionibacteriales;f__Nocardioidaceae;__	0	0	0	0	0	0	0	0	0	0	0	0	0	0	0	0	0	0	0	0	0	0	0	0	0	0	0	0	0	0	0	0	0	0	0	0	0	0	0	0	0	0	0	0	0	0	0	0	0
d__Bacteria;p__Actinobacteriota;c__Actinobacteria;o__Propionibacteriales;f__Nocardioidaceae;g__Aeromicrobium	0	0	0	0	0	0	0	0	0	0	0	0	0	0	7.00692e-05	0	0	0	8.2026e-05	0	0	0	0	0	0	0	0	0	2.42363e-05	4.14233e-05	0	0	0	0	0	0	0	0	0	0	0	0	0	0	0	0	0	0	0
d__Bacteria;p__Actinobacteriota;c__Actinobacteria;o__Propionibacteriales;f__Nocardioidaceae;g__Kribbella	0	0	0	0	0	0	0	0	0	0	0	0	0	0	0	0	0	0	0	0	0	0	0	0	0	0	0	0	0	8.28466e-05	0	0	0	0	0	0	0	0	0	0	0	0	0	0	0	0	0	0	0
d__Bacteria;p__Actinobacteriota;c__Actinobacteria;o__Propionibacteriales;f__Nocardioidaceae;g__Marmoricola	0	0	0	0	0	0	0	0	0	0	0	0	0	0	0	0	0	0	0	0	0	0	0	0	0	0	0	0	0	0	0	0	0	0	0	0	0	0	0	0	0	0	0	0	0	0	0	0	0
d__Bacteria;p__Actinobacteriota;c__Actinobacteria;o__Propionibacteriales;f__Nocardioidaceae;g__Mumia	0	0	0	0	0	0	0	0	0	0	0	0	0	0	0	0	0	0	0	0	0	0	0	0	0	0	0	0	0	0	0	0	0	0	0	0	0	0	0	0	0	0	0	0	0	0	0	0	0
d__Bacteria;p__Actinobacteriota;c__Actinobacteria;o__Propionibacteriales;f__Nocardioidaceae;g__Nocardioides	0	0	0	0	0	0	0	0	0	0	0	0	0	0	0	0	0	0	6.15195e-05	0	0	0	0	0	2.74952e-05	0	6.29356e-05	0	0	0	0	0	0	0	0	0	0	0	0	0	0	0	0	0	0	0	0	0	0
d__Bacteria;p__Actinobacteriota;c__Actinobacteria;o__Propionibacteriales;f__Propionibacteriaceae;g__Cutibacterium	0	0	0	0	0	0	0	0	0	0	0	0	0	0	7.00692e-05	0	0.000122768	0	0	6.0611e-05	0	0	0	0	0	0	0	0	0	5.52311e-05	0	0	0	0	0	0	0	0	0	0	0	0	0	0	0	0	0	0	0
d__Bacteria;p__Actinobacteriota;c__Actinobacteria;o__Pseudonocardiales;f__Pseudonocardiaceae;__	0	0	0	0	0	0	0	0	0	0	0	0	0	0	0	0	0	0	0	0	0	0	0	0	0	0	0	0	0	0	0	0	0	0	0	0	0	0	0	0	0	0	0	0	0	0	0	0	0
d__Bacteria;p__Actinobacteriota;c__Actinobacteria;o__Pseudonocardiales;f__Pseudonocardiaceae;g__Actinomycetospora	0	0	0	0	0	0	0	0	0	0	0	0	0	0	0	0	0	0	0	0	0	0	0	0	0	0	0	0	0	0.000207117	0	0	0	0	0	0	0	0	0	0	0	0	0	0	0	0	0	0	0
d__Bacteria;p__Actinobacteriota;c__Actinobacteria;o__Pseudonocardiales;f__Pseudonocardiaceae;g__Pseudonocardia	0	0	0	0	0	0	0	0	0	0	0	0	0	0	0	0.000233789	0	0	0	0.000262647	0	0	0	0	0	0	0	0	0	2.76155e-05	0	0	0	0	0	0	0	0	0	0	0	0	0	0	0	0	0	0	0
d__Bacteria;p__Actinobacteriota;c__Actinobacteria;o__Pseudonocardiales;f__Pseudonocardiaceae;g__Saccharopolyspora	0	0	0	0	0	0	0	0	0	0	0	0	0	0	0	0	0	0	0	0	0	0	0	0	0	0	0	0	0	0	0	0	0	0	0	0	0	0	0	0	0	0	0	0	0	0	0	0	0
d__Bacteria;p__Actinobacteriota;c__Actinobacteria;o__Streptomycetales;f__Streptomycetaceae;__	0	0	0	0	0	0	0	0	0	0	0	0	0	4.05137e-05	0	0	0	0	0	0	0	0	0	0	0	0	0	0	0	0.00024854	0	0	0	0	0	0	0	0	0	0	0	0	0	0	0	0	0	0	0
d__Bacteria;p__Actinobacteriota;c__Actinobacteria;o__Streptomycetales;f__Streptomycetaceae;g__Streptomyces	0	0	0	0	0	5.42138e-05	0	0	0	0	0	0	0	0	0	0	0	0	0.000184559	0	0	0	0	0	0	0	0	0	0	0	0	0	0	0	0	0	0	0	0	0	0	0	0	0	0	0	0	0	0
d__Bacteria;p__Actinobacteriota;c__Actinobacteria;o__Streptosporangiales;f__Nocardiopsaceae;g__Nocardiopsis	0	0	0	0	0	0	0	0	0	0	0	0	0	0	0	0	0	0	0	0	0	0	0	0	0	0	0	0	0	0	0	0	0	0	0	0	0	0	0	0	0	0	0	0	0	0	0	0	0
d__Bacteria;p__Actinobacteriota;c__Actinobacteria;o__Streptosporangiales;f__Streptosporangiaceae;g__Streptosporangium	0	0	0	0	0	0	0	0	0	0	0	0	0	0	0	0	0	0	0	0	0	0	0	0	0	0	0	0	0	0	0	0	0	0	0	0	0	0	0	0	0	0	0	0	0	0	0	0	0
d__Bacteria;p__Actinobacteriota;c__Coriobacteriia;o__Coriobacteriales;f__Atopobiaceae;g__Atopobium	0	0	0	0	0	0	0	0	0	0	0	0	0	0	8.40831e-05	0.00278421	7.01533e-05	0	0	0.000767739	0	0	0	0	0	0	0.00224995	0	0.000157536	0.000331386	0	0	0	0	0	5.36387e-05	0	0	0	0	0	0	0	2.97743e-05	0	0	0	0	0
d__Bacteria;p__Actinobacteriota;c__Coriobacteriia;o__Coriobacteriales;f__Atopobiaceae;g__Olsenella	0	0	0	0	0	0	0	0	0	0	0	2.56802e-05	0	0	4.20415e-05	0.000148775	0	0	0	0	0	0	0	0	0	0	1.57339e-05	0	0	4.14233e-05	0	0	0	0	0	0	0	0	0	0	0	0	0	0	0	0	0	0	0
d__Bacteria;p__Actinobacteriota;c__Coriobacteriia;o__Coriobacteriales;f__Coriobacteriaceae;g__Collinsella	0	0	0	0	0	0	0	0	0	0	0	0	0	0	0	0	0	0	0	0	0	0	0	0	0	0	0	0	0	0	0	0	0	0	0	0	0	0	0	0	0	0	0	0	0	0	0	0	0
d__Bacteria;p__Actinobacteriota;c__Coriobacteriia;o__Coriobacteriales;f__Eggerthellaceae;g__Cryptobacterium	0	0	0	0	0	0	0	0	0	0	0	0	0	0	0	0.000340057	0	0	0	0	0	0	0	0	0	0	0	0	0	0	0	0	0	0	0	0	0	0	0	0	0	0	0	0	0	0	0	0	0
d__Bacteria;p__Actinobacteriota;c__Coriobacteriia;o__Coriobacteriales;f__Eggerthellaceae;g__DNF00809	0	0	0	0	0	0	0	0	0	0	0	0	0	0	0	0	0	0	0	0.000141426	0	0	0	0	0	0	0.000141605	0	2.42363e-05	0	0	0	0	0	0	0	0	0	0	0	0	0	0	0	0	0	0	0	0
d__Bacteria;p__Actinobacteriota;c__Coriobacteriia;o__Coriobacteriales;f__Eggerthellaceae;g__Slackia	0	0	0	0	0	0.000162641	0	0	0	0	0	0	0	0	0	0	0	0	0	0	0	0	0	0	0	0	0	0	0	0	0	0	0	0	0	0	0	0	0	0	0	0	0	0	0	0	0	0	0
d__Bacteria;p__Actinobacteriota;c__MB-A2-108;o__MB-A2-108;f__MB-A2-108;g__MB-A2-108	0	0	0	0	0	0	0	0	0	0	0	0	0	0	0	0	0	0	0	0	0	0	0	0	0	0	0	0	0	0	0	0	0	0	0	0	0	0	0	0	0	0	0	0	0	0	0	0	0
d__Bacteria;p__Actinobacteriota;c__Rubrobacteria;o__Rubrobacterales;f__Rubrobacteriaceae;g__Rubrobacter	0	0	0	0	0	0	0	0	0	0	0	0	0	0	0	0	0	0	0	0	0	0	0	0	0	0	0	0	0	0	0	0	0	0	0	0	0	0	0	0	0	0	0	0	0	0	0	0	0
d__Bacteria;p__Actinobacteriota;c__Thermoleophilia;o__Gaiellales;f__Gaiellaceae;g__Gaiella	0	0	0	0	0	0	0	0	0	0	0	0	0	0	0	0	0	0	0	0	0	0	0	0	0	0	0	0	0	0.000289963	0	0	0	0	0	0	0	0	0	0	0	0	0	0	0	0	0	0	0
d__Bacteria;p__Actinobacteriota;c__Thermoleophilia;o__Gaiellales;f__uncultured;g__uncultured	0	0	0	0	0	0	0	0	0	0	0	0	0	0	0	0	0	0	0	0	0	0	0	0	0	0	0	0	0	0	0	0	0	0	0	0	0	0	0	0	0	0	0	0	0	0	0	0	0
d__Bacteria;p__Actinobacteriota;c__Thermoleophilia;o__Solirubrobacterales;f__Solirubrobacteraceae;__	0	0	0	0	0	0	0	0	0	0	0	0	0	0	0	0	0	0	0	0	0	0	0	0	0	0	0	0	0	0.000110462	0	0	0	0	0	0	0	0	0	0	0	0	0	0	0	0	0	0	0
d__Bacteria;p__Actinobacteriota;c__Thermoleophilia;o__Solirubrobacterales;f__Solirubrobacteraceae;g__Conexibacter	0	0	0	0	0	0	0	0	0	0	0	0	0	0	0	0.000191282	0	0	0	0	0	0	0	0	0	0	0	0	0	9.66544e-05	0	0	0	0	0	0	0	0	0	0	0	0	0	0	0	0	0	0	0
d__Bacteria;p__Actinobacteriota;c__Thermoleophilia;o__Solirubrobacterales;f__Solirubrobacteraceae;g__Patulibacter	0	0	0	0	0	0	0	0	0	0	0	2.56802e-05	0	0.000864293	0	0	0.000280613	0	0	0	0	0	0	0	0	0	0	0	0	0.000566118	0	0	0	0	0	0	0	0.00110435	0	0	0	0	0	0	0	0	0	0	0
d__Bacteria;p__Actinobacteriota;c__Thermoleophilia;o__Solirubrobacterales;f__Solirubrobacteraceae;g__Solirubrobacter	0	0	0	0	0	0	0	0	0	0	0	2.56802e-05	0	0	0	0	0	0	0	0	0	0	0	0	0	0	0	0	0	0	0	0	0	0	0	0	0	0	0	0	0	0	0	0	0	0	0	0	0
d__Bacteria;p__Actinobacteriota;c__Thermoleophilia;o__uncultured;f__uncultured;g__uncultured	0	0	0	0	0	0	0	0	0	0	0	0	0	0	0	0	0	0	0	0	0	0	0	0	0	0	0	0	0	0	0	0	0	0	0	0	0	0	0	0	0	0	0	0	0	0	0	0	0
d__Bacteria;p__Aquificota;c__Aquificae;o__Aquificales;f__Aquificaceae;g__Hydrogenobacter	0	0	0	0	0	0	0	0	0	0	0	0	0	2.70091e-05	0	6.37606e-05	0	0	0	0	0	0	0	0	0	0	0	0	0	0.000138078	0	0	0	0	0	0	0	0	0	0	0	0	0	0	0	0	0	0	0
d__Bacteria;p__Armatimonadota;c__Armatimonadia;o__Armatimonadales;f__Armatimonadales;g__Armatimonadales	0	0	0	0	0	0	0	0	0	0	0	0	0	0	0	0	0	0	0	0	0	0	0	0	0	0	0	0	0	0	0	0	0	0	0	0	0	0	0	0	0	0	0	0	0	0	0	0	0
d__Bacteria;p__Armatimonadota;c__Fimbriimonadia;o__Fimbriimonadales;f__Fimbriimonadaceae;g__Fimbriimonadaceae	0	0	0	0	0	0	0	0	0	0	0	0	0	0	0	0	0	0	0	0	0	0	0	0	0	0	0	0	0	0	0	0	0	0	0	0	0	0	0	0	0	0	0	0	0	0	0	0	0
d__Bacteria;p__Bacteroidota;c__Bacteroidia;o__Bacteroidales;__;__	0	0	0	0	0	0	0	0	0	0	0	0	0	0	0	0	0	0	0	0	0	0	0	0	0	0	0	0	0	0	0	0	0	0	0	0	0	0	0	0	0	0	0	0	0	0	0	0	0
d__Bacteria;p__Bacteroidota;c__Bacteroidia;o__Bacteroidales;f__Bacteroidaceae;g__Bacteroides	0	0	0	0	0	0	0	0	0	0	0	0	0	0	2.80277e-05	0	0	0	0	0	0	0	0	0	0	0	0	0	0	0	0	0	0	0	0	0	0	0	0	0	3.39726e-05	0	0	0	0	0	0	0	0
d__Bacteria;p__Bacteroidota;c__Bacteroidia;o__Bacteroidales;f__Bacteroidales_Incertae_Sedis;g__Phocaeicola	0	0	0	0	0	0	0	0	0	0	0	0	0	0	0	0	0	0	0	0	0	0	0	0	0	0	0	0	0	0	0	0	0	0	0	0	0	0	0	0	0	0	0	0	0	0	0	0	0
d__Bacteria;p__Bacteroidota;c__Bacteroidia;o__Bacteroidales;f__Dysgonomonadaceae;g__Dysgonomonas	0	0	0	0	0	0	0	0	0	0	0	0	0	0	0	0	0	0	0	0	0	0	0	0	0	0	0	0	0	0	0	0	0	0	0	0	0	0	0	0	0	0	0	0	0	0	0	0	0
d__Bacteria;p__Bacteroidota;c__Bacteroidia;o__Bacteroidales;f__Dysgonomonadaceae;g__Fermentimonas	0	0	0	0	0	0	0	0	0	0	0	0	0	0	0	0	0	0	0	0	0	0	0	0	0	0	0	0	0	0	0	0	0	0	0	0	0	0	0	0	0	0	0	0	0	0	0	0	0
d__Bacteria;p__Bacteroidota;c__Bacteroidia;o__Bacteroidales;f__F082;g__F082	0	0	0	0	0	0	0	0	0	0	0	0	0	0	0	0	0	0	0	0	0	0	0	0	0	0	0	0	0	0	0	0	0	0	0	0	0	0	0	0	0	0	0	0	0	0	0	0	0
d__Bacteria;p__Bacteroidota;c__Bacteroidia;o__Bacteroidales;f__Marinifilaceae;g__Butyricimonas	0	0	0	0	0	0	0	0	0	0	0	0	0	0	0	0	0	0	0	0	0	0	0	0	0	0	0	0	0	0	0	0	0	0	0	0	0	0	0	0	0	0	0	0	0	0	0	0	0
d__Bacteria;p__Bacteroidota;c__Bacteroidia;o__Bacteroidales;f__Marinifilaceae;g__Odoribacter	0	0	0	0	0	0	0	0	0	0	0	0	0	0	0	0	0	0	0	0	0	0	0	0	0	0	0	0	0	0	0	0	0	0	0	0	0	0	0	0	0	0	0	0	0	0	0	0	0
d__Bacteria;p__Bacteroidota;c__Bacteroidia;o__Bacteroidales;f__Muribaculaceae;__	0	0	0	0	0	0	0	0	0	0	0	0	0	0	0	0	0	0	0	0	0	0	0	0	0	0	0	0	0	0	0	0	0	0	0	0	0	0	0	0	0	0	0	0	0	0	0	0	0
d__Bacteria;p__Bacteroidota;c__Bacteroidia;o__Bacteroidales;f__Muribaculaceae;g__Muribaculaceae	0	0	0	0	0	0	0	0	0	0	0	0	0	0	0	0	0	0	0	0	0	0	0	0	0	0	0	0	0	0	0	0	0	0	0	0	0	0	0	0	0	0	0	0	0	0	0	0	0
d__Bacteria;p__Bacteroidota;c__Bacteroidia;o__Bacteroidales;f__Paludibacteraceae;g__F0058	0	0	0	0	0	0	0	0	0	0	0	0	0	0	0	0	0	0	0	0	0	0	0	0	0	0	0.000110137	0	0	0	0	0	0	0	0	0	0	0	0	0	0	0	0	0	0	0	0	0	0
d__Bacteria;p__Bacteroidota;c__Bacteroidia;o__Bacteroidales;f__Paludibacteraceae;g__H1	0	0	0	0	0	0	0	0	0	0	0	0	0	0	0	0	0	0	0	0	0	0	0	0	0	0	0	0	0	0	0	0	0	0	0	0	0	0	0	0	0	0	0	0	0	0	0	0	0
d__Bacteria;p__Bacteroidota;c__Bacteroidia;o__Bacteroidales;f__Porphyromonadaceae;g__Porphyromonas	0	0	0	0	8.82713e-05	8.13206e-05	0	0	0	0	6.03559e-05	7.70406e-05	2.26127e-05	0.00136396	0.000392388	0.000127521	0	0	0	0.000404073	0	0	0	0	0	0	0.00143179	6.94512e-05	0.000157536	0.00219544	0	0	9.95495e-05	9.18925e-05	0	0	3.29616e-05	0	0	0	0	0	0	0	0	0	0	0	0
d__Bacteria;p__Bacteroidota;c__Bacteroidia;o__Bacteroidales;f__Prevotellaceae;__	0	0	0	0	0	0	0	0	0	0	0	0	0	0	0	0	0	0	0	0	0	0	0	0	0	0	0	0	0	0	0	0	0	0	0	0	0	0	0	0	0	0	0	0	0	0	0	0	0
d__Bacteria;p__Bacteroidota;c__Bacteroidia;o__Bacteroidales;f__Prevotellaceae;g__Alloprevotella	6.48015e-05	0	0	0	0	0	0	0	0	0	0	0	5.65317e-05	0.00197167	0.000840831	0.00227413	0.0015083	0	0	6.0611e-05	0	0	0	0	0	0	0.000708026	0	0.000351426	0.00324483	0	0	4.97748e-05	0	0	0	0	0	0	0	0	0	0	2.97743e-05	0	0	0	0	0
d__Bacteria;p__Bacteroidota;c__Bacteroidia;o__Bacteroidales;f__Prevotellaceae;g__Paraprevotella	0	0	0	0	0	0	0	0	0	0	0	0	0	0	0	0	0	0	0	0	0	0	0	0	0	0	0	0	0	0	0	0	0	0	0	0	0	0	0	0	0	0	0	0	0	0	0	0	0
d__Bacteria;p__Bacteroidota;c__Bacteroidia;o__Bacteroidales;f__Prevotellaceae;g__Prevotella	0	0	3.33195e-05	0	0.000100881	0.000637012	0	0	0	0	4.82847e-05	0.000667685	4.52253e-05	0.00313306	0.000700692	0.0212748	0.00101722	0	0	0.00238403	0	0	0	0	0	2.32867e-05	0.00415375	0	0.00144206	0.00573022	0	0	0.000746622	0	0	0	0.000263693	0.000588986	0	0	0	0	0	2.97743e-05	0	0	0	0	0
d__Bacteria;p__Bacteroidota;c__Bacteroidia;o__Bacteroidales;f__Prevotellaceae;g__Prevotellaceae_Ga6A1_group	0	0	0	0	0	0	0	0	0	0	0	0	0	0	0	0	0	0	0	0	0	0	0	0	0	0	0	0	0	0	0	0	0	0	0	0	0	0	0	0	0	0	0	0	0	0	0	0	0
d__Bacteria;p__Bacteroidota;c__Bacteroidia;o__Bacteroidales;f__Prevotellaceae;g__Prevotellaceae_UCG-001	0	0	0	0	0	0	0	0	0	0	0	0	0	0	0	0	0	0	0	0	0	0	0	0	0	0	0	0	0	0	0	0	0	0	0	0	0	0	0	0	0	0	0	0	0	0	0	0	0
d__Bacteria;p__Bacteroidota;c__Bacteroidia;o__Bacteroidales;f__Prevotellaceae;g__uncultured	0	0	0	0	0	0	0	0	0	0	0	0	0	0	0	0	0	0	0	0	0	0	0	0	0	0	0	0	0	0	0	0	0	0	0	0	0	0	0	0	0	0	0	0	0	0	0	0	0
d__Bacteria;p__Bacteroidota;c__Bacteroidia;o__Bacteroidales;f__Prolixibacteraceae;g__WCHB1-32	0	0	0	0	0	0	0	0	0	0	0	0	0	0	0	0	0	0	0	0	0	0	0	0	0	0	0	0	0	0	0	0	0	0	0	0	0	0	0	0	0	0	0	0	0	0	0	0	0
d__Bacteria;p__Bacteroidota;c__Bacteroidia;o__Bacteroidales;f__Rikenellaceae;g__Alistipes	0	0	0	0	0	0	0	0	0	0	0	0	0	0	0	0	0	0	0	0	0	0	0	0	0	0	0	0	0	0	0	0	0	0	0	0	0	0	0	0	0	0	0	0	0	0	0	0	0
d__Bacteria;p__Bacteroidota;c__Bacteroidia;o__Bacteroidales;f__Rikenellaceae;g__Rikenellaceae_RC9_gut_group	0	0	0	0	0	9.48741e-05	0	0	0	0	0	0	0	0	0	0	0	0	0	0	0	0	0	0	0	0	0	0	0	0	0	0	0	0	0	0	0	0	0	0	0	0	0	0	0	0	0	0	0
d__Bacteria;p__Bacteroidota;c__Bacteroidia;o__Bacteroidales;f__Tannerellaceae;__	0	0	0	0	0	0	0	0	0	0	0	0	0	0	0	0	0	0	0	0	0	0	0	0	0	0	0	0	0	0	0	0	0	0	0	0	0	0	0	0	0	0	0	0	0	0	0	0	0
d__Bacteria;p__Bacteroidota;c__Bacteroidia;o__Bacteroidales;f__Tannerellaceae;g__Parabacteroides	0	0	0	0	0	0	0	0	0	0	0	0	0	0	0	0	0	0	0	0	0	0	0	0	0	0	0	0	0	0	0	0	0	0	0	0	0	0	0	0	0	0	0	0	0	0	0	0	0
d__Bacteria;p__Bacteroidota;c__Bacteroidia;o__Bacteroidales;f__Tannerellaceae;g__Tannerella	0	0	0	0	0	0	0	0	0	0	0	0	0	0	0	0.000488831	0	0	0	0	0	0	0	0	0	0	0	0	0	0	0	0	0	0	0	0	0	0	0	0	0	0	0	0	0	0	0	0	0
d__Bacteria;p__Bacteroidota;c__Bacteroidia;o__Bacteroidales;f__gir-aah93h0;g__gir-aah93h0	0	0	0	0	0	0	0	0	0	0	0	0	0	0	0	0	0	0	0	0	0	0	0	0	0	0	0	0	0	0	0	0	0	0	0	0	0	0	0	0	0	0	0	0	0	0	0	0	0
d__Bacteria;p__Bacteroidota;c__Bacteroidia;o__Bacteroidales;f__p-251-o5;g__p-251-o5	0	0	0	0	0	0	0	0	0	0	0	0	0	0	0	0	0	0	0	0	0	0	0	0	0	0	0	0	0	0	0	0	0	0	0	0	0	0	0	0	0	0	0	0	0	0	0	0	0
d__Bacteria;p__Bacteroidota;c__Bacteroidia;o__Bacteroidales;f__uncultured;g__uncultured	0	0	0	0	0	0	0	0	0	0	0	0	0	0	0	0	0	0	0	0	0	0	0	0	0	0	0	0	0	0	0	0	0	0	0	0	0	0	0	0	0	0	0	0	0	0	0	0	0
d__Bacteria;p__Bacteroidota;c__Bacteroidia;o__Bacteroidetes_VC2.1_Bac22;f__Bacteroidetes_VC2.1_Bac22;g__Bacteroidetes_VC2.1_Bac22	0	0	0	0	0	0	0	0	0	0	0	0	0	0	0	0	0	0	0	0	0	0	0	0	0	0	0	0	0	0	0	0	0	0	0	0	0	0	0	0	0	0	0	0	0	0	0	0	0
d__Bacteria;p__Bacteroidota;c__Bacteroidia;o__Chitinophagales;f__Chitinophagaceae;__	0	0	0	0	0	0	0	0	0	0	0	0	0	0	0	0	0	0	0	0	0	0	0	0	0	0	0	0	0	0	0	0	0	0	0	0	0	0	0	0	0	0	0	0	0	0	0	0	0
d__Bacteria;p__Bacteroidota;c__Bacteroidia;o__Chitinophagales;f__Chitinophagaceae;g__Arachidicoccus	0	0	0	0	0	0	0	0	0	0	0	0	0	0	0	0	0	0	0	0	0	0	0	0	0	0	0	0	0	0	0	0	0	0	0	0	0	0	0	0	0	0	0	0	0	0	0	0	0
d__Bacteria;p__Bacteroidota;c__Bacteroidia;o__Chitinophagales;f__Chitinophagaceae;g__Asinibacterium	0	0	0	0	6.30509e-05	0.00047437	0	0	0	0	0	2.56802e-05	0	0.000594201	8.40831e-05	0.000127521	0.00124522	0	0	0.000141426	0	0	0	0	0	0	0.000220275	0	0	2.76155e-05	0	0	0.000447973	0	0	0	0	0	0	0	0	0	0	0	0	0	0	0	0
d__Bacteria;p__Bacteroidota;c__Bacteroidia;o__Chitinophagales;f__Chitinophagaceae;g__Aurantisolimonas	0	0	0	0	0	0	0	0	0	0	0	0	0	0	0	0	0	0	0	0	0	0	0	0	0	0	0	0	0	0	0	0	0	0	0	0	0	0	0	0	0	0	0	0	0	0	0	0	0
d__Bacteria;p__Bacteroidota;c__Bacteroidia;o__Chitinophagales;f__Chitinophagaceae;g__Chitinophaga	0	0	0	0	0	6.77672e-05	0	0	0	0	0	0	0	0	0	0	0.00464766	0	0	0	0	0	0	0	0	0	0	0	0.000230244	0	0	0	0.000149324	0	0	0	0	0	0	0	0	0	0	0	0	0	0	0	0
d__Bacteria;p__Bacteroidota;c__Bacteroidia;o__Chitinophagales;f__Chitinophagaceae;g__Cnuella	0	0	0	0	0	0	0	0	0	0	0	0	0	0	0	0	0	0	0	0	0	0	0	0	0	0	0	0	0	0	0	0	0	0	0	0	0	0	0	0	0	0	0	0	0	0	0	0	0
d__Bacteria;p__Bacteroidota;c__Bacteroidia;o__Chitinophagales;f__Chitinophagaceae;g__Edaphobaculum	0	0	0	0	0	0	0	0	0	0	0	0	0	0	0	0	0	0	0	0	0	0	0	0	0	0	0	0	0	0	0	0	0	0	0	0	0	0	0	0	0	0	0	0	0	0	0	0	0
d__Bacteria;p__Bacteroidota;c__Bacteroidia;o__Chitinophagales;f__Chitinophagaceae;g__Ferruginibacter	0	0	0	0	0	0	0	0	0	0	2.41423e-05	0	0	0	0	0	0	0	0	0	0	0	0	0	0	0	0	0	0	0	0	0	0	0	0	0	0	0	0	0	0	0	0	0	0	0	0	0	0
d__Bacteria;p__Bacteroidota;c__Bacteroidia;o__Chitinophagales;f__Chitinophagaceae;g__Filimonas	0	0	0	0	0	0	0	0	0	0	0	0	0	0	0	0	0	0	0	0	0	0	0	0	0	0	0	0	0	0	0	0	0	0	0	0	0	0	0	0	0	0	0	0	0	0	0	0	0
d__Bacteria;p__Bacteroidota;c__Bacteroidia;o__Chitinophagales;f__Chitinophagaceae;g__Flaviaesturariibacter	0	0	0	0	0	0	0	0	0	0	0	0	0	0	0	0	0	0	0	0	0	0	0	0	0	0	0	0	0	0	0	0	0	0	0	0	0	0	0	0	0	0	0	0	0	0	0	0	0
d__Bacteria;p__Bacteroidota;c__Bacteroidia;o__Chitinophagales;f__Chitinophagaceae;g__Flavihumibacter	0	0	0	0	0	0	0	0	0	0	0	0	0	0	0	0	0	0	0.000164052	0	0	0	0	0	0	0	0	0	0	0	0	0	0	0	0	0	0	0	0	0	0	0	0	0	0	0	0	0	0
d__Bacteria;p__Bacteroidota;c__Bacteroidia;o__Chitinophagales;f__Chitinophagaceae;g__Flavisolibacter	0	0	0	0	0	0	0	0	0	0	0	0	0	0	0	0	0	0	0	0	0	0	0	0	0	0	0	0	0	0	0	0	0	0	0	0	0	0	0	0	0	0	0	0	0	0	0	0	0
d__Bacteria;p__Bacteroidota;c__Bacteroidia;o__Chitinophagales;f__Chitinophagaceae;g__Flavitalea	0	0	0	0	0	0	0	0	0	0	0	0	0	0	0	0	0	0	0	0	0	0	0	0	0	0	0	0	0	0	0	0	0	0	0	0	0	0	0	0	0	0	0	0	0	0	0	0	0
d__Bacteria;p__Bacteroidota;c__Bacteroidia;o__Chitinophagales;f__Chitinophagaceae;g__Haoranjiania	0	0	0	0	0	0	0	0	0	0	0	0	0	0	0	0	0	0	0	0	0	0	0	0	0	0	0	0	0	0	0	0	0	0	0	0	0	0	0	0	0	0	0	0	0	0	0	0	0
d__Bacteria;p__Bacteroidota;c__Bacteroidia;o__Chitinophagales;f__Chitinophagaceae;g__Niabella	0	0	0	0	0.000794441	0.000365943	0	0	0	0	0	0	0.00253262	0	0	0	3.50766e-05	0	0	0	0	0	0	0	0.000164971	3.493e-05	4.72017e-05	0	0	0	0	0	0	0	0	0	0	0	0	0	0	0	0	0	0	0	0	0	0
d__Bacteria;p__Bacteroidota;c__Bacteroidia;o__Chitinophagales;f__Chitinophagaceae;g__Parasegetibacter	0	0	0	0	0	0	0	0	0	0	0	0	0	0	0	0	0	0	0	0	0	0	0	0	0	0	0	0	0	0	0	0	0	0	0	0	0	0	0	0	0	0	0	0	0	0	0	0	0
d__Bacteria;p__Bacteroidota;c__Bacteroidia;o__Chitinophagales;f__Chitinophagaceae;g__Rurimicrobium	0	0	0	0	0	0	0	0	0	0	0	0	0	0	0	0	0	0	0	0	0	0	0	0	0	0	0	0	0	0	0	0	0	0	0	0	0	0	0	0	0	0	0	0	0	0	0	0	0
d__Bacteria;p__Bacteroidota;c__Bacteroidia;o__Chitinophagales;f__Chitinophagaceae;g__Sediminibacterium	3.24007e-05	0	0	0.000136166	0.000542238	0.0159931	0.000495475	0	0	0	6.03559e-05	0.000500764	0.000192208	0.0017691	0.000322318	0.00257168	0.00580518	0	6.15195e-05	0.00236383	0	0	0	0	0	2.32867e-05	0.00409082	2.77805e-05	0.00142994	0.000966544	0	0	0.00248874	0	0	0	0	0	0	0	0	0	0	5.95486e-05	0	0	0	0	0
d__Bacteria;p__Bacteroidota;c__Bacteroidia;o__Chitinophagales;f__Chitinophagaceae;g__Taibaiella	0	0	0	0	7.56611e-05	0.00252094	4.37184e-05	0	0	0	0	0.000115561	0.000101757	0.00094532	0.000294291	0.00125396	0.00280613	0	0	0.000464684	0	0	0	0	0	0	0.00325692	0	0.000242363	0.000193309	0	0	0.000149324	0	0	0	0	0	0	0	0	0	0	4.46615e-05	0	0	0	0	0
d__Bacteria;p__Bacteroidota;c__Bacteroidia;o__Chitinophagales;f__Chitinophagaceae;g__Terrimonas	0	0	0	0	0	0	0	0	0	0	0	0	0	0	0	0	0	0	0	0	0	0	0	0	0	0	0	0	0	0	0	0	0	0	0	0	0	0	0	0	0	0	0	0	0	0	0	0	0
d__Bacteria;p__Bacteroidota;c__Bacteroidia;o__Chitinophagales;f__Chitinophagaceae;g__UTBCD1	0	0	0	0	0	0	0	0	0	0	0	0	0	0	0	0	0	0	0	0	0	0	0	0	0	0	0	0	0	0	0	0	0	0	0	0	0	0	0	0	0	0	0	0	0	0	0	0	0
d__Bacteria;p__Bacteroidota;c__Bacteroidia;o__Chitinophagales;f__Chitinophagaceae;g__Vibrionimonas	0	0	0	4.53885e-05	0	0.00149088	0.000145728	0	0	0	0	0.000333843	0	0	0	0	0	0	0	0	0	0	0	0	0	0	0	0	0	0	0	0	0	0	0	0	0	0	0	0	0	0	0	0	0	0	0	0	0
d__Bacteria;p__Bacteroidota;c__Bacteroidia;o__Chitinophagales;f__Chitinophagaceae;g__uncultured	0	0	0	0	0	0	0	0	0	0	0	0	0	0	0	0	0	0	0	0	0	0	0	0	0	0	0	0	0	0	0	0	0	0	0	0	0	0	0	0	0	0	0	0	0	0	0	0	0
d__Bacteria;p__Bacteroidota;c__Bacteroidia;o__Chitinophagales;f__Saprospiraceae;g__uncultured	0	0	0	0	0	0	0	0	0	0	0	0	0	0	0	0	0	0	0	0	0	0	0	0	0	0	0	0	0	0	0	0	0	0	0	0	0	0	0	0	0	0	0	0	0	0	0	0	0
d__Bacteria;p__Bacteroidota;c__Bacteroidia;o__Chitinophagales;f__uncultured;g__uncultured	0	0	0	0	0	0	0	0	0	0	0	0	0	0	0	0	0	0	0	0	0	0	0	0	0	0	0	0	0	0	0	0	0	0	0	0	0	0	0	0	0	0	0	0	0	0	0	0	0
d__Bacteria;p__Bacteroidota;c__Bacteroidia;o__Cytophagales;f__Cyclobacteriaceae;__	0	0	0	0	0	0	0	0	0	0	0	0	0	0	0	0	0	0	0	0	0	0	0	0	0	0	0	0	0	0	0	0	0	0	0	0	0	0	0	0	0	0	0	0	0	0	0	0	0
d__Bacteria;p__Bacteroidota;c__Bacteroidia;o__Cytophagales;f__Cyclobacteriaceae;g__Algoriphagus	0	0	0	0	0	0	0	0	0	0	0	0	0	0	0	0	0	0	0	0	0	0	0	0	0	0	0	0	0	0	0	0	0	0	0	0	0	0	0	0	0	0	0	0	0	0	0	0	0
d__Bacteria;p__Bacteroidota;c__Bacteroidia;o__Cytophagales;f__Cyclobacteriaceae;g__Belliella	0	0	0	0	0	0	0	0	0	0	0	0	0	0	0	0	0	0	0	0	0	0	0	0	0	0	0	0	0	0	0	0	0	0	0	0	0	0	0	0	0	0	0	0	0	0	0	0	0
d__Bacteria;p__Bacteroidota;c__Bacteroidia;o__Cytophagales;f__Cyclobacteriaceae;g__Cyclobacteriaceae	0	0	0	0	0	0	0	0	0	0	0	0	0	0	0	0	0	0	0	0	0	0	0	0	0	0	0	0	0	0	0	0	0	0	0	0	0	0	0	0	0	0	0	0	0	0	0	0	0
d__Bacteria;p__Bacteroidota;c__Bacteroidia;o__Cytophagales;f__Cyclobacteriaceae;g__uncultured	0	0	0	0	0	0	0	0	0	0	0	0	0	0	0	0	0	0	0	0	0	0	0	0	0	0	0	0	0	0	0	0	0	0	0	0	0	0	0	0	0	0	0	0	0	0	0	0	0
d__Bacteria;p__Bacteroidota;c__Bacteroidia;o__Cytophagales;f__Cytophagaceae;g__Cytophaga	0	0	0	0	0	0	0	0	0	0	0	0	0	0	0	0	0	0	0	0	0	0	0	0	0	0	0	0	0	0	0	0	0	0	0	0	0	0	0	0	0	0	0	0	0	0	0	0	0
d__Bacteria;p__Bacteroidota;c__Bacteroidia;o__Cytophagales;f__Cytophagaceae;g__Siphonobacter	0	0	0	0	0	0.00039305	0	0	0	0	0	0	0	0	5.60554e-05	0.000106268	0	0	0	0	0	0	0	0	0	0	0	0	0	0	0	0	0	0	0	0	0	0	0	0	0	0	0	0	0	0	0	0	0
d__Bacteria;p__Bacteroidota;c__Bacteroidia;o__Cytophagales;f__Hymenobacteraceae;g__Adhaeribacter	0	0	0	0	0	0	0	0	0	0	0	0	0	0	0	0	0	0	0	0	0	0	0	0	0	0	0	0	0	0	0	0	0	0	0	0	0	0	0	0	0	0	0	0	0	0	0	0	0
d__Bacteria;p__Bacteroidota;c__Bacteroidia;o__Cytophagales;f__Hymenobacteraceae;g__Hymenobacter	0	0	0	0	0	0	0	0	0	0	0	0	0	0	0	0	0	0	0	0	0	0	0	0	0	0	0	0	0	0	0	0	0	0	0	0	0	0	0	0	0	0	0	0	0	0	0	0	0
d__Bacteria;p__Bacteroidota;c__Bacteroidia;o__Cytophagales;f__Hymenobacteraceae;g__Nibribacter	0	0	0	0	0	0	0	0	0	0	0	0	0	0	0	0	0	0	0	0	0	0	0	0	0	0	0	0	0	0	0	0	0	0	0	0	0	0	0	0	0	0	0	0	0	0	0	0	0
d__Bacteria;p__Bacteroidota;c__Bacteroidia;o__Cytophagales;f__Hymenobacteraceae;g__Pontibacter	0	0	0	0	0	0	0	0	0	0	0	0	0	0	0	0	0	0	0	0	0	0	0	0	0	0	0	0	0	0	0	0	0	0	0	0	0	0	0	0	0	0	0	0	0	0	0	0	0
d__Bacteria;p__Bacteroidota;c__Bacteroidia;o__Cytophagales;f__Hymenobacteraceae;g__Rufibacter	0	0	0	0	0	0	0	0	0	0	0	0	0	0	0	0	0	0	0	0	0	0	0	0	0	0	0	0	0	0	0	0	0	0	0	0	0	0	0	0	0	0	0	0	0	0	0	0	0
d__Bacteria;p__Bacteroidota;c__Bacteroidia;o__Cytophagales;f__Microscillaceae;g__uncultured	0	0	0	0	0	0	0	0	0	0	0	0	0	0	0	0	0	0	0	0	0	0	0	0	0	0	0	0	0	0	0	0	0	0	0	0	0	0	0	0	0	0	0	0	0	0	0	0	0
d__Bacteria;p__Bacteroidota;c__Bacteroidia;o__Cytophagales;f__Spirosomaceae;g__Arcicella	0	0	0	0	0	0	0	0	0	0	0	0	0	0	0	0	0	0	0	0	0	0	0	0	0	0	0	0	0	0	0	0	0	0	0	0	0	0	0	0	0	0	0	0	0	0	0	0	0
d__Bacteria;p__Bacteroidota;c__Bacteroidia;o__Cytophagales;f__Spirosomaceae;g__Dyadobacter	0	0	0	0	0.0012358	0	0	0	0	0	0	0	0.00211428	0	0.000392388	0	0.000192922	0	0.000123039	0	0	0	0	0	9.62332e-05	4.65734e-05	0	0	0	4.14233e-05	0	0.000108525	0	0.000301932	0	0	0	0	0	0	0	0	0	0	0	0	0	0	0
d__Bacteria;p__Bacteroidota;c__Bacteroidia;o__Cytophagales;f__Spirosomaceae;g__Emticicia	0	0	0	0.000136166	0	0	0	0	0	0	0	0	0	0	0	0	0	0	0	0	0	0	0	0	0	0	0	0	0	0	0	0	0	0	0	0	0	0	0	0	0	0	0	0	0	0	0	0	0
d__Bacteria;p__Bacteroidota;c__Bacteroidia;o__Cytophagales;f__Spirosomaceae;g__Fibrisoma	0	0	0	0	0.000100881	0	0	0	0	0	0	0	2.26127e-05	0	0	0	0	0	0	0	0	0	0	0	0	0	0	0	0	0	0	4.82334e-05	0	0	0	0	0	0	0	0	0	0	0	0	0	0	0	0	0
d__Bacteria;p__Bacteroidota;c__Bacteroidia;o__Cytophagales;f__Spirosomaceae;g__Flectobacillus	0	0	0	0	0	0	0	0	0	0	0	0	0	0	0	0	0	0	0	0	0	0	0	0	0	0	0	0	0	0	0	0	0	0	0	0	0	0	0	0	0	0	0	0	0	0	0	0	0
d__Bacteria;p__Bacteroidota;c__Bacteroidia;o__Cytophagales;f__Spirosomaceae;g__Larkinella	0	0	0	0	0	0	0	0	0	0	0	0	0	0	0	0	0.00112245	0	0	0	0	0	0	0	4.12428e-05	0	0	0	0	0	0	0	0	0	0	0	0	0	0	0	0	0	0	0	0	0	0	0	0
d__Bacteria;p__Bacteroidota;c__Bacteroidia;o__Cytophagales;f__Spirosomaceae;g__Leadbetterella	0	0	0	0	0	0	0	0	0	0	0	0	0	0	0	0	0	0	0	0	0	0	0	0	0	0	0	0	0	0	0	0	0	0	0	0	0	0	0	0	0	0	0	0	0	0	0	0	0
d__Bacteria;p__Bacteroidota;c__Bacteroidia;o__Cytophagales;f__Spirosomaceae;g__Pseudarcicella	0	0	0	0	0	0	0	0	0	0	0	0	0	0	0	0	0	0	0	0	0	0	0	0	0	0	0	0	0	0	0	0	0	0	0	0	0	0	0	0	0	0	0	0	0	0	0	0	0
d__Bacteria;p__Bacteroidota;c__Bacteroidia;o__Cytophagales;f__Spirosomaceae;g__Spirosoma	0	0	0	0	0	0	0	0	0	0	0	0	0	0	0	0	0	0	0	0	0	0	0	0	0	0	0.000251743	0	0	0	0	0	0	0	0	0	0	0	0	0	0	0	0	0	0	0	0	0	0
d__Bacteria;p__Bacteroidota;c__Bacteroidia;o__Flavobacteriales;f__Blattabacteriaceae;g__Candidatus_Uzinura	0	0	0	0	0	0	0	0	0	0	0	0	0	0	0	0	0	0	0	0.000848553	0	0	0	0	0	0	4.72017e-05	0	0	0	0	0	0	0	0	0	0	0	0	0	0	0	0	0	0	0	0	0	0
d__Bacteria;p__Bacteroidota;c__Bacteroidia;o__Flavobacteriales;f__Crocinitomicaceae;g__Fluviicola	0	0	0	0	0	0	0	0	0	0	0	0	0	0	0	0	0	0	0	0	0	0	0	0	0	0	0	0	0	0	0	0	0	0	0	0	0	0	0	0	0	0	0	0	0	0	0	0	0
d__Bacteria;p__Bacteroidota;c__Bacteroidia;o__Flavobacteriales;f__Flavobacteriaceae;g__Aequorivita	0	0	0	0	0	0	0	0	0	0	0	0	0	0	0	0	0	0	0	0	0	0	0	0	0	0	0	0	0	0	0	0	0	0	0	0	0	0	0	0	0	0	0	0	0	0	0	0	0
d__Bacteria;p__Bacteroidota;c__Bacteroidia;o__Flavobacteriales;f__Flavobacteriaceae;g__Antarcticibacterium	0	0	0	0	0	0	0	0	0	0	0	0	0	0	0	0	0	0	0	0	0	0	0	0	0	0	0	0	0	0	0	0	0	0	0	0	0	0	0	0	0	0	0	0	0	0	0	0	0
d__Bacteria;p__Bacteroidota;c__Bacteroidia;o__Flavobacteriales;f__Flavobacteriaceae;g__Capnocytophaga	0	0	0	0	0	0	0	0	0	0	0	0	0	0	0.000210208	0.000807634	0	0	0	0.000121222	0	0	0	0	0	0	0.000755228	0	3.63544e-05	0.000193309	0	2.41167e-05	0	0	0	0	0	0	0	0	0	0	0	0	0	0	0	0	0
d__Bacteria;p__Bacteroidota;c__Bacteroidia;o__Flavobacteriales;f__Flavobacteriaceae;g__Coenonia	0	0	0	0	0	0	0	0	0	0	0	0	0	0	0	0	0	0	0	0	0	0	0	0	0	0	0	0	0	0	0	0	0	0	0	0	0	0	0	0	0	0	0	0	0	0	0	0	0
d__Bacteria;p__Bacteroidota;c__Bacteroidia;o__Flavobacteriales;f__Flavobacteriaceae;g__Flavobacterium	0	0	3.33195e-05	3.0259e-05	0.000517017	0.000149088	0	0	2.9757e-05	0	2.41423e-05	0.000166921	0.000610542	0.000270091	0.00128927	0.000701367	0.00317444	0	0.000533169	0.000747535	0.000194804	0	0.00228634	0	0.000453671	0.00010479	9.44034e-05	0.0039865	0.000787678	0.000980352	7.81657e-05	0.00167611	0.000174212	2.6255e-05	0	0.000657074	2.19744e-05	0.00100618	2.47246e-05	0.000264395	0.00341424	3.54828e-05	0.00046399	2.97743e-05	0	0.000217966	0.000405462	0.000578408	0
d__Bacteria;p__Bacteroidota;c__Bacteroidia;o__Flavobacteriales;f__Flavobacteriaceae;g__Gelidibacter	0	0	0	0	0	0	0	0	0	0	0	0	0	0	0	0	0	0	0	0	0	0	0	0	0	0	0	0	0	0	0	0	0	0	0	0	0	0	0	0	0	0	0	0	0	0	0	0	0
d__Bacteria;p__Bacteroidota;c__Bacteroidia;o__Flavobacteriales;f__Flavobacteriaceae;g__Myroides	0	0	0	0	0	0	0	0	0	0	0	2.56802e-05	0	0	0	0.000276296	0	0	0	4.04073e-05	0	0	0	0	0	0	6.29356e-05	0	0	0	0	0	0	6.56375e-05	0	4.0229e-05	5.4936e-05	0	0.00689817	9.44269e-05	0.000475616	2.36552e-05	0	0	0	0	0	0	0
d__Bacteria;p__Bacteroidota;c__Bacteroidia;o__Flavobacteriales;f__Flavobacteriaceae;g__Salinimicrobium	0	0	0	0	0	0	0	0	0	0	0	0	0	0	0	0	0	0	0	0	0	0	0	0	0	0	0	0	0	0	0	0	0	0	0	0	0	0	0	0	0	0	0	0	0	0	0	0	0
d__Bacteria;p__Bacteroidota;c__Bacteroidia;o__Flavobacteriales;f__Flavobacteriaceae;g__Ulvibacter	0	0	0	0	0	9.48741e-05	0	0	0	0	0	0	0	0	0	0	0	0	0	0	0	0	0	0	0	0	0	0	0	0	0	0	0	0	0	0	0	0	0	0	0	0	0	0	0	0	0	0	0
d__Bacteria;p__Bacteroidota;c__Bacteroidia;o__Flavobacteriales;f__Flavobacteriaceae;g__Vitellibacter	0	0	0	0	0	0	0	0	0	0	0	0	0	0	0	0	0	0	0	0	0	0	0	0	0	0	0	0	0	0	0	0	0	0	0	0	0	0	0	0	0	0	0	0	0	0	0	0	0
d__Bacteria;p__Bacteroidota;c__Bacteroidia;o__Flavobacteriales;f__Weeksellaceae;__	0	0	3.33195e-05	0.000121036	7.56611e-05	0.00589575	0.000247738	0	0	0	0	0.000308162	0.000146982	0.000243082	0.000154152	0.00165778	0.00206952	0	0	0.000767739	0	0	0	0	0	2.32867e-05	0.00210834	0	0.000218126	0.00024854	0	2.41167e-05	0.000622185	0	0	0	0	0	0	0	0	0	0	0	0	0	0	0	0
d__Bacteria;p__Bacteroidota;c__Bacteroidia;o__Flavobacteriales;f__Weeksellaceae;g__Bergeyella	0	0	0	0	0	0	0	0	0	0	0	0.000231122	0	0.000405137	4.20415e-05	0.000340057	0	0	0	0	0	0	0	0	0	0	0.000660824	0	0	0.000331386	0	0	0	0	0	0	2.19744e-05	0.000368116	0	0	0	0	0	0	0	0	0	0	0
d__Bacteria;p__Bacteroidota;c__Bacteroidia;o__Flavobacteriales;f__Weeksellaceae;g__Chishuiella	0	0	0	0	0	0	0	0	0	0	0	0	0	0	0	0.000148775	0	0	0	0	0	0	0	0	0	0	0.000188807	0	0	0	0	0	0	0	0	0	0	0	0	0	0	0	0	0	0	0	0	0	0
d__Bacteria;p__Bacteroidota;c__Bacteroidia;o__Flavobacteriales;f__Weeksellaceae;g__Chryseobacterium	0.000113403	0.000247162	0.00364848	0.0159768	0.0245394	0.000528584	0.00880197	0.000796418	0.00147297	0.0005245	0.0343908	0.00335127	0.0354227	0.00121541	0.00475069	0.00748124	0.00320951	0.00151592	0.000635702	0.0181631	0.418049	0.00221236	0.00106267	0.000682389	0.0741408	0.354691	0.0302878	0.0770908	0.0168684	0.00360383	0.048593	0.296033	0.000671959	0.00410891	0.0128715	0.0237351	0.00517497	0.0121969	0.000210159	0.00379596	0.0058263	0.0085277	0.000724984	0.035878	0.00203451	0.192042	0.299783	0.0105862	0.000324135
d__Bacteria;p__Bacteroidota;c__Bacteroidia;o__Flavobacteriales;f__Weeksellaceae;g__Cloacibacterium	0	0	0	0	0	0	0	0	0	0	0.000156925	0	0	4.05137e-05	0	0	0	0	6.15195e-05	0.000242444	0	0	0	0	4.12428e-05	0	0	0	0	0	0	0	0	0	0	0.000281603	0	0	0	0	0.00180055	0	0.00131947	0	0.00159965	0	0	0.136235	0
d__Bacteria;p__Bacteroidota;c__Bacteroidia;o__Flavobacteriales;f__Weeksellaceae;g__Elizabethkingia	0	0	0	0	0	0	0.000116582	0	0	0	0	0	0	0	0	0	0.000648918	0	0	0	0	0	0	0	0	0	4.72017e-05	0	4.84725e-05	0	0	0	0	0	0	0	0	0	0	0	0	0	0	0	0	0	0	0	0
d__Bacteria;p__Bacteroidota;c__Bacteroidia;o__Flavobacteriales;f__Weeksellaceae;g__Empedobacter	0	0.000133087	0	0.00114984	0	0	5.82912e-05	0.000405722	5.95141e-05	4.14079e-05	0	0	0	0	0.000154152	4.25071e-05	0	0.000244503	4.1013e-05	0	0	0.000964361	0.00016101	0.00018308	0.000206214	0	3.14678e-05	0.0015696	3.63544e-05	0	0	3.61751e-05	0	0.000800777	0	0.00254784	8.78976e-05	0	0	0.000547676	0.00256493	0.00247197	0.000391492	0.00653546	0	0	0	0.000161416	0
d__Bacteria;p__Bacteroidota;c__Bacteroidia;o__Flavobacteriales;f__Weeksellaceae;g__Moheibacter	0	0	0	0	0	0	0	0	0	0	0	0	0	0	0	0	0	0	0	0	0	0	0	0	0	0	0	0	0	0	0	0	0	0	0	0	0	0	0	0	0	0	0	0	0	0	0	0	0
d__Bacteria;p__Bacteroidota;c__Bacteroidia;o__SM1A07;f__SM1A07;g__SM1A07	0	0	0	3.0259e-05	0	0.000311729	0	0	0	0	0	7.70406e-05	0	0.000108037	4.20415e-05	0	0	0	0	0	0	0	0	0	0	0	0	0	6.05906e-05	0	0	0	0	0	0	0	0	0	0	0	0	0	0	0	0	0	0	0	0
d__Bacteria;p__Bacteroidota;c__Bacteroidia;o__Sphingobacteriales;f__NS11-12_marine_group;g__NS11-12_marine_group	0	0	0	0	8.82713e-05	0	0	0	0	0	0	0	0	0	0	0	0	0	0	0	0	0	0	0	0	3.493e-05	0	0	0	0	0	0	0	0	0	0	0	0	0	0	0	0	0	0	0	0	0	0	0
d__Bacteria;p__Bacteroidota;c__Bacteroidia;o__Sphingobacteriales;f__Sphingobacteriaceae;__	0	0	0	0	0	0	0	0	0	0	0	3.85203e-05	0	0	0	0	0	0	0	0	0	0	0	0	0	0	0	0	0	0	0	0.00073556	0	0	0	0	0	0	0	0	0	0	0	0	0	6.81143e-05	0.00313017	0	0
d__Bacteria;p__Bacteroidota;c__Bacteroidia;o__Sphingobacteriales;f__Sphingobacteriaceae;g__Arcticibacter	0	0	0	0	0	0	0	0	0	0	0	0	0	0	0	0	0	0	0	0	0	0	0	0	2.74952e-05	0	0	0	0	0	0	0	0	0	0	0	0	0	0	0	0	0	0	0	0	0	0	0	0
d__Bacteria;p__Bacteroidota;c__Bacteroidia;o__Sphingobacteriales;f__Sphingobacteriaceae;g__Mucilaginibacter	0	0	0	0	0	0	0	0	0	0	0	0	0	0	0	0	0	0	0	0	0	0	0	0	0	0	0	0	0	0	0	0	0	0	0	0	0	0.000294493	0	0	0	0	0	0	0	0	0	0	0
d__Bacteria;p__Bacteroidota;c__Bacteroidia;o__Sphingobacteriales;f__Sphingobacteriaceae;g__Nubsella	0	0	0	0	7.56611e-05	0	0	0	0	0	0	0	0.00021482	0	0	0	0	0	0	0	0	0	0	0	4.12428e-05	4.65734e-05	0	0	0	0	0	0	0	0	0	0	0	0	0	0	0	0	2.89994e-05	2.97743e-05	0	0	0	0	0
d__Bacteria;p__Bacteroidota;c__Bacteroidia;o__Sphingobacteriales;f__Sphingobacteriaceae;g__Olivibacter	0	0	0	0	0	0	0	0	0	0	0	0	0	0	0	0	0	0	0	0	0	0	0	0	0	0	0	0	0	0	0	0	0	0	0	0	0	0	0	0	0	0	0	0	0	0	0	0	0
d__Bacteria;p__Bacteroidota;c__Bacteroidia;o__Sphingobacteriales;f__Sphingobacteriaceae;g__Pedobacter	0	0	0	0	0	8.13206e-05	5.82912e-05	0	0	0	4.82847e-05	0	0	0.000256587	0.00128927	0.0390215	0.00417412	0	0.000697221	6.0611e-05	3.54189e-05	2.83636e-05	8.05049e-05	0.000216367	2.74952e-05	0	0.000157339	0.000500049	3.63544e-05	0.000400425	0	0.011564	0	0	0	5.36387e-05	4.39488e-05	0.00554628	0	0	0	2.36552e-05	0	0	0	6.81143e-05	0	0	0
d__Bacteria;p__Bacteroidota;c__Bacteroidia;o__Sphingobacteriales;f__Sphingobacteriaceae;g__Pseudosphingobacterium	0	0	0	0	0.000340475	0	0	0	0	0	0	0	0.00228388	0	0	0	0	0	0	0	0	0	0	0	0	0	0	0	0	0	0	0	0	0	0	0	0	0	0	0	0	0	0	0	0	0	0	0	0
d__Bacteria;p__Bacteroidota;c__Bacteroidia;o__Sphingobacteriales;f__Sphingobacteriaceae;g__Solitalea	0	0	0	0	0	0	0	0	0	0	0	0	0	0	0	0	0	0	0	0	0	0	0	0	0	0	0	0	0	0	0	0	0	0	0	0	0	0	0	0	0	0	0	0	0	0	0	0	0
d__Bacteria;p__Bacteroidota;c__Bacteroidia;o__Sphingobacteriales;f__Sphingobacteriaceae;g__Sphingobacteriaceae	0	0	0	0	0	0	0	0	0	0	0	0	0	0	0	0	0	0	0	0	0	0	0	0	0	0	0	0	0	0	0	0	0	0	0	0	0	0	0	0	0	0	0	0	0	0	0	0	0
d__Bacteria;p__Bacteroidota;c__Bacteroidia;o__Sphingobacteriales;f__Sphingobacteriaceae;g__Sphingobacterium	0	0	6.66389e-05	0.0014373	0.00228244	0	0.000349747	3.00535e-05	4.46356e-05	0	0.000181068	0.000115561	0.007677	0.000243082	0.000952942	0.00155151	0	0	0.001579	0.000727332	3.54189e-05	0	9.66059e-05	0.000116506	0.00977454	4.65734e-05	0.00116431	0.00148626	0.00190255	0.00382475	0	0.0571205	0.000174212	0.00010502	4.7019e-05	9.38678e-05	0.00106576	0.0172769	2.47246e-05	0.000113312	0.00195342	0	0	0.00309653	0	0.0227366	0.00434656	0	0.000521435
d__Bacteria;p__Bacteroidota;c__Bacteroidia;o__Sphingobacteriales;f__env.OPS_17;g__env.OPS_17	0	0	0	0	1.26102e-05	0	0	0	0	0	3.62135e-05	0	0	0	0	0	0.000245536	0	0	0	0	0	0	0	0	0	0	0	0	0.000234732	0	0	0	0	0	0	0	0	0	0	0	0	0	0	0	0	0	0	0
d__Bacteria;p__Bacteroidota;c__Kapabacteria;o__Kapabacteriales;f__Kapabacteriales;g__Kapabacteriales	0	0	0	0	0	0	0	0	0	0	0	0	0	0	0	0	0	0	0	0	0	0	0	0	0	0	0	0	0	0	0	0	0	0	0	0	0	0	0	0	0	0	0	0	0	0	0	0	0
d__Bacteria;p__Bdellovibrionota;c__Bdellovibrionia;o__Bacteriovoracales;f__Bacteriovoracaceae;g__Bacteriovorax	0	0	0	0	0	0	0	0	0	0	0	0	0	0	0	0	0	0	0	0	0	0	0	0	0	0	0	0	0	0	0	0	0	0	0	0	0	0	0	0	0	0	0	0	0	0	0.00124882	0	0
d__Bacteria;p__Bdellovibrionota;c__Bdellovibrionia;o__Bacteriovoracales;f__Bacteriovoracaceae;g__Peredibacter	0	0	0	0	0	0	0	0	0	0	0	0	0	0	0	0	0	0	0	4.04073e-05	0	0	0	0	0	0	0	0	0	0	0	0	0	0	0	0	0	0	0	0	0	0	0	0	0	0	0.00209219	0	0
d__Bacteria;p__Bdellovibrionota;c__Bdellovibrionia;o__Bdellovibrionales;f__Bdellovibrionaceae;g__Bdellovibrio	0	0	0	0	5.04407e-05	0.000582798	5.82912e-05	0	0	0	0	3.85203e-05	2.26127e-05	0.000256587	0.000126125	0.00104142	0.00212214	0	0	0.000383869	0	0	0	0	0	0	0.000519219	0.000972317	0.00019389	0.000179501	0	0.000120584	0.000323536	0.000196912	0	0	0	0	0	0	0	0	0	0.000178646	0	0	0.000162185	0	0
d__Bacteria;p__Bdellovibrionota;c__Oligoflexia;o__Oligoflexales;f__Oligoflexales;g__Oligoflexus	0	0	0	0	0	0	0	0	0	0	0	0	0	0	0	0	0	0	0	0	0	0	0	0	0	0	0	0	0	0	0	0	0	0	0	0	0	0	0	0	0	0	0	0	0	0	0	0	0
d__Bacteria;p__Bdellovibrionota;c__Oligoflexia;o__Oligoflexales;f__uncultured;g__uncultured	0	0	0	0	0	0	0	0	0	0	0	0	0	0	0	0	0	0	0	0	0	0	0	0	0	0	0	0	0	0	0	0	0	0	0	0	0	0	0	0	0	0	0	0	0	0	0	0	0
d__Bacteria;p__Campilobacterota;c__Campylobacteria;o__Campylobacterales;f__Arcobacteraceae;__	0	0	0	0	0	0	0	0	0	0	0	0	0	0	0	0	0	0	0	0	0	0	0	0	0	0	0	0	0	0	0	0	0	0	0	0	0	0	0	0	0	0	0	0	0	0	0	0	0
d__Bacteria;p__Campilobacterota;c__Campylobacteria;o__Campylobacterales;f__Arcobacteraceae;g__Pseudarcobacter	0	0	0	0	0	0	0	0	0	0	0	0	0	0	0	0	0	0	0	0	0	2.83636e-05	0	0	0	0	0	0	0	0	0	0	0	0	0	0	0	0	0	0	0	0	0	0	0	0	0	0	0
d__Bacteria;p__Campilobacterota;c__Campylobacteria;o__Campylobacterales;f__Campylobacteraceae;g__Campylobacter	0	0	0	0	5.04407e-05	0	0	0	0	0	0	0	0	2.70091e-05	0.00018218	0.000425071	0.000298151	0	0	0.000404073	0	0	0	0	0	3.493e-05	6.29356e-05	0	8.48269e-05	0.000828466	0	0	0	0	0	0	0	0	0	0	0	0	0.000115998	0	0	0	0	0	0
d__Bacteria;p__Campilobacterota;c__Campylobacteria;o__Campylobacterales;f__Helicobacteraceae;g__Helicobacter	0	0	0	0	0	0	0	0	0	0	0	0	0	0	0	0	0	0	0	0	0	0	0	0	0	0	0	0	0	0	0	0	0	0	0	0	0	0	0	0	3.39726e-05	0	0	0	0	0	0	0	0
d__Bacteria;p__Campilobacterota;c__Campylobacteria;o__Campylobacterales;f__uncultured;g__uncultured	0	0	0	0	0	0	0	0	0	0	0	0	0	0	0	0	0	0	0	0	0	0	0	0	0	0	0.00036188	0	0	0	0	0	0	0	0	0	0	0	0	0	0	0	0	0	0	0	0	0	0
d__Bacteria;p__Chloroflexi;c__Anaerolineae;o__Ardenticatenales;f__Ardenticatenaceae;g__uncultured	0	0	0	0	0	0	0	0	0	0	0	0	0	0	0	0	0	0	0	0	0	0	0	0	0	0	0	0	0	0	0	0	0	0	0	0	0	0	0	0	0	0	0	0	0	0	0	0	0
d__Bacteria;p__Chloroflexi;c__Chloroflexia;o__Chloroflexales;f__Chloroflexaceae;g__Candidatus_Chloroploca	0	0	0	0	0	0	0	0	0	0	0	0	0	0	0	0	0	0	0	0	0	0	0	0	0	0	0	0	0	0	0	0	0	0	0	0	0	0	0	0	0	0	0	0	0	0	0	0	0
d__Bacteria;p__Chloroflexi;c__Chloroflexia;o__Thermomicrobiales;f__JG30-KF-CM45;g__JG30-KF-CM45	0	0	0	0	0	0	0	0	0	0	0	0	0	0	0	0	0	0	0	0	0	0	0	0	0	0	0	0	0	0.000193309	0	0	0	0	0	0	0	0	0	0	0	0	0	0	0	0	0	0	0
d__Bacteria;p__Chloroflexi;c__Gitt-GS-136;o__Gitt-GS-136;f__Gitt-GS-136;g__Gitt-GS-136	0	0	0	0	0	0	0	0	0	0	0	0	0	0	0	0	0	0	0	0	0	0	0	0	0	0	0	0	0	0	0	0	0	0	0	0	0	0	0	0	0	0	0	0	0	0	0	0	0
d__Bacteria;p__Chloroflexi;c__JG30-KF-CM66;o__JG30-KF-CM66;f__JG30-KF-CM66;g__JG30-KF-CM66	0	0	0	0	0	0	0	0	0	0	0	0	0	0	0	0.000531338	0	0	0	0	0	0	0	0	0	0	0	0	0	0.00012427	0	0	0	0	0	0	0	0	0	0	0	0	0	0	0	0	0	0	0
d__Bacteria;p__Chloroflexi;c__KD4-96;o__KD4-96;f__KD4-96;g__KD4-96	0	0	0	0	0	0	0	0	0	0	0	0	0	9.4532e-05	0	0	0	0	0	0	0	0	0	0	0	0	0	0	0	0.000510887	0	0	0	0	0	0	0	0	0	0	0	0	0	0	0	0	0	0	0
d__Bacteria;p__Chloroflexi;c__Ktedonobacteria;o__C0119;f__C0119;g__C0119	0	0	0	0	0	0	0	0	0	0	0	0	0	0.000391633	0	0	0	0	0	0	0	0	0	0	0	0	0	0	0	0.000193309	0	0	0	0	0	0	0	0	0	0	0	0	0	0	0	0	0	0	0
d__Bacteria;p__Chloroflexi;c__TK10;o__TK10;f__TK10;g__TK10	0	0	0	0	0	0	0	0	0	0	0	0	0	0	0	0	0	0	0	0	0	0	0	0	0	0	0	0	0	0	0	0	0	0	0	0	0	0	0	0	0	0	0	0	0	0	0	0	0
d__Bacteria;p__Cyanobacteria;c__Cyanobacteriia;__;__;__	0	0	0	0	0	0	0	0	0	0	0	0	0	0	0	0	0	0	0	0	0	0	0	0	0	0	0	0	0	0	0	0	0	0	0	0	0	0	0	0	0	0	0	0	0	0	0	0	0
d__Bacteria;p__Cyanobacteria;c__Cyanobacteriia;o__Cyanobacteriales;f__Chroococcidiopsaceae;g__Aliterella	0	0	0	0	0	0	0	0	0	0	0	0	0	0	0	0	0	0	0	0	0	0	0	0	0	0	0	0	0	0	0	0	0	0	0	0	0	0	0	0	0	0	0	2.97743e-05	0	0	0	0	0
d__Bacteria;p__Cyanobacteria;c__Cyanobacteriia;o__Cyanobacteriales;f__Chroococcidiopsaceae;g__uncultured	0	0	0	0	0	0	0	0	0	0	0	0	0	0	0	0	0	0	0	0	0	0	0	0	0	0	0	0	0	0	0	0	0	0	0	0	0	0	0	0	0	0	0	0	0	0	0	0	0
d__Bacteria;p__Cyanobacteria;c__Cyanobacteriia;o__Cyanobacteriales;f__Coleofasciculaceae;g__Wilmottia_Ant-Ph58	0	0	0	0	0	0	0	0	0	0	0	0	0	0	0	0	0	0	0	0	0	0	0	0	0	0	0	0	0	0	0	0	0	0	0	0	0	0	0	0	0	0	0	0	0	0	0	0	0
d__Bacteria;p__Cyanobacteria;c__Cyanobacteriia;o__Cyanobacteriales;f__Nostocaceae;g__Calothrix_PCC-6303	0	0	0	0	0	0	0	0	0	0	0	0	0	0	0	0	0	0	0	0	0	0	0	0	0	0	0	0	0	0	0	0	0	0	0	0	0	0	0	0	0	0	0	0	0	0	0	0	0
d__Bacteria;p__Cyanobacteria;c__Cyanobacteriia;o__Cyanobacteriales;f__Nostocaceae;g__Scytonema_UTEX_2349	0	0	0	0	0	0	0	0	0	0	0	0	0	0	0	0	0	0	0	0	0	0	0	0	0	0	0	0	0	0	0	0	0	0	0	0	0	0	0	0	0	0	0	0	0	0	0	0	0
d__Bacteria;p__Cyanobacteria;c__Cyanobacteriia;o__Cyanobacteriales;f__Phormidiaceae;g__Tychonema_CCAP_1459-11B	0	0	0	0	0	0	0	0	0	0	0	0	0	0	0	0	0	0	0	0	0	0	0	0	0	0	0	0	0	0	0	0	0	0	0	0	0	0	0	0	0	0	0	0	0	0	0	0	0
d__Bacteria;p__Cyanobacteria;c__Cyanobacteriia;o__Cyanobacteriales;f__Xenococcaceae;g__Pleurocapsa_PCC-7319	0	0	0	0	0	0	0	0	0	0	0	0	0	0	0	0	0	0	0	0	0	0	0	0	0	0	0	0	0	0	0	0	0	0	0	0	0	0	0	0	0	0	0	0	0	0	0	0	0
d__Bacteria;p__Cyanobacteria;c__Sericytochromatia;o__Sericytochromatia;f__Sericytochromatia;g__Sericytochromatia	0	0	0	0	0	0	0	0	0	0	0	0	0	0	0	0	0	0	0	0	0	0	0	0	0	0	0	0	0	0	0	0	0	0	0	0	0	0	0	0	0	0	0	0	0	0	0	0	0
d__Bacteria;p__Cyanobacteria;c__Vampirivibrionia;o__Gastranaerophilales;f__Gastranaerophilales;g__Gastranaerophilales	0	0	0	0	0	0	0	0	0	0	0	0	0	0	0	0	0	0	0	0	0	0	0	0	0	0	0	0	0	0	0	0	0	0	0	0	0	0	0	0	0	0	0	0	0	0	0	0	0
d__Bacteria;p__Cyanobacteria;c__Vampirivibrionia;o__Obscuribacterales;f__Obscuribacteraceae;g__Candidatus_Obscuribacter	0	0	0	0	0	0	0	0	0	0	0	0	0	0	0	0	0	0	0	0	0	0	0	0	0	0	0	0	0	0	0	0	0	0	0	0	0	0	0	0	0	0	0	0	0	0	0	0	0
d__Bacteria;p__Cyanobacteria;c__Vampirivibrionia;o__Obscuribacterales;f__Obscuribacteraceae;g__Obscuribacteraceae	0	0	0	0	0	0.000108428	0	0	0	0	0	3.85203e-05	0	0	5.60554e-05	0	0	0	0	0	0	0	0	0	0	0	0.000377614	0	4.84725e-05	0	0	0	0.000497748	0	0	0	0	0	0	0	0	0	0	0	0	0	0	0	0
d__Bacteria;p__Deinococcota;c__Deinococci;o__Deinococcales;f__Deinococcaceae;g__Deinococcus	0	3.8025e-05	0.000183257	0	0.0263048	2.71069e-05	7.2864e-05	0	0	0	7.2427e-05	0	0.000237433	0.00271442	0.000504498	0.000106268	0	0	0	0.000161629	0	0	0	0	0	0.068393	0.00155766	6.94512e-05	0.000460489	0.00049708	0	9.64669e-05	2.48874e-05	0.000511972	2.35095e-05	5.36387e-05	0.000120859	0	0	0	0	0	0	0.000133984	0	0	0.000470336	0	0
d__Bacteria;p__Deinococcota;c__Deinococci;o__Deinococcales;f__Trueperaceae;g__Truepera	0	0	0	0	0	0	0	0	0	0	0	0	0	0	0	0	0	0	0	0	0	0	0	0	0	0	0	0	0	0	0	0	0	0	0	0	0	0	0	0	0	0	0	0	0	0	0	0	0
d__Bacteria;p__Deinococcota;c__Deinococci;o__Thermales;f__Thermaceae;g__Meiothermus	0	0	0	0	0	0	0	0	0	0	0	0	0	0	0	0	0	0	0	0.000161629	0	0	0	0	0	0	0	0	0	4.14233e-05	0	0	4.97748e-05	0.000196912	0	0	0	0	0	0	0	0	0	0	0	0	0	0	0
d__Bacteria;p__Deinococcota;c__Deinococci;o__Thermales;f__Thermaceae;g__Thermus	0	0	0	0	5.04407e-05	0.000271069	0	0	0	0	2.41423e-05	0.000950168	2.26127e-05	0.000877797	7.00692e-05	0.000871395	0.00021046	0	0.0122834	0	7.08378e-05	0	0	0	0	0.00020958	0	0	0	0.00317579	0	0	0.000821284	0.000144402	0	0.000241374	2.19744e-05	0.00566899	0	0.000169968	0	0	0	0.000759245	0	0	0	0	0
d__Bacteria;p__Dependentiae;c__Babeliae;o__Babeliales;f__Vermiphilaceae;g__Vermiphilaceae	0	0	0	0	5.04407e-05	0	0	0	0	0	0	0	0	0	0	0	0	0	0	0	0	0	0	0	2.74952e-05	0	0	0	0	0	0	0	0	0	0	0	0	0	0	0	0	0	0	0	0	0	0	0	0
d__Bacteria;p__Desulfobacterota;c__Desulfobulbia;o__Desulfobulbales;f__Desulfobulbaceae;g__Desulfobulbus	0	0	0	0	0	0	0	0	0	0	0	0	0	0	0	0	0	0	0	0	0	0	0	0	0	0	0	0	0	0	0	0	0	0	0	0	0	0	0	0	0	0	0	0	0	0	0	0	0
d__Bacteria;p__Desulfobacterota;c__Desulfovibrionia;o__Desulfovibrionales;f__Desulfomicrobiaceae;g__Desulfomicrobium	0	0	0	0	0	0	0	0	0	0	0	0	0	0	0	0	0	0	0	0	0	0	0	0	0	0	0	0	0	0	0	0	0	0	0	0	0	0	0	0	0	0	0	0	0	0	0	0	0
d__Bacteria;p__Desulfobacterota;c__Desulfovibrionia;o__Desulfovibrionales;f__Desulfovibrionaceae;g__Desulfovibrio	0	0	0	0	0	0.000406603	0	0	0	0	0	0	0	5.40183e-05	0	0	0	0	0	0	0	0	0	0	0	0	0	0	2.42363e-05	0	0	0	0	0	0	0	0	0	0	0	0	0	0	0	0	0	0	0	0
d__Bacteria;p__Desulfobacterota;c__Desulfuromonadia;o__Desulfuromonadia;f__Geoalkalibacteraceae;g__Geoalkalibacter	0	0	0	0	0	0	0	0	0	0	0	0	0	0	0	0	0	0	0	0	0	0	0	0	0	0	0	0	0	0	0	0	0	0	0	0	0	0	0	0	0	0	0	0	0	0	0	0	0
d__Bacteria;p__Fibrobacterota;c__Fibrobacteria;o__Fibrobacterales;f__Fibrobacteraceae;g__possible_genus_04	0	0	0	0	0	0	0	0	0	0	0	0	0	0	0	0	0	0	0	0	0	0	0	0	0	0	0	0	0	0	0	0	0	0	0	0	0	0	0	0	0	0	0	0	0	0	0	0	0
d__Bacteria;p__Firmicutes;c__Bacilli;o__Acholeplasmatales;f__Acholeplasmataceae;g__Candidatus_Phytoplasma	0	0	0	0	0	0	0	0	0	0	0	0	0	0	0	0	0	0	0	0	0	0	0	0	0	0	0	0	0	0	0	0	0	0	0	0	0	0	0	0	0	0	0	0	0	0	0	0	0
d__Bacteria;p__Firmicutes;c__Bacilli;o__Aneurinibacillales;f__Aneurinibacillaceae;g__Aneurinibacillus	0	0	0	0	0	0	0	0	0	0	0	0	0	0	0	0	0	0	0	0	0	0	0	0	0	0	0	0	0	0	0	0	0	0	0	0	0	0	0	0	0	0	0	0	0	0	0	0	0
d__Bacteria;p__Firmicutes;c__Bacilli;o__Bacillales;__;__	0	0	0	0	2.52204e-05	0	0	0	0	2.76052e-05	0	2.56802e-05	0	0	0	0.000191282	0	0	0	0.00022224	0	0	0	0	0	0	0.00113284	0	4.84725e-05	0.000676581	0	0	0	0	0	0	0	0	0	0	0	0	0	0	0	0	0	0	0
d__Bacteria;p__Firmicutes;c__Bacilli;o__Bacillales;f__Bacillaceae;g__Aeribacillus	0	0	0	0	0	0	0	0	0	0	0	0	0	0	0	0	0	0	0	0.00022224	0	0	0	0	0	0	0	0	0	0	0	0	0	0	0	0	0	0	0	0	0	0	0	0	0	0	0	0	0
d__Bacteria;p__Firmicutes;c__Bacilli;o__Bacillales;f__Bacillaceae;g__Anoxybacillus	6.48015e-05	0	0	0	0	0	0	0	0	0	0	0	0	0.000378128	0	0.000106268	0	0	0	0	0	0	0	0	0	0	0.000173073	0	0	0.000400425	0	0	0.000149324	0	0	0	4.39488e-05	0	3.70869e-05	0	0	0	0	0	0	0	0	0	0
d__Bacteria;p__Firmicutes;c__Bacilli;o__Bacillales;f__Bacillaceae;g__Bacillus	0.00139323	0	0.000166597	0	3.78305e-05	0.00082676	0.000641203	0	0	0	3.62135e-05	7.70406e-05	1.13063e-05	0.000216073	0.00308305	0.024144	0.00178891	0	0.000328104	0.00705107	0	2.83636e-05	3.2202e-05	6.65746e-05	0	0.000197937	0.039555	0.0129179	0.00857963	0.00452895	0	2.41167e-05	0.0135636	3.93825e-05	4.7019e-05	0.000321832	0.000296654	0	0.000234884	0.00205851	0.000186849	0	0	0.000238194	0.00703536	5.44915e-05	0	0	0
d__Bacteria;p__Firmicutes;c__Bacilli;o__Bacillales;f__Bacillaceae;g__Fictibacillus	0	0	0	0	0	0	0	0	0	0	0	0	0	0	0	0	0	0	0	0	0	0	0	0	0	0	0	0	0	0	0	0	0	0	0	0	0	0	0	0	0	0	0	0	0	0	0	0	0
d__Bacteria;p__Firmicutes;c__Bacilli;o__Bacillales;f__Bacillaceae;g__Geobacillus	0	0	0	0	0	0.000311729	0.000204019	0	0	0	0	3.85203e-05	0	0.000243082	0	8.50141e-05	0.000333228	0	0	0.000404073	0	0	0	0	0	0	0.000236009	4.16707e-05	0	0	0	0	0	0.000275677	0	2.68194e-05	0.000153821	0.000515363	0	0.00049102	0	0	0	0	0	0	0	0	0
d__Bacteria;p__Firmicutes;c__Bacilli;o__Bacillales;f__Bacillaceae;g__Oceanobacillus	0	0	0	0.000136166	0	0	0	0	0	0	0	0	0	0	0	0	0	0	0	0	0	0	0	0	0	0	0	0	0	0	0	0	0	0	0	0	0	0	0	0	0	0	0	0	0	0	0	0	0
d__Bacteria;p__Firmicutes;c__Bacilli;o__Bacillales;f__Bacillaceae;g__Paraliobacillus	0	0	0	0	0	0	0	0	0	0	0	0	0	0	0	0	0	0	0	0	0	0	0	0	0	0	0	0	0	0	0	0	0	0	0	0	0	0	0	0	0	0	0	0	0	0	0	0	0
d__Bacteria;p__Firmicutes;c__Bacilli;o__Bacillales;f__Bacillaceae;g__Terribacillus	0	0	0	0	0	0	0	0	0	0	0	0	0	0	0	0	0	0	0	0.000181833	0	0	0	0	0	0	0	0	0	0	0	0	0	0	0	0	0	0	0	0	0	0	0	0	0	0	0	0	0
d__Bacteria;p__Firmicutes;c__Bacilli;o__Bacillales;f__Bacillaceae;g__Ureibacillus	0	0	0	0	0	0	0	0	0	0	0	0	0	0	0	0	0	0	0	0	0	0	0	0	0	0	0	0	0	0	0	0	0	0	2.35095e-05	0	0	0	0	0	0	0	0	0	0	0	0	0	0
d__Bacteria;p__Firmicutes;c__Bacilli;o__Bacillales;f__Bacillaceae;g__Virgibacillus	0	0	0	0	0	0	0	0	0	0	0	0	0	0	0	0	0	0	0	0	0	0	0	0	0	0	0	0	0	0	0	0	0	0	0	0	0	0	0	0	0	0	0	0	0	0	0	0	0
d__Bacteria;p__Firmicutes;c__Bacilli;o__Bacillales;f__Bacillaceae;g__uncultured	0	0	0	0	0	0	0	0	0	0	0	0	0	0	0	0	0	0	0	0	0	0	0	0	0	0	0	0	0	0	0	0	0	0	0	0	0	0	0	0	0	0	0	0	0	0	0	0	0
d__Bacteria;p__Firmicutes;c__Bacilli;o__Bacillales;f__Marinococcaceae;g__Marinococcus	0	0	0	4.53885e-05	0	0	0	0	0	0	0	6.42005e-05	0	0	0	0	0	0	0	0	0	0	0	0	0	0	0	0	2.42363e-05	0	0	0	0	0	0	0	0	0	0	0	0	0	0	0	0	0	0	0	0
d__Bacteria;p__Firmicutes;c__Bacilli;o__Bacillales;f__Marinococcaceae;g__Sinobaca	0	0	0	0	0	0	0	0	0	0	0	0	0	0	4.20415e-05	0	0	0	0	0	0	0	0	0	0	0	0	0	0	0	0	0	0	0	0	0	0	0	0	0	0	0	0	0	0	0	0	0	0
d__Bacteria;p__Firmicutes;c__Bacilli;o__Bacillales;f__Planococcaceae;__	0	0	0	0	0	0.000284622	0	0	0	8.28157e-05	0	0.000102721	0	0	0	0	0	0	0	0	0	0	0	0	0	0	0	0	0	0	0	0	0	0	0	0	0	0	0	0	0	0	0	0	0	0	0	0	0
d__Bacteria;p__Firmicutes;c__Bacilli;o__Bacillales;f__Planococcaceae;g__Chryseomicrobium	0	0	0	0	0	0	0	0	0	0	0.0114314	0	0	0.000270091	4.20415e-05	0	0	0	0	0.000121222	0	0	0	0	0	0	6.29356e-05	0	0	0.000179501	0	0	0	0	0	4.0229e-05	0	0	0	0	0	0	0	0	0	0	0	0	0
d__Bacteria;p__Firmicutes;c__Bacilli;o__Bacillales;f__Planococcaceae;g__Domibacillus	0	0	0	0	0	0	0	0	0	0	0	0	0	0	0	0	0	0	0	0	0	0	0	0	0	0	0	0	0	0	0	0	0	0	0	0	0	0	0	0	0	0	0	0	0	0	0	0	0
d__Bacteria;p__Firmicutes;c__Bacilli;o__Bacillales;f__Planococcaceae;g__Kurthia	0	0	0	0	0	8.13206e-05	0	0	0	0	0	0	0	0	0	0	0	0	0	0	0	0	0	0	0	0	0	0	0	0	0	0	0	0	0	0	0	0	3.70869e-05	0	0	0	0	0	0	0	0	0	0
d__Bacteria;p__Firmicutes;c__Bacilli;o__Bacillales;f__Planococcaceae;g__Lysinibacillus	0	0	0	0.000257202	0	0	0	0	0	0	0	0	0	9.4532e-05	0	0	0	0	0	0.000424277	0	0	0	0	0	0	0.00162059	0	0	1.38078e-05	0	0	0	0	0	0	0	0	0	0	0	0	0	0	0	0	0	0	0
d__Bacteria;p__Firmicutes;c__Bacilli;o__Bacillales;f__Planococcaceae;g__Psychrobacillus	0	0	0	0	0	0	0	0	0	0	0	0	0	0	0	0	0	0	0	0	0	0	0	0	0	0	0	0	0	0	0	0	0	0	0	0	0	0	0	0	0	0	0	0	0	0	0	0	0
d__Bacteria;p__Firmicutes;c__Bacilli;o__Bacillales;f__Planococcaceae;g__Savagea	0	0	0	0	0	0	0	0	0	0	0	0	0	0	0	0	0	0	0	0	0	0	0	0	0	0	0	0	0	0	0	0	0	0	0	0	0	0	0	0	0	0	0	0	0	0	0	0	0
d__Bacteria;p__Firmicutes;c__Bacilli;o__Bacillales;f__Planococcaceae;g__Solibacillus	0	0	0	6.0518e-05	0	0	0	0	0	0	0	0	0	0	0	0.000956409	0	0	0	0.000585906	0	0	0	0	0	0	3.14678e-05	0.000402817	0.000945214	0.000138078	0	0	4.97748e-05	0	0	0	0	0	0	0	0	0	0	0	0	0	0	0	0
d__Bacteria;p__Firmicutes;c__Bacilli;o__Bacillales;f__Planococcaceae;g__Sporosarcina	0	0	0	0	0	0	0	0	0	0	0	0	0	0	0	0	0	0	0	0	0	0	0	0	0	0	0	0	0	0	0	0	0	0	0	0	0	0	0	0	0	0	0	0	0	0	0	0	0
d__Bacteria;p__Firmicutes;c__Bacilli;o__Brevibacillales;f__Brevibacillaceae;g__Brevibacillus	0	0	0	0	0	0	0	0	0	0	0	0	0	0.000337614	0	2.12535e-05	0	0	0	0.000101018	0	0	0	0	0	0	0.000141605	0	2.42363e-05	0	0	0	0	0	0	0	0	0	0	0	0	0	0	0	0	0	0	0	0
d__Bacteria;p__Firmicutes;c__Bacilli;o__Erysipelotrichales;f__Erysipelatoclostridiaceae;g__Catenibacterium	0	0	0	0	0	0	0	0	0	0	0	0	0	0	0	0	0	0	0	0	0	0	0	0	0	0	0	0	0	0	0	0	0	0	0	0	0	0	0	0	0	0	0	0	0	0	0	0	0
d__Bacteria;p__Firmicutes;c__Bacilli;o__Erysipelotrichales;f__Erysipelatoclostridiaceae;g__Eggerthia	0	0	0	0	0	0	0	0	0	0	0	0	0	0	0	0	0	0	0	0	0	0	0	0	0	0	0	0	0	0	0	0	0	0	0	0	0	0	0	0	0	0	0	0	0	0	0	0	0
d__Bacteria;p__Firmicutes;c__Bacilli;o__Erysipelotrichales;f__Erysipelatoclostridiaceae;g__Erysipelatoclostridium	0	0	0	0	0	0	0	0	0	0	0	0	0	0	0	0	0	0	0	0	0	0	0	0	0	0	0	0	0	0	0	0	0	0	0	0	0	0	0	0	0	0	0	0	0	0	0	0	0
d__Bacteria;p__Firmicutes;c__Bacilli;o__Erysipelotrichales;f__Erysipelatoclostridiaceae;g__Erysipelotrichaceae_UCG-002	0	0	0	0	0	0	0	0	0	0	0	0	0	0	0	0	0	0	0	0	0	0	0	0	0	0	0	0	0	0	0	0	0	0	0	0	0	0	0	0	0	0	0	0	0	0	0	0	0
d__Bacteria;p__Firmicutes;c__Bacilli;o__Erysipelotrichales;f__Erysipelatoclostridiaceae;g__Erysipelotrichaceae_UCG-003	0	0	0	0	0	0	0	0	0	0	0	0	0	0	0	0	0	0	0	0	0	0	0	0	0	0	0	0	0	0	0	0	0	0	0	0	0	0	0	0	0	0	0	0	0	0	0	0	0
d__Bacteria;p__Firmicutes;c__Bacilli;o__Erysipelotrichales;f__Erysipelatoclostridiaceae;g__UCG-004	0	0	0	0	0	0	0	0	0	0	0	0	0	0	0	0	0	0	0	0	0	0	0	0	0	0	0	0	0	0	0	0	0	0	0	0	0	0	0	0	0	0	0	0	0	0	0	0	0
d__Bacteria;p__Firmicutes;c__Bacilli;o__Erysipelotrichales;f__Erysipelotrichaceae;__	0	0	0	0	0	4.06603e-05	0	0	0	0	0	3.85203e-05	0	0	0	0	0	0	0	0	0	0	0	0	0	0	0	0	0	0	0	0	0	0	0	0	0	0	0	0	0	0	0	0	0	0	0	0	0
d__Bacteria;p__Firmicutes;c__Bacilli;o__Erysipelotrichales;f__Erysipelotrichaceae;g__Erysipelothrix	0	0	0	0	0	0	0	0	0	0	0	3.85203e-05	0	0	0	0	0	0	0	0	0	0	0	0	0	0	0	0	0	0	0	0	0	0	0	0	0	0	0	0	0	0	0	0	0	0	0	0	0
d__Bacteria;p__Firmicutes;c__Bacilli;o__Erysipelotrichales;f__Erysipelotrichaceae;g__Faecalicoccus	0	0	0	0	0	0	0	0	0	0	0	0	0	0	0	0	0	0	0	0	0	0	0	0	0	0	0	0	0	0	0	0	0	0	0	0	0	0	0	0	0	0	0	0	0	0	0	0	0
d__Bacteria;p__Firmicutes;c__Bacilli;o__Erysipelotrichales;f__Erysipelotrichaceae;g__Faecalitalea	0	0	0	0	0	0	0	0	0	0	0	0	0	0	0	0	0	0	0	0	0	0	0	0	0	0	0	0	0	0	0	0	0	0	0	0	0	0	0	0	0	0	0	0	0	0	0	0	0
d__Bacteria;p__Firmicutes;c__Bacilli;o__Erysipelotrichales;f__Erysipelotrichaceae;g__Holdemanella	0	0	0	0	0	0	0	0	0	0	0	0	0	0	0	0	0	0	0	0	0	0	0	0	0	0	0	0	0	0	0	0	0	0	0	0	0	0	0	0	0	0	0	0	0	0	0	0	0
d__Bacteria;p__Firmicutes;c__Bacilli;o__Erysipelotrichales;f__Erysipelotrichaceae;g__Solobacterium	0	0	0	0	0	0	0	0	0	0	0	0	0	0	4.20415e-05	0.000106268	0	0	0	0.000202037	0	0	0	0	0	0	0	0	0	0.000469464	0	0	0	0	0	0	0	0	0	0	0	0	0	0	0	0	0	0	0
d__Bacteria;p__Firmicutes;c__Bacilli;o__Erysipelotrichales;f__Erysipelotrichaceae;g__Turicibacter	0	0	0	0	0	0	0	0	0	0	0	0	0	0	0	0	0	0	0	0	0	0	0	0	0	0	0	0	0	0	0	0	0	0	0	0	0	0	0	0	0	0	0	0	0	0	0	0	0
d__Bacteria;p__Firmicutes;c__Bacilli;o__Erysipelotrichales;f__Erysipelotrichaceae;g__uncultured	0	0	0	0	0	0	0	0	0	0	0	0	0	0	0	0	0	0	0	0	0	0	0	0	0	0	0	0	0	0	0	0	0	0	0	0	0	0	0	0	0	0	0	0	0	0	0	0	0
d__Bacteria;p__Firmicutes;c__Bacilli;o__Exiguobacterales;f__Exiguobacteraceae;g__Exiguobacterium	0	0	0	0.000469015	0	0	0.00026231	0	0	8.28157e-05	0.00247459	2.56802e-05	0	4.05137e-05	0.000140138	0.000170028	0	0	0.00174305	0.000101018	0	0	0	0	0	0	0.00223421	0.000680622	0.000545316	9.66544e-05	0	3.61751e-05	0.000273761	0	2.35095e-05	0.0101377	0.000769104	0	0	0	0	0	2.89994e-05	0.000119097	0	0	0	0	0
d__Bacteria;p__Firmicutes;c__Bacilli;o__Lactobacillales;__;__	0	5.70375e-05	0.00186589	0	0.000201763	0.00108428	0.000160301	0.00117209	2.9757e-05	0	3.62135e-05	0.000205442	3.3919e-05	0.000135046	0.000896886	0.000446324	0	0.000505306	0.00414232	0.00131324	3.54189e-05	0.000411272	8.05049e-05	0.0161776	0.000137476	0.000267797	0.00372894	5.5561e-05	0.00805855	0	0	0.000156759	0.00161768	0.00765333	0.00047019	0.00591367	0.00152722	0.000171788	7.41739e-05	0.00186965	0.00159671	9.46208e-05	0.000260994	0.000253082	4.65918e-05	0.00227502	0.00202731	8.07081e-05	0.000140928
d__Bacteria;p__Firmicutes;c__Bacilli;o__Lactobacillales;f__Aerococcaceae;__	0	0	0	0	0	0	0	0	0	2.76052e-05	0	6.42005e-05	0	0.000499669	0	0.000255042	0	0	0	0	0	0	0	0	0	0	0	0	4.84725e-05	0	0	0	0	0	0	0	0	0	0	0	0	0	0	0	0	0	0	0	0
d__Bacteria;p__Firmicutes;c__Bacilli;o__Lactobacillales;f__Aerococcaceae;g__Abiotrophia	0	0	0	0	0	0	0	0	0	0	3.62135e-05	0	0	5.40183e-05	0	0.000425071	0	0	0	0.000242444	0	0	0	0	0	0	0.00105417	0	6.05906e-05	0.00037281	0	0	0.000248874	0	0	0	2.19744e-05	0.000466281	0	0	0	0	0	0	0	0	0	0	0
d__Bacteria;p__Firmicutes;c__Bacilli;o__Lactobacillales;f__Aerococcaceae;g__Aerococcus	0	0	0	0.00912309	0.00477926	0.00150443	0.000291456	6.0107e-05	0	0.00031746	0.00853432	0.00428859	0.00477127	0.00121541	0.000588582	0.000276296	0	0	0	0.000101018	0	0	0	0	8.24856e-05	9.31467e-05	0.000157339	0.000402817	0.000254481	0.00136697	0	0.00377427	0.000348423	0	2.35095e-05	4.0229e-05	0	0.000122705	0	0.000396593	0.00013589	0	0	0	0	2.72457e-05	0.00304908	2.69027e-05	8.45571e-05
d__Bacteria;p__Firmicutes;c__Bacilli;o__Lactobacillales;f__Aerococcaceae;g__Eremococcus	0	0	0	0	0	0	0	0	0	0	0	0	0	0	0	0.000297549	0	0	0	0.000141426	0	0	0	0	0	0	0.000802429	0	0.000133299	5.52311e-05	0	0	0	0	0	0	0	0	0	0	0	0	0	0	0	0	0	0	0
d__Bacteria;p__Firmicutes;c__Bacilli;o__Lactobacillales;f__Aerococcaceae;g__Facklamia	0	0	0	0.000650569	0	0	0	0	0	0	0	0	2.26127e-05	0	0	0	0	0	0	0	0	0	0	0	0	0	0	0	0	2.76155e-05	0	0	0.000174212	0	0	0	0	0	0	0	0	0	0	0	0	0	0	0	0
d__Bacteria;p__Firmicutes;c__Bacilli;o__Lactobacillales;f__Carnobacteriaceae;__	0	0	0	0.000136166	0	0.000257515	0	0	0	0	0	0	0	0	4.20415e-05	0	0	0	0	0	0	0	0	0	0	0	0	0	0	0	0	0	0	0	0	0	0	0	0	0	0	0	0	0	0	0	0	0	0
d__Bacteria;p__Firmicutes;c__Bacilli;o__Lactobacillales;f__Carnobacteriaceae;g__Alkalibacterium	0	0	0	0	0	0	0	0	0	0	0	5.13604e-05	0	0	0	0	0	0	0	0	0	0	0	0	0	0	0	0	0	0	0	0	0	0	0	0	0	0	0	0	0	0	0	0	0	0	0	0	0
d__Bacteria;p__Firmicutes;c__Bacilli;o__Lactobacillales;f__Carnobacteriaceae;g__Alloiococcus	0	0	0	0	0	0	0	0	0	0	3.62135e-05	0	0	0	0	0	0	0	0	0	0	0	0	0	0	0	0.000377614	0	6.05906e-05	0	0	0	0	0	0	0	0	0	0	0	0	0	0	0	0	0	0	0	0
d__Bacteria;p__Firmicutes;c__Bacilli;o__Lactobacillales;f__Carnobacteriaceae;g__Atopostipes	0	0	0	0	0	0	0	0	0	0	0	0	0	0	0	0	0	0	0	0	0	0	0	0	0	0	0	0	0	0	0	0	0	0	0	0	0	0	0	0	0	0	0	0	0	0	0	0	0
d__Bacteria;p__Firmicutes;c__Bacilli;o__Lactobacillales;f__Carnobacteriaceae;g__Carnobacterium	4.86011e-05	0	3.33195e-05	0.000121036	0.000302644	0.000921634	0.000116582	0	2.9757e-05	0.00150449	0.000796697	0.000410883	7.91443e-05	0.000499669	0.00255052	0	0.00126276	0	0	0.000121222	0	0	4.8303e-05	0	1.37476e-05	8.15034e-05	0.000125871	9.72317e-05	0.000181772	0.00454276	0	3.61751e-05	0.00890968	0.00198225	2.35095e-05	0.00115323	0.00047245	0.000539904	0	5.66562e-05	0.000577534	0.000118276	5.79988e-05	0.00129518	4.65918e-05	0.00205705	8.10925e-05	2.69027e-05	9.86499e-05
d__Bacteria;p__Firmicutes;c__Bacilli;o__Lactobacillales;f__Carnobacteriaceae;g__Desemzia	0	0	0	0.00105907	2.52204e-05	0	0.000204019	0	0	2.76052e-05	0	0	0	0	0	0.000233789	0	0	0	0	0	0	0	0	0	0	0	0	0	0	0	0	0	0	0	0	0	0	0	0	0	0	0	0	0	0	0	0	0
d__Bacteria;p__Firmicutes;c__Bacilli;o__Lactobacillales;f__Carnobacteriaceae;g__Dolosigranulum	0	0	0	0	0	0.000853867	0	0	0	0	6.03559e-05	0.000218282	0	0.000553687	0	0.000127521	0.000245536	0	4.1013e-05	0	0	0	0	0	0	0	4.72017e-05	0	0	0.00092512	0	0	0	0	0	0	6.59232e-05	0.000319034	0	0	0	0	0	0.000148872	0	0	0	0	0
d__Bacteria;p__Firmicutes;c__Bacilli;o__Lactobacillales;f__Carnobacteriaceae;g__Granulicatella	9.72022e-05	0	0	0	3.78305e-05	9.48741e-05	0	0	0	0	1.20712e-05	6.42005e-05	0	0.00297101	0.000420415	0.00318803	0	0	0	0.00060611	0	0	0	0	0	6.986e-05	0.00453137	0	0.000508961	0.00733192	0	0	0.000423086	0	0	0	0.000120859	0.000588986	0	0	0	0	0	5.95486e-05	0	0	0	0	0
d__Bacteria;p__Firmicutes;c__Bacilli;o__Lactobacillales;f__Carnobacteriaceae;g__Jeotgalibaca	0	0	0	0	0	0	0	0	0	0	0	0	0	0	0	0	0	0	0	0	0	0	0	0	0	0	0	0	0	0	0	0	0	0	0	0	0	0	0	0	0	0	0	0	0	0	0	0	0
d__Bacteria;p__Firmicutes;c__Bacilli;o__Lactobacillales;f__Carnobacteriaceae;g__Pisciglobus	0	0	0	0.000423626	0	0	0	0	0	0	0	0	0	0	0	0	0	0	0	0	0	0	0	0	0	0	0	0	0	0	0	0	0	0	0	0	0	0	0	0	0	0	0	0	0	0	0	0	0
d__Bacteria;p__Firmicutes;c__Bacilli;o__Lactobacillales;f__Carnobacteriaceae;g__Trichococcus	0	0	0	0	0	0.000271069	0	0	0	0	0	0.000166921	0	0	0	0	0	0	0	0	0	0	0	0	0	0	0	0	0	0	0	0	0	0	0	0	0	0	0	0	0	0	0	0	0	0	0	0	0
d__Bacteria;p__Firmicutes;c__Bacilli;o__Lactobacillales;f__Enterococcaceae;g__Enterococcus	0	0	0	0.00217865	0	0	0.000204019	0	0	0	0.000374206	0	0	0	0	0.00227413	1.75383e-05	0	0	0.000626313	0	0	0	0	2.74952e-05	0	0	0	0.000218126	0.000138078	0	0	9.95495e-05	0	0	0	0	0	0	0	0	0	0	0.000714583	0	0	0	0	0.00029595
d__Bacteria;p__Firmicutes;c__Bacilli;o__Lactobacillales;f__Enterococcaceae;g__Tetragenococcus	0	0	0	0.000484144	0	0	0	0	0	0	0	0	0.000101757	0.000459155	0.000196194	0.000446324	0	0	0	0	0	0	0	0	0	0	0	0	0	0	0	0	0.000248874	0	0	0	0	0	0	0	0	0	0	0	0	0	0	0	0
d__Bacteria;p__Firmicutes;c__Bacilli;o__Lactobacillales;f__Lactobacillaceae;g__Lactobacillus	0.939281	0	0.000233236	0.000272331	0.00214373	5.42138e-05	0.00354119	9.01605e-05	5.95141e-05	2.76052e-05	0.0028488	0.000449404	0.000825362	0.023525	0.0226183	0.00669486	0.00113999	0	0.0101712	0.00668741	3.54189e-05	0.000127636	0.0173569	0.000399447	0.000178719	0.00275947	0.0156552	0.000125012	0.00155112	0.0226724	9.11933e-05	0.0001447	0.00470372	0.000249422	0	0.000308423	2.19744e-05	0.00279768	7.41739e-05	0.000151083	0	0	0	0.000193533	0	4.08686e-05	0	0	0
d__Bacteria;p__Firmicutes;c__Bacilli;o__Lactobacillales;f__Lactobacillaceae;g__Pediococcus	0	0	0	0	0	0	0	0	0	0	0	0	0	0	0.000140138	0	0	0	0	0	0	0	0	0	0	0	0	0	0	0	0	0	0	0	0	0	0	0	0	0	0	0	0	0	0	0	0	0	0
d__Bacteria;p__Firmicutes;c__Bacilli;o__Lactobacillales;f__Leuconostocaceae;g__Leuconostoc	0.000194404	3.8025e-05	0.00283215	0.000196684	0.0218787	0.000230409	2.91456e-05	0	0	4.14079e-05	0.000144854	0.000308162	0.00116455	0.000189064	0.117492	0.0117532	0.00264829	0	0.00668512	0.111443	0.000106257	2.83636e-05	0.000257616	0.000299586	6.8738e-05	0.0110612	0.00339852	0.000638951	0.00156324	0.000800851	0	6.02918e-05	0.000671959	0	0	0	0.000120859	0.000269952	0.00269498	0	0.00013589	0	0	0.00269458	0	0	4.86555e-05	0	0
d__Bacteria;p__Firmicutes;c__Bacilli;o__Lactobacillales;f__Leuconostocaceae;g__Oenococcus	0	0	0	0	0	0	0	0	0	0	0	0	0	0	0	0	0	0	0	0	0	0	0	0	0	0	0	0	0	0	0	0	0	0	0	0	0	0	0	0	0	0	0	0	0	0	0	0	0
d__Bacteria;p__Firmicutes;c__Bacilli;o__Lactobacillales;f__Leuconostocaceae;g__Weissella	0	0	0	0.000453885	0	0	2.91456e-05	0	0	0	0	0	0	0	0.000154152	0.00848016	0.00126276	0	0	0.000343462	0	0	0	0	0	0	0.00158912	0	0.000678615	0	0	0	0.000124437	0	0	0	0	0	0	0	0.000339726	0	0	0	0	0	0	0	0
d__Bacteria;p__Firmicutes;c__Bacilli;o__Lactobacillales;f__Listeriaceae;g__Brochothrix	0.000210605	0.0003042	0.0182257	7.56475e-05	0.00216895	0.0352118	0.000874368	0.000210374	0.000163664	0.000151829	0.000446633	0.00358239	0.000180901	0.00132345	0.0169427	6.37606e-05	0.00220983	0.000195602	0.0218599	0.00351544	0.000177095	0.000212727	0.000128808	0.00590849	0.000274952	0.00321356	0.000597889	0.000611171	0.000363544	0.00144982	5.21105e-05	0.00051851	0.00126926	0.00783711	0.000199831	0.0150859	0.00469153	0.158437	0.000123623	0.000868728	0.00803452	0.000307518	0.000434991	4.46615e-05	7.7653e-05	0.000272457	0.000502773	0.000121062	0.000211393
d__Bacteria;p__Firmicutes;c__Bacilli;o__Lactobacillales;f__Listeriaceae;g__Listeria	0	0	0	0	0	0	0	0	0	0	0	0	0	0	0	0	0	0	0	0	0	0	0	0	0	0	0	0	0	0	0	0	0	0	0	0	0	0	0	0	0	0	0	0	0	0	0	0	0
d__Bacteria;p__Firmicutes;c__Bacilli;o__Lactobacillales;f__Streptococcaceae;g__Lactococcus	0.00372608	0	0.00551437	0.0014373	0.00254726	0.0027649	0.00647032	0.000120214	5.95141e-05	0.000414079	0.000748413	0.000385203	0.00293965	0.0262529	0.0758429	0.0667361	0.0417061	0.000114101	0.000492156	0.035215	3.54189e-05	0.000113454	0.000386424	0.0341694	0.000769865	0.00216566	0.013248	0.000500049	0.0315677	0.0200075	0	0.000422043	0.0396705	0.00631432	4.7019e-05	0.00602095	0.00708674	0.000564445	0.000210159	0.000358822	0.00191945	9.46208e-05	0.000217495	0.091422	3.10612e-05	8.17372e-05	0.000129748	8.07081e-05	2.81857e-05
d__Bacteria;p__Firmicutes;c__Bacilli;o__Lactobacillales;f__Streptococcaceae;g__Streptococcus	0.00142563	9.50625e-05	0.00118284	0.00031772	0.00489275	0.00239896	0.00314772	6.0107e-05	0	5.52105e-05	0.0012554	0.00268358	0.0010628	0.0382044	0.0815185	0.09749	0.0116454	0	0.00088178	0.0141021	3.54189e-05	0.000113454	0.00513621	0.000416091	0.000123728	0.00492513	0.0806048	0.000680622	0.0113668	0.190382	6.51381e-05	0.0001447	0.0345935	0.000603865	2.35095e-05	0.00120687	0.00465857	0.00989006	2.47246e-05	0.000528791	0.000169863	0	0	0.00827726	0.000124245	0	3.2437e-05	0	0
d__Bacteria;p__Firmicutes;c__Bacilli;o__Lactobacillales;f__Vagococcaceae;g__Vagococcus	3.24007e-05	0	1.66597e-05	6.0518e-05	0.000100881	0.00039305	4.37184e-05	4.50802e-05	5.95141e-05	0	0.000506989	3.85203e-05	0	9.4532e-05	0.000112111	0.00110518	0.00235014	0	0	0	8.85473e-05	0	3.2202e-05	0	4.12428e-05	3.493e-05	0	2.77805e-05	0.000181772	0	2.60552e-05	2.41167e-05	0.00423086	0	0	0	0	0	0	0	0.000118904	0	0	0.00215864	0	0	3.2437e-05	0	0.000591899
d__Bacteria;p__Firmicutes;c__Bacilli;o__Mycoplasmatales;f__Mycoplasmataceae;g__Mycoplasma	0	0	0	0	0	0	0	0	0	0	0	0	0	0	0	0	0	0	0	0	0	0	0	0	0	0	0	0	0	0	0	0	0	0	0	0	0	0	0	0	0	0	0	0	0	0	0	0	0
d__Bacteria;p__Firmicutes;c__Bacilli;o__Mycoplasmatales;f__Mycoplasmataceae;g__Ureaplasma	0	0	0	0	0	0	0	0	0	0	0	0	0	0	0	0	0	0	0	0	0	0	0	0	0	0	0	0	0	0	0	0	0	0	0	0	0	0	0	0	0	0	0	0	0	0	0	0	0
d__Bacteria;p__Firmicutes;c__Bacilli;o__Paenibacillales;f__Paenibacillaceae;g__Ammoniphilus	0	0	0	0	0	0	0	0	0	0	0	0	0	0	0	0.00072262	0	0	0	0	0	0	0	0	0	0	0.000220275	0	3.63544e-05	0	0	0	0	0	0	0	0	0	0	0	0	0	0	0	0	0	0	0	0
d__Bacteria;p__Firmicutes;c__Bacilli;o__Paenibacillales;f__Paenibacillaceae;g__Cohnella	0	0	0	0	0	0	0	0	0	0	0	0	0	0	0	0	0	0	0	0	0	0	0	0	0	0	0	0	0	0	0	0	0	0	0	0	0	0	0	0	0	0	0	0	0	0	0	0	0
d__Bacteria;p__Firmicutes;c__Bacilli;o__Paenibacillales;f__Paenibacillaceae;g__Paenibacillus	4.86011e-05	0	0	0	0	0	0	0	0	0	0	0	3.3919e-05	0.000364623	0.000126125	0.00142399	0	0	0.000307598	0.000464684	0	0	0	0	0	2.32867e-05	0.00154192	0.00465323	0.000593788	0.0016017	0	0	0.000124437	0	0	6.70484e-05	2.19744e-05	0	2.47246e-05	0	0	0	0	0	0	0	0	0	0
d__Bacteria;p__Firmicutes;c__Bacilli;o__Paenibacillales;f__Paenibacillaceae;g__Saccharibacillus	0	0	0	0	0	0	0	0	0	0	0	0	0	0	0	0	0	0	0.000266585	0	0	0	0	0	0	0	0	0	0	0	0	0	0	0	0	0	0	0	0	0	0	0	0	0	0	0	0	0	0
d__Bacteria;p__Firmicutes;c__Bacilli;o__RF39;f__RF39;g__RF39	0	0	0	0	0	0	0	0	0	0	0	0	0	0	0	4.25071e-05	0	0	0	0	0	0	0	0	0	0	0	0	0	0.000220924	0	0	0	0	0	0	0	0	0	0	0	0	0	0	0	0	0	0	0
d__Bacteria;p__Firmicutes;c__Bacilli;o__Staphylococcales;f__Gemellaceae;g__Gemella	0.000113403	0	0	0	7.56611e-05	0	0	0	0	0	0.000144854	0.000141241	2.26127e-05	0.00365974	0.000812803	0.00456951	0.00319197	0	8.2026e-05	0.00129303	0	0	0	0	0	6.986e-05	0.00331985	0	0.00090886	0.00599257	0	2.41167e-05	0.000373311	0	0	0.000268194	0.000406526	0	0	0	0	0	0	5.95486e-05	0	0	0	0	0
d__Bacteria;p__Firmicutes;c__Bacilli;o__Staphylococcales;f__Staphylococcaceae;__	0	0	0	0	0	0	0	0	0	0	0	0	0	0	0	2.12535e-05	0	0	0	0.000626313	0	0	0	0	0	0	0	0	0	0	0	0	0	0	0	0	0	0	0	0	0	0	0	5.95486e-05	0	0	0	0	0
d__Bacteria;p__Firmicutes;c__Bacilli;o__Staphylococcales;f__Staphylococcaceae;g__Aliicoccus	0	0	0	0	0	0	0	0	0	0	0	0	0	0	0	0	0	0	0	0	0	0	0	0	0	0	0	0	0	0	0	0	0	0	0	0	0	0	0	0	0	0	0	0	0	0	0	0	0
d__Bacteria;p__Firmicutes;c__Bacilli;o__Staphylococcales;f__Staphylococcaceae;g__Jeotgalicoccus	0	0	0	0.000529533	0	0	7.2864e-05	0	0	0	4.82847e-05	2.56802e-05	0	0	0	0	0	0	0	0.000121222	0	0	0	0	0	0	0.000314678	0	4.84725e-05	2.76155e-05	0	0	0.000174212	0	0	0	0	0	0	0	0	0	0	0	0	0	0	0	0
d__Bacteria;p__Firmicutes;c__Bacilli;o__Staphylococcales;f__Staphylococcaceae;g__Macrococcus	0	0	0	0.000121036	0	0	0	0	0	0	0	0	0	0.00260638	0	0	0	0	0	6.0611e-05	0	0	0	0	0	0	0.000330412	0.000305585	0	0.00347956	0	0	0	2.6255e-05	0	0	0.00245015	0	0	0	0	0	0	0	0	0	0	0	0
d__Bacteria;p__Firmicutes;c__Bacilli;o__Staphylococcales;f__Staphylococcaceae;g__Nosocomiicoccus	0	0	0	0	0	0.000338836	0	0	0	0	0	3.85203e-05	0	0	0	0	0	0	0	0	0	0	0	0	0	0	0	0	0	0	0	0	0	0	0	0	0	0	0	0	0	0	0	0	0	0	0	0	0
d__Bacteria;p__Firmicutes;c__Bacilli;o__Staphylococcales;f__Staphylococcaceae;g__Salinicoccus	0	0	0	0.00245098	0	0	2.91456e-05	0	0	0	0	3.85203e-05	0	0	0	0	0	0	0	0	0	0	0	0	0	0	0	0	0	0	0	0	0	0	0	0	0	0	0	0	0	0	0	0	0	0	0	0	0
d__Bacteria;p__Firmicutes;c__Bacilli;o__Staphylococcales;f__Staphylococcaceae;g__Staphylococcus	0.000356408	3.8025e-05	0.000333195	0.0102881	0.00238332	0.0086471	0.000174874	7.51337e-05	0	0.00219462	0.00153304	0.00114277	0.0008932	0.0079677	0.0173211	0.0185756	0.0109264	0	0.00730032	0.0181025	0	2.83636e-05	0.000112707	0.000116506	6.8738e-05	0.00238688	0.0832166	0.000416707	0.0168321	0.0141806	5.21105e-05	8.44085e-05	0.0264553	0.000275677	3.52642e-05	0.00134097	0.00199967	0.00451556	0	0.000169968	0.000186849	0	2.89994e-05	0.00169714	1.55306e-05	0	0.000664958	0	0
d__Bacteria;p__Firmicutes;c__Bacilli;o__Thermoactinomycetales;f__Thermoactinomycetaceae;g__Planifilum	0	0	0	0	0	0	0	0	0	0	0	0	0	0	0	0	0	0	0	0	0	0	0	0	0	0	0	0	0	0	0	0	0	0	0	0	0	0	0	0	0	0	0	0	0	0	0	0	0
d__Bacteria;p__Firmicutes;c__Bacilli;o__Thermoactinomycetales;f__Thermoactinomycetaceae;g__Thermoactinomyces	0	0	0	0	0	0	0	0	0	0	0	0	0	0	0	0	0	0	0	0	0	0	0	0	0	0	0	0	0	0	0	0	0	0	0	0	0	0	0	0	0	0	0	0	0	0	0	0	0
d__Bacteria;p__Firmicutes;c__Clostridia;o__Christensenellales;f__Christensenellaceae;g__Christensenellaceae_R-7_group	0	0	0	0	0	0.000149088	0	0	0	0	0	0	0	0	0	0	0	0	0	0	0	0	0	0	0	0	0	0	0	0	0	0	0	0	0	0	0	0	0	0	0	0	0	0	0	0	0	0	0
d__Bacteria;p__Firmicutes;c__Clostridia;o__Clostridia;f__Gracilibacteraceae;g__Lutispora	0	0	0	0	0	0	0	0	0	0	0	0	0	0	0	0	0	0	0	0	0	0	0	0	0	0	0	0	0	0	0	0	0	0	0	0	0	0	0	0	0	0	0	0.000148872	0	0	0	0	0
d__Bacteria;p__Firmicutes;c__Clostridia;o__Clostridia_UCG-014;f__Clostridia_UCG-014;g__Clostridia_UCG-014	0	0	0	0	0	0	0	0	0	0	0	7.70406e-05	0	0	7.00692e-05	0.000425071	0	0	0	0	0	0	0	0	0	0	0.000204541	0	0	0	0	0	0	0	0	0	0	0	0	0	0	0	0	2.97743e-05	0	0	0	0	0
d__Bacteria;p__Firmicutes;c__Clostridia;o__Clostridia_vadinBB60_group;f__Clostridia_vadinBB60_group;g__Clostridia_vadinBB60_group	0	0	0	0	0	0	0	0	0	0	0	0	0	0	0	0	0	0	0	0	0	0	0	0	0	0	0	0	0	0	0	0	0	0	0	0	0	0	0	0	0	0	0	0	0	0	0	0	0
d__Bacteria;p__Firmicutes;c__Clostridia;o__Clostridiales;f__Caloramatoraceae;__	4.86011e-05	0	0	0	0.000100881	0	0	0	0	4.14079e-05	0	0	0.000610542	0.00777863	0.000336332	0.00456951	0.0156091	0	0	0.00171731	0	0	3.2202e-05	0	0	0	0.00121151	0	0.00375662	0.000579926	0	3.61751e-05	0.0202086	0	2.35095e-05	0	3.29616e-05	0	3.70869e-05	0	0	0	0	0.000282856	0	0	0	0	0
d__Bacteria;p__Firmicutes;c__Clostridia;o__Clostridiales;f__Caloramatoraceae;g__Caloramator	0	0	0	0	0	0	0	0	0	0	0	0	2.26127e-05	0.000297101	0	2.12535e-05	8.76916e-05	0	0	0	0	0	0	0	0	0	0	0	0	0	0	0	0.000821284	0	0	0	0	0	0	0	0	0	0	0	0	0	0	0	0
d__Bacteria;p__Firmicutes;c__Clostridia;o__Clostridiales;f__Clostridiaceae;g__Clostridium_sensu_stricto_1	0	0	0	4.53885e-05	6.30509e-05	0	0	0	0	0	0	5.13604e-05	0	0	0.000126125	0.000467578	0	0	0	0	0	0	0	0	0	0	0.000597889	0	0	0	0	0	0.000647072	0	0	0	0	0	0	0.00024551	0	0	0	0	0	8.17372e-05	0	0	0
d__Bacteria;p__Firmicutes;c__Clostridia;o__Clostridiales;f__Clostridiaceae;g__Clostridium_sensu_stricto_13	0	0	0	0	0	0	0	0	0	0	0	0	0	0	0	0	0	0	0	0	0	0	0	0	0	0	0	0	0	0.000276155	0	0	0	0	0	0	0	0	0	0	0	0	0	0	0	0	0	0	0
d__Bacteria;p__Firmicutes;c__Clostridia;o__Clostridiales;f__Clostridiaceae;g__Clostridium_sensu_stricto_3	0	0	0	0	0	5.42138e-05	0	0	0	0	0	0	0	0	0	0	0	0	0	0	0	0	0	0	0	0	0	0	0	2.76155e-05	0	0	0	0	0	0	0	0	0	0	0	0	0	0	0	0	0	0	0
d__Bacteria;p__Firmicutes;c__Clostridia;o__Clostridiales;f__Clostridiaceae;g__Clostridium_sensu_stricto_7	0	0	0	0	0	0	0	0	0	0	0	0	0	0	0	0	0	0	0	0	0	0	0	0	0	0	0	0	0	0	0	0	0	0	0	0	0	0	0	0	0	0	0	0	0	0	0	0	0
d__Bacteria;p__Firmicutes;c__Clostridia;o__Clostridiales;f__Clostridiaceae;g__Proteiniclasticum	0	0	0	0	0	6.77672e-05	0	0	0	0	0	2.56802e-05	0	0	0	0	0	0	0	0	0	0	0	0	0	0	0	0	0	0	0	0	0	0	0	0	0	0	0	0	0	0	0	0	0	0	0	0	0
d__Bacteria;p__Firmicutes;c__Clostridia;o__Clostridiales;f__Clostridiaceae;g__Youngiibacter	0	0	0	0	0	6.77672e-05	0	0	0	0	0	0	0	0	0	0	0	0	0	0	0	0	0	0	0	0	0	0	0	0	0	0	0	0	0	0	0	0	0	0	0	0	0	0	0	0	0	0	0
d__Bacteria;p__Firmicutes;c__Clostridia;o__Eubacteriales;f__Eubacteriaceae;g__Acetobacterium	0	0	0	0	0	0	0	0	0	0	0	0	0	0	0	0	0	0	0	0	0	0	0	0	0	0	0	0	0	0	0	0	0	0	0	0	0	0	0	0	0	0	0	0	0	0	0	0	0
d__Bacteria;p__Firmicutes;c__Clostridia;o__Lachnospirales;f__Defluviitaleaceae;g__Defluviitaleaceae_UCG-011	0	0	0	0	0	0	0	0	0	0	0	0	0	0	0	0	0	0	0	6.0611e-05	0	0	0	0	0	0	0	0	8.48269e-05	0	0	0	0	0	0	0	0	0	0	0	0	0	0	0	0	0	0	0	0
d__Bacteria;p__Firmicutes;c__Clostridia;o__Lachnospirales;f__Lachnospiraceae;__	0	0	0	0	0	0	0	0	0	0	0	3.85203e-05	0	0	0	0	0	0	0	0.000262647	0	0	0	0	0	0	0	0	0	0	0	0	0	0	0	0	0	0	0	0	0	0	0	0	0	0	0	0	0
d__Bacteria;p__Firmicutes;c__Clostridia;o__Lachnospirales;f__Lachnospiraceae;g__Agathobacter	0	0	0	0	0	0	0	0	0	0	0	0.000243962	0	0	0	0	0	0	0	0	0	0	0	0	0	0	0	0	0	0	0	0	0	0	0	0	0	0	0	0	0	0	0	0	0	0	0	0	0
d__Bacteria;p__Firmicutes;c__Clostridia;o__Lachnospirales;f__Lachnospiraceae;g__Anaerocolumna	0	0	0	0	0	0	0	0	0	0	0	0	0	0	0	0	0	0	0	0	0	0	0	0	0	0	0	0	0	0	0	0	0	0	0	0	0	0	0	0	0	0	0	0	0	0	0	0	0
d__Bacteria;p__Firmicutes;c__Clostridia;o__Lachnospirales;f__Lachnospiraceae;g__Anaerostipes	0	0	0	0	0	0	0	0	0	0	0	0	0	0	0	0	0	0	0	0	0	0	0	0	0	0	0	0	0	0	0	0	0	0	0	0	0	0	0	0	0	0	0	0	0	0	0	0	0
d__Bacteria;p__Firmicutes;c__Clostridia;o__Lachnospirales;f__Lachnospiraceae;g__Blautia	0	0	0	0	2.52204e-05	0	0.000116582	0	0	0	0	0	0	0	0	0	0	0	0	0.000161629	0	0	0	0	0	0	0	0	0	0	0	0	0	0	0	0	0	0	0	0	0	0	0	0	0	0	0	0	0
d__Bacteria;p__Firmicutes;c__Clostridia;o__Lachnospirales;f__Lachnospiraceae;g__Butyrivibrio	0	0	0	0	0	0	0	0	0	0	0	0	0	0	0	0	0	0	0	0	0	0	0	0	0	0	0	0	0	0	0	0	0	0	0	0	0	0	0	0	0	0	0	0	0	0	0	0	0
d__Bacteria;p__Firmicutes;c__Clostridia;o__Lachnospirales;f__Lachnospiraceae;g__CAG-56	0	0	0	0	0	0	0	0	0	0	0	0	0	0	0	0	0	0	0	0	0	0	0	0	0	0	0	0	0	0	0	0	0	0	0	0	0	0	0	0	0	0	0	0	0	0	0	0	0
d__Bacteria;p__Firmicutes;c__Clostridia;o__Lachnospirales;f__Lachnospiraceae;g__CHKCI001	0	0	0	0	0	0	0	0	0	0	0	0	0	0	0	0	0	0	0	0	0	0	0	0	0	0	0	0	0	0	0	0	0	0	0	0	0	0	0	0	0	0	0	0	0	0	0	0	0
d__Bacteria;p__Firmicutes;c__Clostridia;o__Lachnospirales;f__Lachnospiraceae;g__Catonella	0	0	0	0	0	0	0	0	0	0	0	0	0	0	0	0.000382564	0	0	0	0.000181833	0	0	0	0	0	0	0	0	0	2.76155e-05	0	0	0	0	0	0	0	0	0	0	0	0	0	0	0	0	0	0	0
d__Bacteria;p__Firmicutes;c__Clostridia;o__Lachnospirales;f__Lachnospiraceae;g__Coprococcus	0	0	0	0	0	0	0	0	0	0	0	0	0	0	0.00018218	0	0	0	0	0	0	0	0	0	0	0	0	0	0	0	0	0	0	0	0	0	0	0	0	0	0	0	0	0	0	0	0	0	0
d__Bacteria;p__Firmicutes;c__Clostridia;o__Lachnospirales;f__Lachnospiraceae;g__Dorea	0	0	0	0	0	0	0	0	0	0	0	0	0	0	0	0	0	0	0	0	0	0	0	0	0	0	0	0	0	0	0	0	0	0	2.35095e-05	2.68194e-05	0	0	0	0.00113312	0	0	0	0	0	0	0	0	0
d__Bacteria;p__Firmicutes;c__Clostridia;o__Lachnospirales;f__Lachnospiraceae;g__Fusicatenibacter	0	0	0	0	0	0	0	0	0	0	0	0	0	0	0	0	0	0	0	6.0611e-05	0	0	0	0	0	0	0.000141605	0	0	0	0	0	0	0	0	0	0	0	0	0	0	0	0	0	0	0	0	0	0
d__Bacteria;p__Firmicutes;c__Clostridia;o__Lachnospirales;f__Lachnospiraceae;g__GCA-900066575	0	0	0	0	0	0	0	0	0	0	0	0	0	0	0	0	0	0	0	0	0	0	0	0	0	0	0	0	0	0	0	0	0	0	0	0	0	0	0	0	0	0	0	0	0	0	0	0	0
d__Bacteria;p__Firmicutes;c__Clostridia;o__Lachnospirales;f__Lachnospiraceae;g__Johnsonella	0	0	0	0	0	0	0	0	0	0	0	0	0	0	0	0	0	0	0	0	0	0	0	0	0	0	0	0	0	0	0	0	0	0	0	0	0	0	0	0	0	0	0	0	0	0	0	0	0
d__Bacteria;p__Firmicutes;c__Clostridia;o__Lachnospirales;f__Lachnospiraceae;g__Lachnoanaerobaculum	0	0	0	0	0	0	0	0	0	0	2.41423e-05	0	0	0	2.80277e-05	0.00108393	0	0	0	0.000101018	0	0	0	0	0	0	0	0	0	0.000151885	0	0	0	0	0	0	0	0	0	0	0	0	0	0	0	0	0	0	0
d__Bacteria;p__Firmicutes;c__Clostridia;o__Lachnospirales;f__Lachnospiraceae;g__Lachnoclostridium	0	0	0	0	0	0	0	0	0	0	0	0	0	0	0	0	0	0	0	0	0	0	0	0	0	0	0	0	0	0	0	0	0	0	0	0	0	0	0	0	0	0	0	0	0	0	0	0	0
d__Bacteria;p__Firmicutes;c__Clostridia;o__Lachnospirales;f__Lachnospiraceae;g__Lachnospiraceae_ND3007_group	0	0	0	0	0	0	0	0	0	0	0	0	0	0	7.00692e-05	0	0	0	0	0	0	0	0	0	0	0	6.29356e-05	0	0	0	0	0	0	0	0	0	0	0	0	0	0	0	0	0	0	0	0	0	0
d__Bacteria;p__Firmicutes;c__Clostridia;o__Lachnospirales;f__Lachnospiraceae;g__Lachnospiraceae_NK4A136_group	0	0	0	0	0	0	0	0	0	0	0	0	0	0	0	0	0	0	0	0	0	0	0	0	0	0	0	0	0	0	0	0	0	0	0	0	0	0	0	0	0	0	0	0	0	0	0	0	0
d__Bacteria;p__Firmicutes;c__Clostridia;o__Lachnospirales;f__Lachnospiraceae;g__Marvinbryantia	0	0	0	0	0	0	0	0	0	0	0	0	0	0	0	0	0.000140307	0	0	0.000101018	0	0	0	0	0	0	0	0	0	0	0	0	0	0	0	0	0	0	0	0	0	0	0	0	0	0	0	0	0
d__Bacteria;p__Firmicutes;c__Clostridia;o__Lachnospirales;f__Lachnospiraceae;g__Oribacterium	0	0	0	0	0	0	0	0	0	0	0	0	0	0	0	0.000488831	0	0	0	0	0	0	0	0	0	0	0	0	0	0	0	0	0	0	0	0	0	0	0	0	0	0	0	0	0	0	0	0	0
d__Bacteria;p__Firmicutes;c__Clostridia;o__Lachnospirales;f__Lachnospiraceae;g__Roseburia	0	0	0	0	0	0	0	0	0	0	0	0	0	0	0	0	0	0	0	0	0	0	0	0	0	0	0	0	0	0	0	0	0	0	0	0	0	0	0	0	0	0	0	0	0	0	0	0	0
d__Bacteria;p__Firmicutes;c__Clostridia;o__Lachnospirales;f__Lachnospiraceae;g__Sellimonas	0	0	0	0	0	0	0	0	0	0	0	0	0	0	0	0	0	0	0	0	0	0	0	0	0	0	0	0	0	0	0	0	0	0	0	0	0	0	0	0	0	0	0	0	0	0	0	0	0
d__Bacteria;p__Firmicutes;c__Clostridia;o__Lachnospirales;f__Lachnospiraceae;g__Shuttleworthia	0	0	0	0	0	0	0	0	0	0	0	0	0	0	0	0	0	0	0	0	0	0	0	0	0	0	0.00028321	0	6.05906e-05	2.76155e-05	0	0	0	0	0	0	0	0	0	0	0	0	0	0	0	0	0	0	0
d__Bacteria;p__Firmicutes;c__Clostridia;o__Lachnospirales;f__Lachnospiraceae;g__Stomatobaculum	0	0	0	0	0	0	0	0	0	0	0	0	0	0	4.20415e-05	0.00180655	0	0	0	0.000121222	0	0	0	0	0	0	0.000188807	0	0	0.000179501	0	0	0	0	0	0	0	0	0	0	0	0	0	0	0	0	0	0	0
d__Bacteria;p__Firmicutes;c__Clostridia;o__Lachnospirales;f__Lachnospiraceae;g__Syntrophococcus	0	0	0	0	0	0	0	0	0	0	0	0	0	0	0	0	0	0	0	0	0	0	0	0	0	0	0	0	0	0	0	0	0	0	0	0	0	0	0	0	0	0	0	0	0	0	0	0	0
d__Bacteria;p__Firmicutes;c__Clostridia;o__Lachnospirales;f__Lachnospiraceae;g__[Eubacterium]_eligens_group	0	0	0	0	0	0	0	0	0	0	0	0	0	0	0	0	0	0	0	0	0	0	0	0	0	0	0	0	0	0	0	0	0	0	0	0	0	0	0	0	0	0	0	0	0	0	0	0	0
d__Bacteria;p__Firmicutes;c__Clostridia;o__Lachnospirales;f__Lachnospiraceae;g__[Eubacterium]_hallii_group	0	0	0	0	0	0	0	0	0	0	0	0	0	0	0	0	0	0	0	0	0	0	0	0	0	0	0	0	0	0	0	0	4.97748e-05	0	0	0	0	0	0	0	0	0	0	0	0	0	0	0	0
d__Bacteria;p__Firmicutes;c__Clostridia;o__Lachnospirales;f__Lachnospiraceae;g__[Ruminococcus]_gauvreauii_group	0	0	0	0	0	0	0	0	0	0	0	0	0	0	0	0	0	0	0	0	0	0	0	0	0	0	0	0	0	0	0	0	0	0	0	0	0	0	0	0	0	0	0	0	0	0	0	0	0
d__Bacteria;p__Firmicutes;c__Clostridia;o__Lachnospirales;f__Lachnospiraceae;g__[Ruminococcus]_torques_group	0	0	0	0	0	0	0	0	0	0	0	6.42005e-05	0	0.00014855	5.60554e-05	0	0	0	0	0	0	0	0	0	0	0	0	0	0	0	0	0	0	0	0	0	0	0	0	0	3.39726e-05	0	0	0	0	0	0	0	0
d__Bacteria;p__Firmicutes;c__Clostridia;o__Lachnospirales;f__Lachnospiraceae;g__uncultured	0	0	0	0	0	0	0	0	0	0	0	0	0	0	0	0	0	0	0	8.08146e-05	0	0	0	0	0	0	0	0	0	2.76155e-05	0	0	0	0	0	0	0	0	0	0	0	0	0	0	0	0	0	0	0
d__Bacteria;p__Firmicutes;c__Clostridia;o__Oscillospirales;f__Butyricicoccaceae;g__Butyricicoccus	0	0	0	0	0	0	0	0	0	0	0	0	0	0	0	0	0	0	0	0	0	0	0	0	0	0	0	0	0	0	0	0	0	0	0	0	0	0	0	0	0	0	0	0	0	0	0	0	0
d__Bacteria;p__Firmicutes;c__Clostridia;o__Oscillospirales;f__Oscillospiraceae;__	0	0	0	0	0	0	0	0	0	0	0	0	0	0	0	0	0	0	0	0	0	0	0	0	0	0	0	0	0	0	0	0	0	0	0	0	0	0	0	0	0	0	0	0	0	0	0	0	0
d__Bacteria;p__Firmicutes;c__Clostridia;o__Oscillospirales;f__Oscillospiraceae;g__Colidextribacter	0	0	0	0	0	0	0	0	0	0	0	0	0	0	0	0	0	0	0	0	0	0	0	0	0	0	0	0	0	0	0	0	0	0	0	0	0	0	0	0	0	0	0	0	0	0	0	0	0
d__Bacteria;p__Firmicutes;c__Clostridia;o__Oscillospirales;f__Oscillospiraceae;g__NK4A214_group	0	0	0	0	0	0	0	0	0	0	0	0	0	0	0	0	0	0	0	0	0	0	0	0	0	0	0	0	0	0	0	0	0	0	0	0	0	0	0	0	0	0	0	0	0	0	0	0	0
d__Bacteria;p__Firmicutes;c__Clostridia;o__Oscillospirales;f__Oscillospiraceae;g__Oscillibacter	0	0	0	0	0	0	0	0	0	0	0	0	0	0	0	0	0	0	0	0	0	0	0	0	0	0	0	0	0	0	0	0	0	0	0	0	0	0	0	0	0	0	0	0	0	0	0	0	0
d__Bacteria;p__Firmicutes;c__Clostridia;o__Oscillospirales;f__Oscillospiraceae;g__UCG-005	0	0	0	0	0	0	0	0	0	0	0	0	0	0	0	0	0	0	0	0	0	0	0	0	0	0	0	0	0	0	0	0	0	0	0	0	0	0	0	0	0	0	0	0	0	0	0	0	0
d__Bacteria;p__Firmicutes;c__Clostridia;o__Oscillospirales;f__Oscillospiraceae;g__uncultured	0	0	0	0	0	0	0	0	0	0	0	0	0	0	0	0	0	0	0	0	0	0	0	0	0	0	0	0	0	0	0	0	0	0	0	0	0	0	0	0	0	0	0	0	0	0	0	0	0
d__Bacteria;p__Firmicutes;c__Clostridia;o__Oscillospirales;f__Ruminococcaceae;__	0	0	0	0	0	0	0	0	0	0	0	0	0	0	0	0	0	0	0	0	0	0	0	0	0	0	0	0	0	0	0	0	0	0	0	0	0	0	0	0	0	0	0	0	0	0	0	0	0
d__Bacteria;p__Firmicutes;c__Clostridia;o__Oscillospirales;f__Ruminococcaceae;g__Anaerofilum	0	0	0	0	0	0	0	0	0	0	0	0	0	0	0	0	0	0	0	0	0	0	0	0	0	0	0	0	0	0	0	0	0	0	0	0	0	0	0	0	0	0	0	0	0	0	0	0	0
d__Bacteria;p__Firmicutes;c__Clostridia;o__Oscillospirales;f__Ruminococcaceae;g__CAG-352	0	0	0	0	0	0	0	0	0	0	0	5.13604e-05	0	0	0	0	0	0	0	0	0	0	0	0	0	0	0	0	0	0	0	0	0	0	0	0	0	0	0	0	0	0	0	0	0	0	0	0	0
d__Bacteria;p__Firmicutes;c__Clostridia;o__Oscillospirales;f__Ruminococcaceae;g__Caproiciproducens	0	0	0	0	0	0	0	0	0	0	0	3.85203e-05	0	0	0	0	0	0	0	0	0	0	0	0	0	0	0	0	0	0	0	0	0	0	0	0	0	0	0	0	0	0	0	0	0	0	0	0	0
d__Bacteria;p__Firmicutes;c__Clostridia;o__Oscillospirales;f__Ruminococcaceae;g__Faecalibacterium	0	0	0	0	0	0.000121981	0	0	0	0	2.41423e-05	0	0	0	0.000154152	0	0	0	0	0	0	0	0	0	0	0	0.000141605	0	0	2.76155e-05	0	0	0	0	0	0	0	0	0	0	0	0	0	0	0	0	0	0	0
d__Bacteria;p__Firmicutes;c__Clostridia;o__Oscillospirales;f__Ruminococcaceae;g__Incertae_Sedis	0	0	0	0	0	0	0	0	0	0	0	0	0	0	0	0	0	0	0	0	0	0	0	0	0	0	0	0	0	0	0	0	0	0	0	0	0	0	0	0	0	0	0	0	0	0	0	0	0
d__Bacteria;p__Firmicutes;c__Clostridia;o__Oscillospirales;f__Ruminococcaceae;g__Negativibacillus	0	0	0	0	0	0	0	0	0	0	0	0	0	0	0	0	0	0	0	0	0	0	0	0	0	0	0	0	0	0	0	0	0	0	0	0	0	0	0	0	0	0	0	0	0	0	0	0	0
d__Bacteria;p__Firmicutes;c__Clostridia;o__Oscillospirales;f__Ruminococcaceae;g__Ruminococcus	0	0	0	0	0	0	0	0	0	0	0	0	0	0	0	0	0	0	0	0	0	0	0	0	0	0	0	0	0	0	0	0	0	0	0	0	0	0	0	0	0	0	0	0	0	0	0	0	0
d__Bacteria;p__Firmicutes;c__Clostridia;o__Oscillospirales;f__Ruminococcaceae;g__Subdoligranulum	0	0	0	0	0	8.13206e-05	0	0	0	0	0	6.42005e-05	0	5.40183e-05	0	0	0	0	0	0.00022224	0	0	0	0	0	0	0	0	2.42363e-05	0	0	0	0.000124437	0	0	0	0	0	0	0	0	0	0	0	0	0	0	0	0
d__Bacteria;p__Firmicutes;c__Clostridia;o__Oscillospirales;f__Ruminococcaceae;g__uncultured	0	0	0	0	0	0	0	0	0	0	0	0	0	0	0	0	0	0	0	0	0	0	0	0	0	0	0	0	0	0	0	0	0	0	0	0	0	0	0	0	0	0	0	0	0	0	0	0	0
d__Bacteria;p__Firmicutes;c__Clostridia;o__Oscillospirales;f__[Eubacterium]_coprostanoligenes_group;g__[Eubacterium]_coprostanoligenes_group	0	0	0	0	3.78305e-05	0	0	0	0	0	0	0	0	0	9.80969e-05	0	0	0	0	0.000101018	0	0	0	0	0	0	0	0	0	0	0	0	0	0	0	0	0	0	0	0	0	0	0	0	0	0	0	0	0
d__Bacteria;p__Firmicutes;c__Clostridia;o__Peptococcales;f__Peptococcaceae;g__Peptococcus	0	0	0	0	0	0	0	0	0	0	0	0	0	0.000337614	8.40831e-05	0	0	0	0	0	0	0	0	0	0	0	0.000204541	0	0	0	0	0	0	0	0	0	0	0	0	0	0	0	0	0	0	0	0	0	0
d__Bacteria;p__Firmicutes;c__Clostridia;o__Peptostreptococcales-Tissierellales;f__Anaerovoracaceae;g__Mogibacterium	0	0	0	0	0	0	0	0	0	0	0	0	0	0	0	0.000276296	0	0	0	0	0	0	0	0	0	0	0	0	0	8.28466e-05	0	0	0	0	0	0	0	0	0	0	0	0	0	0	0	0	0	0	0
d__Bacteria;p__Firmicutes;c__Clostridia;o__Peptostreptococcales-Tissierellales;f__Anaerovoracaceae;g__S5-A14a	0	0	0	0	0	0	0	0	0	0	0	0	0	0	0	0	0	0	0	0	0	0	0	0	0	0	0	0	0	0	0	0	0	0	0	0	0	0	0	0	0	0	0	0	0	0	0	0	0
d__Bacteria;p__Firmicutes;c__Clostridia;o__Peptostreptococcales-Tissierellales;f__Anaerovoracaceae;g__[Eubacterium]_brachy_group	0	0	0	0	0	0	0	0	0	0	0	0	0	0	2.80277e-05	0	0	0	0	0.000161629	0	0	0	0	0	0	0	0	0	8.28466e-05	0	0	0	0	0	0	0	0	0	0	0	0	0	0	0	0	0	0	0
d__Bacteria;p__Firmicutes;c__Clostridia;o__Peptostreptococcales-Tissierellales;f__Anaerovoracaceae;g__[Eubacterium]_nodatum_group	0	0	0	0	0	0	0	0	0	0	0	0	0	0	0	0	0	0	0	0	0	0	0	0	0	0	0	0	0	0	0	0	0	0	0	0	0	0	0	0	0	0	0	0	0	0	0	0	0
d__Bacteria;p__Firmicutes;c__Clostridia;o__Peptostreptococcales-Tissierellales;f__Anaerovoracaceae;g__[Eubacterium]_saphenum_group	0	0	0	0	0	0	0	0	0	0	0	0	0	0	0	0	0	0	0	0	0	0	0	0	0	0	0	0	0	0	0	0	0	0	0	0	0	0	0	0	0	0	0	0	0	0	0	0	0
d__Bacteria;p__Firmicutes;c__Clostridia;o__Peptostreptococcales-Tissierellales;f__Peptostreptococcaceae;__	0	0	0	0	0	0	0	0	0	0	0	0	0	0	0	0	0	0	0	0	0	0	0	0	0	0	0	0	0	0	0	0	0	0	0	0	0	0	0	0	0	0	0	0	0	0	0	0	0
d__Bacteria;p__Firmicutes;c__Clostridia;o__Peptostreptococcales-Tissierellales;f__Peptostreptococcaceae;g__Acetoanaerobium	0	0	0	0	0	0	0	0	0	0	0	0	0	0	0	0	0	0	0	0	0	0	0	0	0	0	0	0	0	0	0	0	0	0	0	0	0	0	0	0	0	0	0	0	0	0	0	0	0
d__Bacteria;p__Firmicutes;c__Clostridia;o__Peptostreptococcales-Tissierellales;f__Peptostreptococcaceae;g__Clostridioides	0	0	0	0	0	0	0	0	0	0	0	0	0	0	0	0	0	0	0	0	0	0	0	0	0	0	0	0	0	0	0	0	0	0	0	0	0	0	0	0	0	0	0	0	0	0	0	0	0
d__Bacteria;p__Firmicutes;c__Clostridia;o__Peptostreptococcales-Tissierellales;f__Peptostreptococcaceae;g__Filifactor	0	0	0	0	0	0	0	0	0	0	0	0	0	0	0	0	0	0	0	0	0	0	0	0	0	0	0	0	0	0	0	0	0	0	0	0	0	0	0	0	0	0	0	0	0	0	0	0	0
d__Bacteria;p__Firmicutes;c__Clostridia;o__Peptostreptococcales-Tissierellales;f__Peptostreptococcaceae;g__Intestinibacter	0	0	0	0	0	0	0	0	0	0	0	0	0	0	0	0	0	0	0	0	0	0	0	0	0	0	3.14678e-05	0	0	0	0	0	0	0	0	0	0	0	0	0	0	0	0	0	0	0	0	0	0
d__Bacteria;p__Firmicutes;c__Clostridia;o__Peptostreptococcales-Tissierellales;f__Peptostreptococcaceae;g__Paeniclostridium	0	0	0	0	0	0	0	0	0	0	0	0	0	0	0	0	0	0	0	0	0	0	0	0	0	0	0	0	0	0	0	0	0	0	0	0	0	0	0	0	0	0	0	0	0	0	0	0	0
d__Bacteria;p__Firmicutes;c__Clostridia;o__Peptostreptococcales-Tissierellales;f__Peptostreptococcaceae;g__Peptoanaerobacter	0	0	0	0	0	0	0	0	0	0	0	0	0	0	0	0	0	0	0	0	0	0	0	0	0	0	0	0	0	0	0	0	0	0	0	0	0	0	0	0	0	0	0	0	0	0	0	0	0
d__Bacteria;p__Firmicutes;c__Clostridia;o__Peptostreptococcales-Tissierellales;f__Peptostreptococcaceae;g__Peptoclostridium	0	0	0	0	0	0	0	0	0	0	0	0	0	0	0	0	0	0	0	0	0	0	0	0	0	0	0	0	0	0	0	0	0	0	0	0	0	0	0	0	0	0	0	0	0	0	0	0	0
d__Bacteria;p__Firmicutes;c__Clostridia;o__Peptostreptococcales-Tissierellales;f__Peptostreptococcaceae;g__Peptostreptococcus	0	0	0	0	0	0	0	0	0	0	0	0	0	2.70091e-05	0	6.37606e-05	8.76916e-05	0	0	0.000262647	0	0	0	0	0	2.32867e-05	0.000157339	0	2.42363e-05	0.0010632	0	0	0	0	0	0	0	0	0	0	0	0	0	0	0	0	0	0	0
d__Bacteria;p__Firmicutes;c__Clostridia;o__Peptostreptococcales-Tissierellales;f__Peptostreptococcaceae;g__Romboutsia	0	0	0	0	0	0	0	0	0	0	0	6.42005e-05	0	0.000297101	0	0	0	0	0	0	0	0	0	0	0	0	0	0	0	0.00024854	0	0	0	0	0	0	0	0	0	0	0	0	0	0	0	0	0	0	0
d__Bacteria;p__Firmicutes;c__Clostridia;o__Peptostreptococcales-Tissierellales;f__Peptostreptococcaceae;g__Sporacetigenium	0	0	0	0	0	0	0	0	0	0	0	0	0	0	0	0	0	0	0	0	0	0	0	0	0	0	0	0	0	0	0	0	0	0	0	0	0	0	0	0	0	0	0	0	0	0	0	0	0
d__Bacteria;p__Firmicutes;c__Clostridia;o__Peptostreptococcales-Tissierellales;f__Peptostreptococcaceae;g__Terrisporobacter	0	0	0	0	0	0	0	0	0	0	0	0	0	0	0	0	0	0	0	0	0	0	0	0	0	0	0	0	0	0	0	0	0	0	0	0	0	0	0	0	0	0	0	0	0	0	0	0	0
d__Bacteria;p__Firmicutes;c__Clostridia;o__Peptostreptococcales-Tissierellales;f__Peptostreptococcales-Tissierellales;g__Anaerococcus	0	0	0	0	2.52204e-05	0.00043371	5.82912e-05	0	0	0	3.62135e-05	0.000629165	0	0.00137747	0.000756748	0.000573845	0.000578765	0	0.000123039	0.00060611	0	0	0	0	0	4.65734e-05	0.00427962	0	0.000933096	0.000262348	0	0	0.00156791	0	0	0	3.29616e-05	0.000957102	0	0	0	0	0	0	0	0	0	0	0
d__Bacteria;p__Firmicutes;c__Clostridia;o__Peptostreptococcales-Tissierellales;f__Peptostreptococcales-Tissierellales;g__Clostridiisalibacter	0	0	0	0	0	0	0	0	0	0	0	0	0	0	0	0	0	0	0	0	0	0	0	0	0	0	0	0	0	0	0	0	0	0	0	0	0	0	0	0	0	0	0	0	0	0	0	0	0
d__Bacteria;p__Firmicutes;c__Clostridia;o__Peptostreptococcales-Tissierellales;f__Peptostreptococcales-Tissierellales;g__Ezakiella	0	0	0	0	0	0	0	0	0	0	3.62135e-05	2.56802e-05	7.91443e-05	0	0.000714706	0.000255042	0	0	0	8.08146e-05	0	0	0	0	0	2.32867e-05	0	0	3.63544e-05	0	0	0	0	0	0	0	0	0	0	0	0	0	0	0	0	0	0	0	0
d__Bacteria;p__Firmicutes;c__Clostridia;o__Peptostreptococcales-Tissierellales;f__Peptostreptococcales-Tissierellales;g__Fenollaria	0	0	0	0	0	9.48741e-05	0	0	0	0	0	0	2.26127e-05	0	2.80277e-05	0.000127521	0	0	0	0	0	0	0	0	0	0	0	0	0	8.28466e-05	0	0	0	0	0	0	0	0	0	0	0	0	0	0	0	0	0	0	0
d__Bacteria;p__Firmicutes;c__Clostridia;o__Peptostreptococcales-Tissierellales;f__Peptostreptococcales-Tissierellales;g__Finegoldia	0	0	0	0	2.52204e-05	0.000298176	0	0	0	0	2.41423e-05	0.000963008	0	0.000297101	0.000112111	0.00161527	0.0012803	0	0	0.000787942	0	0	0	0	0	2.32867e-05	0.00387054	0	0.00179348	0.000400425	0	0	0.00231453	0	0	5.36387e-05	8.78976e-05	7.36232e-05	0	0	0	0	0	0	0	0	0	0	0
d__Bacteria;p__Firmicutes;c__Clostridia;o__Peptostreptococcales-Tissierellales;f__Peptostreptococcales-Tissierellales;g__Gallicola	0	0	0	0	0	0	0	0	0	0	0	0	0	0	0	0	0	0	0	8.08146e-05	0	0	0	0	0	0	0	0	0	0	0	0	0	0	0	0	0	0	0	0	0	0	0	0	0	0	0	0	0
d__Bacteria;p__Firmicutes;c__Clostridia;o__Peptostreptococcales-Tissierellales;f__Peptostreptococcales-Tissierellales;g__Gottschalkia	0	0	0	0	0	0	0	0	0	0	0	0	0	0	0	0	0	0	0	0	0	0	0	0	0	0	0	0	0	0	0	0	0	0	0	0	0	0	0	0	0	0	0	0	0	0	0	0	0
d__Bacteria;p__Firmicutes;c__Clostridia;o__Peptostreptococcales-Tissierellales;f__Peptostreptococcales-Tissierellales;g__Helcococcus	0	0	0	0	0	0	0	0	0	0	0	0	0	0	0	0	0	0	0	0	0	0	0	0	0	0	0	0	0	0	0	0	0	0	0	0	0	0	0	0	0	0	0	0	0	0	0	0	0
d__Bacteria;p__Firmicutes;c__Clostridia;o__Peptostreptococcales-Tissierellales;f__Peptostreptococcales-Tissierellales;g__Murdochiella	0	0	0	0	0	0	0	0	0	0	0	0	0	0	0	0	0	0	0	0	0	0	0	0	0	0	0	0	0	0	0	0	0	0	0	0	0	0	0	0	0	0	0	0	0	0	0	0	0
d__Bacteria;p__Firmicutes;c__Clostridia;o__Peptostreptococcales-Tissierellales;f__Peptostreptococcales-Tissierellales;g__Parvimonas	0	0	0	0	0	0	0	0	0	0	0	0	0	0.000297101	0.000112111	0	0	0	0	0	0	0	0	0	0	0	0.000912567	0	7.27088e-05	2.76155e-05	0	0	0	0	0	0	0	0	0	0	0	0	0	0	0	0	0	0	0
d__Bacteria;p__Firmicutes;c__Clostridia;o__Peptostreptococcales-Tissierellales;f__Peptostreptococcales-Tissierellales;g__Peptoniphilus	0	0	0	0	0.000138712	9.48741e-05	0	0	0	0	2.41423e-05	8.98807e-05	0	0.00047266	0.000420415	0.000255042	3.50766e-05	0	6.15195e-05	0.000585906	0	0	0	0	0	2.32867e-05	0.00169926	0	0.000702851	0.000234732	0	0	4.97748e-05	2.6255e-05	0	0	4.39488e-05	0.000564445	0	0	0	0	0	4.46615e-05	0	0	0	0	0
d__Bacteria;p__Firmicutes;c__Clostridia;o__Peptostreptococcales-Tissierellales;f__Peptostreptococcales-Tissierellales;g__Tepidimicrobium	9.72022e-05	0	3.33195e-05	0	0	0	0	0	0	0	2.41423e-05	0	0.000407028	0.00463207	0.000154152	0.00578096	0.0113473	0	0	0.00327299	0	0	0	0	0	0	0.00141605	0	0.00356273	0.000317579	0	4.82334e-05	0.00813817	0	0	0	0	0	2.47246e-05	0	0	0	0	8.93229e-05	0	0	0	0	0
d__Bacteria;p__Firmicutes;c__Clostridia;o__Peptostreptococcales-Tissierellales;f__Peptostreptococcales-Tissierellales;g__Tissierella	0	0	0	0	0	0	0	0	0	0	0	0	0	0	0	0	0	0	0	0	0	0	0	0	0	0	0	0	0	0	0	0	0	0	0	0	0	0	0	0	0	0	0	0	0	0	0	0	0
d__Bacteria;p__Firmicutes;c__Desulfitobacteriia;o__Desulfitobacteriales;f__Desulfitobacteriaceae;g__Desulfosporosinus	0	0	0	0	0	0	0	0	0	0	0	0	0	0	0	0	0	0	0	0	0	0	0	0	0	0	0	0	0	0	0	0	0	0	0	0	0	0	0	0	0	0	0	0	0	0	0	0	0
d__Bacteria;p__Firmicutes;c__Negativicutes;o__Acidaminococcales;f__Acidaminococcaceae;g__Acidaminococcus	0	0	0	0	0	0	0	0	0	0	0	0	0	0	0	0	0	0	0	0	0	0	0	0	0	0	0	0	0	0	0	0	0	0	0	0	0	0	0	0	0	0	0	0	0	0	0	0	0
d__Bacteria;p__Firmicutes;c__Negativicutes;o__Acidaminococcales;f__Acidaminococcaceae;g__Phascolarctobacterium	0	0	0	0	0	0	0	0	0	0	0	0	0	0	0	0	0	0	0	0	0	0	0	0	0	0	0	0	0	0	0	0	0	0	0	0	0	0	0	0	0	0	0	0	0	0	0	0	0
d__Bacteria;p__Firmicutes;c__Negativicutes;o__Veillonellales-Selenomonadales;f__Selenomonadaceae;__	0	0	0	0	0	0	0	0	0	0	0	0	0	0	0	0	0	0	0	0	0	0	0	0	0	0	0.000298944	0	0	0	0	0	0	0	0	0	0	0	0	0	0	0	0	0	0	0	0	0	0
d__Bacteria;p__Firmicutes;c__Negativicutes;o__Veillonellales-Selenomonadales;f__Selenomonadaceae;g__Centipeda	0	0	0	0	0	0	0	0	0	0	0	0	0	0	7.00692e-05	0	0.000298151	0	0	0	0	0	0	0	0	0	0	0	2.42363e-05	0	0	0	0	0	0	0	0	0	0	0	0	0	0	0	0	0	0	0	0
d__Bacteria;p__Firmicutes;c__Negativicutes;o__Veillonellales-Selenomonadales;f__Selenomonadaceae;g__Megamonas	0	0	0	0	0	0	0	0	0	0	0	0	0	0	0	0	0	0	0	0	0	0	0	0	0	0	0	0	0	0	0	0	0	0	0	0	0	0	0	0	0	0	0	0	0	0	0	0	0
d__Bacteria;p__Firmicutes;c__Negativicutes;o__Veillonellales-Selenomonadales;f__Selenomonadaceae;g__Selenomonas	0	0	0	0	2.52204e-05	0	0	0	0	0	0	0	0	2.70091e-05	9.80969e-05	0.000531338	0	0	0	0	0	0	0	0	0	0	0.000157339	0	0	0	0	0	0	0	0	0	0	0	0	0	0	0	0	0	0	0	0	0	0
d__Bacteria;p__Firmicutes;c__Negativicutes;o__Veillonellales-Selenomonadales;f__Sporomusaceae;g__Anaerospora	0	0	0	0	0	0	0	0	0	0	0	0	0	0	0	0	0	0	0	0	0	0	0	0	0	0	0	0	0	0	0	0	0	0	0	0	0	0	0	0	0	0	0	0	0	0	0	0	0
d__Bacteria;p__Firmicutes;c__Negativicutes;o__Veillonellales-Selenomonadales;f__Sporomusaceae;g__Sporomusa	0	0	0	0	0	0	0	0	0	0	0	0	0	0	0	0	0	0	0	0	0	0	0	0	0	0	0	0	0	0	0	0	0	0	0	0	0	0	0	0	0	0	0	0	0	0	0	0	0
d__Bacteria;p__Firmicutes;c__Negativicutes;o__Veillonellales-Selenomonadales;f__Sporomusaceae;g__uncultured	0	0	0	0	0	0	0	0	0	0	0	0	0	0	0	0	0	0	0	0	0	0	0	0	0	0	0	0	0	0	0	0	0	0	0	0	0	0	0	0	0	0	0	0	0	0	0	0	0
d__Bacteria;p__Firmicutes;c__Negativicutes;o__Veillonellales-Selenomonadales;f__Veillonellaceae;__	0	0	0	0	0	0	0	0	0	0	0	0	0	0	0	0	0	0	0	0	0	0	0	0	0	0	0	0	0	0	0	0	0	0	0	0	0	0	0	0	0	0	0	0	0	0	0	0	0
d__Bacteria;p__Firmicutes;c__Negativicutes;o__Veillonellales-Selenomonadales;f__Veillonellaceae;g__Anaeroglobus	0	0	0	0	0	0	0	0	0	0	0	0	0	0	0	0	0	0	0	0	0	0	0	0	0	0	0	0	0	0	0	0	0	0	0	0	0	0	0	0	0	0	0	0	0	0	0	0	0
d__Bacteria;p__Firmicutes;c__Negativicutes;o__Veillonellales-Selenomonadales;f__Veillonellaceae;g__Dialister	0	0	0	0	0	0.000515031	0	0	0	0	0	0.000115561	0	4.05137e-05	0.000140138	0.00072262	0	0	0	0.000202037	0	0	0	0	0	0	0.00191954	0	0.000424134	4.14233e-05	0	0	0	0	0	0	0	0	0	0	0	0	0	0	0	0	0	0	0
d__Bacteria;p__Firmicutes;c__Negativicutes;o__Veillonellales-Selenomonadales;f__Veillonellaceae;g__Megasphaera	0	0	0	0	0	0	0	0	0	0	0	7.70406e-05	0	5.40183e-05	4.20415e-05	0.000552592	0	0	0	0.000424277	0	0	0	0	0	0	0.00124298	0	6.05906e-05	4.14233e-05	0	0	0	0	0	0	0	0	0	0	0	0	0	0	0	0	0	0	0
d__Bacteria;p__Firmicutes;c__Negativicutes;o__Veillonellales-Selenomonadales;f__Veillonellaceae;g__Negativicoccus	0	0	0	0	0	0	0	0	0	0	0	0	0	0.000580697	9.80969e-05	0	0	0	0	0	0	0	0	0	0	0	3.14678e-05	0	0	0	0	0	0	0	0	0	0	0	0	0	0	0	0	0	0	0	0	0	0
d__Bacteria;p__Firmicutes;c__Negativicutes;o__Veillonellales-Selenomonadales;f__Veillonellaceae;g__Veillonella	0	0	0	0	7.56611e-05	0.000582798	0	0	0	0	0.000120712	0.000166921	0	0.00288998	0.00159758	0.0144311	0.00138553	0	0.000184559	0.00119202	0	2.83636e-05	0	3.32873e-05	0	0.00010479	0.0045943	0	0.000787678	0.00851939	0	0	0.00047286	0	0	0.000174326	0.000208757	0	0	0	5.09589e-05	0	0	0.000119097	0	0	0	0	0
d__Bacteria;p__Firmicutes;c__Thermoanaerobacteria;o__Caldicellulosiruptorales;f__Caldicellulosiraptoraceae;g__Caldicellulosiruptor	0	0	0	0	0	0	0	0	0	0	0	0	0	0	0	0	0	0	0	0	0	0	0	0	0	0	0	0	0	0	0	0	0	0	0	0	0	0	0	0	0	0	0	0	0	0	0	0	0
d__Bacteria;p__Fusobacteriota;c__Fusobacteriia;o__Fusobacteriales;f__Fusobacteriaceae;g__Fusobacterium	0	0	0	0	8.82713e-05	0	0	0	0	0	3.62135e-05	7.70406e-05	0	0.000580697	0.000378374	0.00331555	0.000543688	0	0.000205065	0.000323258	0	0	0	0	0	4.65734e-05	0.00111711	0	0.000533198	0.00146362	0	0	0.00171723	0	0	0	5.4936e-05	0.000343575	0	0	0	0	0	5.95486e-05	0	0	0	0	0
d__Bacteria;p__Fusobacteriota;c__Fusobacteriia;o__Fusobacteriales;f__Fusobacteriaceae;g__Psychrilyobacter	0	0	0	0	0	0	0	0	0	0	0	0	0	0	0	0	0	0	0	0	0	0	0	0	0	0	0	0	0	0	0	0	0	0	0	0	0	0	0	0	0	0	0	0	0	0	0	0	0
d__Bacteria;p__Fusobacteriota;c__Fusobacteriia;o__Fusobacteriales;f__Leptotrichiaceae;g__Leptotrichia	0	0	0	0	0	0	0	0	0	0	0	0	0	0.000364623	0.000252249	0.00218911	0	0	0	0.000363666	0	0	0	0	0	4.65734e-05	0	0	2.42363e-05	0.000220924	0	2.41167e-05	0.000298649	0.00021004	0	0.000147506	0	0.000760774	2.47246e-05	0	0	0	0	2.97743e-05	0	0	0	0	0
d__Bacteria;p__Fusobacteriota;c__Fusobacteriia;o__Fusobacteriales;f__Leptotrichiaceae;g__Oceanivirga	0	0	0	0	0	0	0	0	0	0	0	0	0	0	0	0	0	0	0	0	0	0	0	0	0	0	0	0	0	0	0	0	0	0	0	0	0	0	0	0	0	0	0	0	0	0	0	0	0
d__Bacteria;p__Fusobacteriota;c__Fusobacteriia;o__Fusobacteriales;f__Leptotrichiaceae;g__Sneathia	0	0	0	0	0	0	0	0	0	0	0	0	0	0	0	0	0	0	0	0.000484888	0	0	0	0	0	0	0.000786695	0	9.6945e-05	0	0	0	0	0	0	0	0	0	0	0	0	0	0	0	0	0	0	0	0
d__Bacteria;p__Fusobacteriota;c__Fusobacteriia;o__Fusobacteriales;f__Leptotrichiaceae;g__Streptobacillus	0	0	0	0	0	0	0	0	0	0	0	0	0	0	0	0	0	0	0	0	0	0	0	0	0	0	0	0	0	0.000317579	0	0	0	0	0	0	0	0	0	0	0	0	0	0	0	0	0	0	0
d__Bacteria;p__Fusobacteriota;c__Fusobacteriia;o__Fusobacteriales;f__Leptotrichiaceae;g__uncultured	0	0	0	0	0	0	0	0	0	0	0	0	0	0	0	0	0	0	0	0	0	0	0	0	0	0	0	0	0	0	0	0	0	0	0	0	0	0	0	0	0	0	0	0	0	0	0	0	0
d__Bacteria;p__Gemmatimonadota;c__Gemmatimonadetes;o__Gemmatimonadales;f__Gemmatimonadaceae;g__Gemmatimonas	0	0	0	0	0	0	0	0	0	0	0	0	0	0	0	0	0	0	0	0	0	0	0	0	0	0	0	0	0	0	0	0	0	0	0	0	0	0	0	0	0	0	0	0	0	0	0	0	0
d__Bacteria;p__Gemmatimonadota;c__Gemmatimonadetes;o__Gemmatimonadales;f__Gemmatimonadaceae;g__Roseisolibacter	0	0	0	0	0	0	0	0	0	0	0	0	0	0	0	0	0	0	0	0	0	0	0	0	0	0	0	0	0	0	0	0	0	0	0	0	0	0	0	0	0	0	0	0	0	0	0	0	0
d__Bacteria;p__Gemmatimonadota;c__Gemmatimonadetes;o__Gemmatimonadales;f__Gemmatimonadaceae;g__uncultured	0	0	0	0	0	0	0	0	0	0	0	0	0	0	0	4.25071e-05	0	0	0	0	0	0	0	0	0	0	0	0	0	0.000110462	0	0	0	0	0	0	0	0	0	0	0	0	0	0	0	0	0	0	0
d__Bacteria;p__MBNT15;c__MBNT15;o__MBNT15;f__MBNT15;g__MBNT15	0	0	0	0	0	0	0	0	0	0	0	0	0	0	0	0	0	0	0	0	0	0	0	0	0	0	0	0	0	0	0	0	0	0	0	0	0	0	0	0	0	0	0	0	0	0	0	0	0
d__Bacteria;p__Myxococcota;c__Myxococcia;o__Myxococcales;f__Myxococcaceae;__	0	0	0	0	0	0	0	0	0	0	0	0	0	0	0	0	0	0	0	0	0	0	0	0	0	0	0	0	0	0	0	0	0	0	0	0	0	0	0	0	0	0	0	0	0	0	0	0	0
d__Bacteria;p__Myxococcota;c__Myxococcia;o__Myxococcales;f__Myxococcaceae;g__P3OB-42	0	0	0	0	0	0	0	0	0	0	0	0	0	0	0	0	0	0	0	0	0	0	0	0	0	0	0	0	0	0	0	0	0	0	0	0	0	0	0	0	0	0	0	0	0	0	0	0	0
d__Bacteria;p__Myxococcota;c__Polyangia;o__Polyangiales;f__Polyangiaceae;g__Pajaroellobacter	0	0	0	0	0	0	0	0	0	0	0	0	0	0	0	0	0	0	0	0	0	0	0	0	0	0	0	0	0	0	0	0	0	0	0	0	0	0	0	0	0	0	0	0	0	0	0	0	0
d__Bacteria;p__Myxococcota;c__Polyangia;o__Polyangiales;f__Sandaracinaceae;g__uncultured	0	0	0	0	0	0	0	0	0	0	0	0	0	0	0	0	0	0	0	0	0	0	0	0	0	0	0	0	0	0	0	0	0	0	0	0	0	0	0	0	0	0	0	0	0	0	0	0	0
d__Bacteria;p__Patescibacteria;c__Gracilibacteria;o__Absconditabacteriales_(SR1);f__Absconditabacteriales_(SR1);g__Absconditabacteriales_(SR1)	0	0	0	0	0	0	0	0	0	0	0	0	0	0	0	0	0	0	0	0	0	0	0	0	0	0	0	0	0	0.000179501	0	0	0	0	0	0	0	0	0	0	0	0	0	0	0	0	0	0	0
d__Bacteria;p__Patescibacteria;c__Gracilibacteria;o__Gracilibacteria;f__Gracilibacteria;g__Gracilibacteria	0	0	0	0	0	0	0	0	0	0	0	0	0	0	0	0	0	0	0	0	0	0	0	0	0	0	0	0	0	0	0	0	0	0	0	0	0	0	0	0	0	0	0	0	0	0	0	0	0
d__Bacteria;p__Patescibacteria;c__Saccharimonadia;o__Saccharimonadales;__;__	0	0	0	0	0	0	0	0	0	0	0	0	0	0	0	0	0	0	0	0	0	0	0	0	0	0	0	0	0	0	0	0	0	0	0	0	0	0	0	0	0	0	0	0	0	0	0	0	0
d__Bacteria;p__Patescibacteria;c__Saccharimonadia;o__Saccharimonadales;f__Saccharimonadales;g__Saccharimonadales	0	0	0	0	0	0	0	0	0	0	0	0	0	0	0	0	0	0	0	0	0	0	0	0	0	0	0	0	0	0	0	0	0	0	0	0	0	0	0	0	0	0	0	0	0	0	0	0	0
d__Bacteria;p__Planctomycetota;c__Phycisphaerae;o__Phycisphaerales;f__Phycisphaeraceae;g__CL500-3	0	0	0	0	0	0	0	0	0	0	0	0	0	0	0	0.000212535	0	0	0	0	0	0	0	0	0	0	0	0	0	6.90388e-05	0	0	0	0	0	0	0	0	0	0	0	0	0	0	0	0	0	0	0
d__Bacteria;p__Planctomycetota;c__Phycisphaerae;o__Tepidisphaerales;f__WD2101_soil_group;g__WD2101_soil_group	0	0	0	0	0	0	0	0	0	0	0	0	0	0	0	0	0	0	0	0	0	0	0	0	0	0	0	0	0	0	0	0	0	0	0	0	0	0	0	0	0	0	0	0	0	0	0	0	0
d__Bacteria;p__Planctomycetota;c__Planctomycetes;o__Gemmatales;f__Gemmataceae;g__Gemmata	0	0	0	0	0	0	0	0	0	0	0	0	0	0.000135046	0	0	0	0	0	0	0	0	0	0	0	0	0	0	0	0	0	0	0	0	0	0	0	0	0	0	0	0	0	0	0	0	0	0	0
d__Bacteria;p__Planctomycetota;c__Planctomycetes;o__Isosphaerales;f__Isosphaeraceae;g__Paludisphaera	0	0	0	0	0.000151322	0	0	0	0	0	0	0	0.000113063	0	0	0	0	0	0	0	0	0	0	0	0	0	0	0	0	0	0	0	0	0	0	0	0	0	0	0	0	0	0	0	0	0	0	0	0
d__Bacteria;p__Planctomycetota;c__Planctomycetes;o__Isosphaerales;f__Isosphaeraceae;g__Tundrisphaera	0	0	0	0	0	0	0	0	0	0	0	0	0	0	0	0	0	0	0	0	0	0	0	0	0	0	0	0	0	0	0	0	0	0	0	0	0	0	0	0	0	0	0	0	0	0	0	0	0
d__Bacteria;p__Planctomycetota;c__Planctomycetes;o__Isosphaerales;f__Isosphaeraceae;g__uncultured	0	0	0	0	0	0	0	0	0	0	0	0	0	0	0	0.000998916	0	0	0	0	0	0	0	0	0	3.493e-05	0.000409082	0	8.48269e-05	0.000110462	0	0	0	5.251e-05	0	0	0.000109872	0	0	0	0	0	0	0	0	0	0	0	0
d__Bacteria;p__Planctomycetota;c__Planctomycetes;o__Planctomycetales;f__Rubinisphaeraceae;g__Rubinisphaera	0	0	0	0	0	0	0	0	0	0	0	0	0	0	0	0	0	0	0	0	0	0	0	0	0	0	0	0	0	0	0	0	0	0	0	0	0	0	0	0	0	0	0	0	0	0	0	0	0
d__Bacteria;p__Planctomycetota;c__Planctomycetes;o__Planctomycetales;f__uncultured;g__uncultured	0	0	0	0	0	0	0	0	0	0	0	0	0	0	0	0	0	0	0	0	0	0	0	0	0	0	0	0	0	0	0	0	0	0	0	0	0	0	0	0	0	0	0	0	0	0	0	0	0
d__Bacteria;p__Proteobacteria;c__Alphaproteobacteria;__;__;__	0	0	0	0	0	0	0	0	0	0	0	0	0	0	0	0	0	0	0	0	0	0	0	0	0	0	0	0	0	0	0	0	0	0	0	0	0	0	0	0	0	0	0	0	0	0	0	0	0
d__Bacteria;p__Proteobacteria;c__Alphaproteobacteria;o__Acetobacterales;f__Acetobacteraceae;__	0	0	0	0	0	0	0	0	0	0	0	0	0	0	0	0	0	0	0	0	0	0	0	0	0	0	0	0	0	0	0	0	0	0	0	0	0.000153821	0	0	0	0	0	0	2.97743e-05	0	0	0	0	0
d__Bacteria;p__Proteobacteria;c__Alphaproteobacteria;o__Acetobacterales;f__Acetobacteraceae;g__Acetobacter	0	0	0	0	6.30509e-05	0	0	0	0	0	0	0	0	6.75229e-05	0.000154152	0.00484581	0	0	0	0.00290933	0	0	0	0	0	0	0.00204541	0	0.00101792	2.76155e-05	0	0	0	0	0	0	0	0	0	0	0	0	0	0	0	0	0	0	0
d__Bacteria;p__Proteobacteria;c__Alphaproteobacteria;o__Acetobacterales;f__Acetobacteraceae;g__Acetobacteraceae	0	0	0	4.53885e-05	0.000290034	0	0	0	0	0	0	6.42005e-05	0.000983651	0.000486165	0	0	0	0	0	0	0	0	0	0	6.8738e-05	0	0	6.94512e-05	0.000351426	0.00037281	0	0.00104908	0	0.00015753	0	0	0	0	0	0	0	0	0	5.95486e-05	0	0	8.10925e-05	0	0
d__Bacteria;p__Proteobacteria;c__Alphaproteobacteria;o__Acetobacterales;f__Acetobacteraceae;g__Acidiphilium	0	0	0	0	0	0	0	0	0	0	0	0	0	0	0	0	0	0	0	0	0	0	0	0	0	0	0	0	0	0	0	0	0	0	0	0	0	0	0	0	0	0	0	0	0	0	0	0	0
d__Bacteria;p__Proteobacteria;c__Alphaproteobacteria;o__Acetobacterales;f__Acetobacteraceae;g__Belnapia	0	0	0	0	0	0	0	0	0	0	0	0	0	0	0	0	0	0	0	0	0	0	0	0	0	0	0	0	0	0	0	0	0	0	0	0	0	0	0	0	0	0	0	0	0	0	0	0	0
d__Bacteria;p__Proteobacteria;c__Alphaproteobacteria;o__Acetobacterales;f__Acetobacteraceae;g__Gluconobacter	3.24007e-05	0	0	0	0	0	0	0	0	0	0	0	0	0.000202569	0.00114914	8.50141e-05	0	0	0	0.00133344	0	0	0	0	0	0	0.00143179	0	0.000109063	0	0	0	0	0	0	0	0	0	0	0	0	0	0	0	0	0	0	0	0
d__Bacteria;p__Proteobacteria;c__Alphaproteobacteria;o__Acetobacterales;f__Acetobacteraceae;g__Komagataeibacter	0	0	0	0	0	0	0	0	0	0	0	0	0	0	0	0	0	0	0	0	0	0	0	0	0	0	0	0	0	0	0	0	0	0	0	0	0	0	0	0	0	0	0	0	0	0	0	0	0
d__Bacteria;p__Proteobacteria;c__Alphaproteobacteria;o__Acetobacterales;f__Acetobacteraceae;g__Muricoccus	0	0	0	0	0.00229505	0	0	0	0	0	2.41423e-05	0	0.00771092	0	0.000252249	0	0	0	0	0	0	0	0	0	0	0.000186293	0	0	8.48269e-05	0	0	0	0	0	0	0	0	0	0	0	0	0	0	0	0	0	0	0	0
d__Bacteria;p__Proteobacteria;c__Alphaproteobacteria;o__Acetobacterales;f__Acetobacteraceae;g__Rhodovarius	0	0	0	3.0259e-05	8.82713e-05	0.00104361	2.91456e-05	0	0	0	0	5.13604e-05	5.65317e-05	0.000810274	0.000238235	0.000488831	0.000561226	0	0	0	0	0	0	0	0	0	0.00129018	0	0.000630143	5.52311e-05	0	0	2.48874e-05	0	0	0	0	0	0	0	0	0	0	0	0	0	0	0	0
d__Bacteria;p__Proteobacteria;c__Alphaproteobacteria;o__Acetobacterales;f__Acetobacteraceae;g__Roseococcus	0	0	0	0	0	0	0	0	0	0	0	0	0	8.10274e-05	0	0	0	0	0	0	0	0	0	0	0	0	0	0	0	0	0	0	0	0	0	0	0	0	0	0	0	0	0	0	0	0	0	0	0
d__Bacteria;p__Proteobacteria;c__Alphaproteobacteria;o__Acetobacterales;f__Acetobacteraceae;g__Roseomonas	0	0	4.99792e-05	9.07771e-05	0.00138712	2.71069e-05	5.82912e-05	0	0	0	0.0144854	3.85203e-05	0.000271352	0.00125593	0.000126125	0.00775754	7.01533e-05	0	0.00114836	0.0104049	0	0	0	0	0	0.00479706	0.00251743	0.000708402	0.0134026	0.0016017	0	0.00394308	0.000174212	0.00215291	0	0.000241374	0.000593309	0.0135467	0	0.000339937	5.09589e-05	0	2.89994e-05	0.00306675	0.0031993	0.000449555	0.000681177	0	0.0271428
d__Bacteria;p__Proteobacteria;c__Alphaproteobacteria;o__Acetobacterales;f__Acetobacteraceae;g__Rubritepida	0	0	0	0	0	0	0	0	0	0	0	0	0	0	0	0	0	0	0	0	0	0	0	0	0	0	0	0	0	0	0	0	0	0	0	0	0	0	0	0	0	0	0	0	0	0	0	0	0
d__Bacteria;p__Proteobacteria;c__Alphaproteobacteria;o__Acetobacterales;f__Acetobacteraceae;g__Tanticharoenia	0	0	0	0	0.000151322	0	0	0	0	0	0	0	0	0	0	0	0	0	0	0	0	0	0	0	0	0.00073353	0	0	0	0	0	0	0	0	0	0	0	0	0	0	0	0	0	0	0	0	0	0	0
d__Bacteria;p__Proteobacteria;c__Alphaproteobacteria;o__Acetobacterales;f__Acetobacteraceae;g__uncultured	0	0	0	0	0.000252204	0	0	0	0	0	0	0	0.000633155	0	5.60554e-05	0	0	0	0.000164052	0	0	0	0	0	0	8.15034e-05	0	0	0	0	0	0	0	0	0	0	0	0	0	0	0	0	0	0	0	0	0	0	0
d__Bacteria;p__Proteobacteria;c__Alphaproteobacteria;o__Azospirillales;f__Azospirillaceae;g__Azospirillum	0	0	0	0	0	0	0	0	0	0	0	0	0	0.00014855	0	0	0	0	0	0	0	0	0	0	0	0	0	0	0	0	0	0	0	0	0	0	0	0	0	0	0	0	0	0.00235217	0	0	0	0	0
d__Bacteria;p__Proteobacteria;c__Alphaproteobacteria;o__Azospirillales;f__Azospirillaceae;g__Niveispirillum	0	0	0	0	0	0	0	0	0	0	0	0	0	0	0	0	0	0	0	0	0	0	0	0	0	0	0	0	0	0	0	0	0	0	0	0	0	0	0	0	0	0	0	0	0	0	4.86555e-05	0	0
d__Bacteria;p__Proteobacteria;c__Alphaproteobacteria;o__Azospirillales;f__Azospirillaceae;g__Skermanella	0	0	0	0	0	0	0	0	0	0	0	0	0	0	0	0	0	0	0	0	0	0	0	0	0	0	0	0	0	0	0	0	4.97748e-05	0	0	0	0	0	0	0	0	0	0	0	0	0	3.2437e-05	0	0
d__Bacteria;p__Proteobacteria;c__Alphaproteobacteria;o__Caedibacterales;f__Caedibacteraceae;g__Caedibacter	0	0	0	0	0	0	0	0	0	0	0	0	0	0	0	0	0	0	0	0	0	0	0	0	0	0	0	0	0	0	0	0	0	0	0	0	0	0	0	0	0	0	0	0	0	0	0	0	0
d__Bacteria;p__Proteobacteria;c__Alphaproteobacteria;o__Caulobacterales;f__Caulobacteraceae;g__Asticcacaulis	0	0	0	0	0	0	0	0	0	0	0	0	0	0	0	0	0.000192922	0	0	0	0	0	0	0	0	0	0	0	0	0	0	0	0	0	0	0	0	0	0	0	0	0	0	0	0	0	0	0	0
d__Bacteria;p__Proteobacteria;c__Alphaproteobacteria;o__Caulobacterales;f__Caulobacteraceae;g__Brevundimonas	3.24007e-05	0	0.000233236	0.000847252	0.00122319	0.000243962	0.000116582	4.50802e-05	0.00029757	0	0.00383863	0.000321003	0.000146982	0.00272792	0.0012192	0.00775754	0.00543688	0	0.000451143	0.00796024	0.000513574	0	0.000112707	3.32873e-05	0.00714875	0.00606618	0.00862218	0.0674371	0.00673768	0.0152024	0.00381709	0.0186784	0.00144347	0.00114209	0.00764059	0.0714602	0.000670219	0.0189212	2.47246e-05	0.000472135	0.000390685	3.54828e-05	0.000405991	0.0200828	0	0.00361006	0.0485906	0.000107611	0.0313425
d__Bacteria;p__Proteobacteria;c__Alphaproteobacteria;o__Caulobacterales;f__Caulobacteraceae;g__Caulobacter	0	0	0	0	8.82713e-05	0.000975848	0	0	2.9757e-05	0	0	5.13604e-05	3.3919e-05	0.000121541	5.60554e-05	0.00218911	0.00052615	0	6.15195e-05	0.000141426	0	0	3.2202e-05	0	0.000109981	0	0.000582155	0.000291695	0	0	0	0.00157965	9.95495e-05	0	0	0	0	0.000736232	0	0	0	0	0	0.00186089	0	4.08686e-05	9.7311e-05	0	0
d__Bacteria;p__Proteobacteria;c__Alphaproteobacteria;o__Caulobacterales;f__Caulobacteraceae;g__Phenylobacterium	0	0	0	0	5.04407e-05	0	0	0	0	0	0	0	9.04507e-05	0	0	6.37606e-05	0.000192922	0	0	0	0	0	0	0	0	0	0	0	0	0	0	0.000422043	0	0	0	0	0	0	0	0	0	0	0	0	0	0	0	0	0
d__Bacteria;p__Proteobacteria;c__Alphaproteobacteria;o__Caulobacterales;f__Caulobacteraceae;g__uncultured	0	0	0	0	0	0	0	0	0	0	0	0	0	0	0	0	0	0	0	0	0	0	0	0	0	0	0	0	0	0	0	0	0	0	0	0	0	0	0	0	0	0	0	0	0	0	0	0	0
d__Bacteria;p__Proteobacteria;c__Alphaproteobacteria;o__Caulobacterales;f__Hyphomonadaceae;g__Hirschia	0	0	0	0	0	0	0	0	0	0	0	0	0	0	0	0	0	0	0	0	0	0	0	0	0	0	0	0	0	0	0	0	0	0	0	0	0	0	0	0	0	0	0	0	0	0	0	0	0
d__Bacteria;p__Proteobacteria;c__Alphaproteobacteria;o__Defluviicoccales;f__Defluviicoccaceae;g__Defluviicoccus	0	0	0	0	0	0	0	0	0	0	0	0	0	0	0	0	0	0	0	0	0	0	0	0	0	0	0	0	0	0	0	0	0	0	0	0	0	0	0	0	0	0	0	0	0	0	0	0	0
d__Bacteria;p__Proteobacteria;c__Alphaproteobacteria;o__Elsterales;f__Elsteraceae;g__Elstera	0	0	0	0	0	0	0	0	0	0	0	0	0	0	0	0	0	0	0	0	0	0	0	0	0	0	0	0	0	0	0	0	0	0	0	0	0	0	0	0	0	0	0	0	0	0	0	0	0
d__Bacteria;p__Proteobacteria;c__Alphaproteobacteria;o__Elsterales;f__Elsteraceae;g__Lacibacterium	0	0	0	0	0	0	0	0	0	0	0	0	0	0	0	0	0	0	0	0	0	0	0	0	0	0	0	0	0	0	0	0	0	0	0	0	0	0	0	0	0	0	0	0	0	0	0	0	0
d__Bacteria;p__Proteobacteria;c__Alphaproteobacteria;o__Ferrovibrionales;f__Ferrovibrionales;g__Taonella	0	0	0	0	0	0	0	0	0	0	0	0	0	0	0	6.37606e-05	5.2615e-05	0	0	0	0	0	0	0	0	0	7.86695e-05	0	0	0	0	0	0	0	0	0	0	0	0	0	0	0	0	0	0	0	0	0	0
d__Bacteria;p__Proteobacteria;c__Alphaproteobacteria;o__Holosporales;f__Holosporaceae;g__Candidatus_Bealeia	0	0	0	0	0	0	0	0	0	0	0	0	0	0	0	0	0	0	0	0	0	0	0	0	0	0	0	0	0	0	0	0	0	0	0	0	0	0	0	0	0	0	0	0	0	0	0	0	0
d__Bacteria;p__Proteobacteria;c__Alphaproteobacteria;o__Micavibrionales;f__Micavibrionaceae;g__Micavibrio	0	0	0	0	0	0	0	0	0	0	0	0	0	0	0	0	0	0	0	0	0	0	0	0	0	0	0	0	0	0	0	0	0	0	0	0	0	0	0	0	0	0	0	0	0	0	0	0	0
d__Bacteria;p__Proteobacteria;c__Alphaproteobacteria;o__Micavibrionales;f__uncultured;g__uncultured	0	0	0	0	0	0	0	0	0	0	0	0	0	0	0	0	0	0	0	0	0	0	0	0	0	0	0	0	0	0	0	0	0	0	0	0.000268194	0	0	0	0	0.00032274	0	7.24984e-05	0.00214375	0	0.00227502	0.000194622	0	0.0001973
d__Bacteria;p__Proteobacteria;c__Alphaproteobacteria;o__Micropepsales;f__Micropepsaceae;g__uncultured	0	0	0	0	0	0	0	0	0	0	0	0	0	0	0	0	0	0	0	0	0	0	0	0	0	0	0	0	0	0	0	0	0	0	0	0	0	0	0	0	0	0	0	0	0	0	0	0	0
d__Bacteria;p__Proteobacteria;c__Alphaproteobacteria;o__Paracaedibacterales;f__Paracaedibacteraceae;g__Candidatus_Paracaedibacter	0	0	0	0	0	0	0	0	0	0	0	0	0	0	0	0	0	0	0	0	0	0	0	0	0	0	0	0	0	0	0	0	0	0	0	0	0	0	0	0	0	0	0	0	0	0	0	0	0
d__Bacteria;p__Proteobacteria;c__Alphaproteobacteria;o__Reyranellales;f__Reyranellaceae;g__Reyranella	0	0	0	0	7.56611e-05	2.71069e-05	0	0	0	0	0	2.56802e-05	0	0	0	0.000170028	0.00042092	0	0	0	0	0	0	0	0	3.493e-05	0.000236009	0	7.27088e-05	0	0	0	0	0	0	0	0	0	0	0	0	0	0	0	0	0	0	0	0
d__Bacteria;p__Proteobacteria;c__Alphaproteobacteria;o__Rhizobiales;f__A0839;g__A0839	0	0	0	0	0	0	0	0	0	0	0	0	0	0	0	0	0	0	0	0	0	0	0	0	0	0	0	0	0	0	0	0	0	0	0	0	0	0	0	0	0	0	0	0	0	0	0	0	0
d__Bacteria;p__Proteobacteria;c__Alphaproteobacteria;o__Rhizobiales;f__Beijerinckiaceae;__	0	0	0	0	0	0	0	0	0	0	0	0	0	0	0	0	0	0	0	0	0	0	0	0	0	0	0	0	0	0	0	0	0	0	0	0	0	0	0	0	0	0	0	0	0	0	0	0	0
d__Bacteria;p__Proteobacteria;c__Alphaproteobacteria;o__Rhizobiales;f__Beijerinckiaceae;g__1174-901-12	0	0	0	0	0	0	0	0	0	0	0	0	0	0	0	0	0	0	0	0	0	0	0	0	0	0	0	0	0	0	0	0	0	0	0	0	0	0	0	0	0	0	0	0	0	0	0	0	0
d__Bacteria;p__Proteobacteria;c__Alphaproteobacteria;o__Rhizobiales;f__Beijerinckiaceae;g__Beijerinckiaceae	0	0	0	0	0	0	0	0	0	0	0	0	0	0	0	0	0	0	0	0	0	0	0	0	0	0	0	0	0	0	0	0	0	0	0	0	0	0	0	0	0	0	0	0	0	0	0	0	0
d__Bacteria;p__Proteobacteria;c__Alphaproteobacteria;o__Rhizobiales;f__Beijerinckiaceae;g__Bosea	0	0	0	6.0518e-05	0.00205546	0.00187037	2.91456e-05	0	0	0	0	0.000102721	0.00179771	4.05137e-05	0.000294291	0.000743874	0.00240275	0	0	0.000404073	0	0	0	0	2.74952e-05	4.65734e-05	0.000896833	0.000250024	0.000206008	0.000193309	7.81657e-05	7.23502e-05	0.000373311	0	0	2.68194e-05	0	0	0	0	3.39726e-05	0	0	0	0	0.00019072	0	0	0
d__Bacteria;p__Proteobacteria;c__Alphaproteobacteria;o__Rhizobiales;f__Beijerinckiaceae;g__Camelimonas	0	0	0	0	0	0	0	0	0	0	0	0	0	0	0	0	0	0	0	0	0	0	0	0	0	0	0	0	0	0	0	3.61751e-05	0	0	0	0	0	0	0	0	0	0	0	0	0	0	0	0	0
d__Bacteria;p__Proteobacteria;c__Alphaproteobacteria;o__Rhizobiales;f__Beijerinckiaceae;g__Chelatococcus	0	0	0	0	0	0	0	0	0	0	0	0	0	0	0	0	0	0	0	0	0	0	0	0	0	0	0	0	0	0	0	0	0	0	0	0	0	0	0	0	0	0	0	0	0	0	0	0	0
d__Bacteria;p__Proteobacteria;c__Alphaproteobacteria;o__Rhizobiales;f__Beijerinckiaceae;g__Methylobacterium-Methylorubrum	0	0	0	0.000257202	0.0189153	0.01026	0.000888941	0	0	2.76052e-05	0.000156925	0.000911647	0.0360898	0.00101284	0.00197595	0.00114769	0.0116981	0	6.15195e-05	0.00131324	0	0	3.2202e-05	0	0.000701127	0.00284098	0.00335132	0.000361146	0.00304165	0.00483272	0	0.019426	0.000821284	0.00685255	0	8.04581e-05	0.000285667	0.000564445	0	3.77708e-05	0	0	0	8.93229e-05	4.65918e-05	2.72457e-05	3.2437e-05	0	0
d__Bacteria;p__Proteobacteria;c__Alphaproteobacteria;o__Rhizobiales;f__Beijerinckiaceae;g__Methylocella	0	0	0	0	0	0	0	0	0	0	0	0	0	0	0	0	0	0	0	0	0	0	0	0	0	0	0	0	0	0	0	0	0	0	0	0	0	0	0	0	0	0	0	0	0	0	0	0	0
d__Bacteria;p__Proteobacteria;c__Alphaproteobacteria;o__Rhizobiales;f__Beijerinckiaceae;g__Microvirga	0	0	0	0	2.52204e-05	0	0	0	0	0	0	0	0	0	0	0	0	0	0	0	0	0	0	0	0	0	0	0	0	0	0	0	0	0	0	0	0	0	0	0	0	0	0	0	0	0	0	0	0
d__Bacteria;p__Proteobacteria;c__Alphaproteobacteria;o__Rhizobiales;f__Beijerinckiaceae;g__Psychroglaciecola	0	0	0	0	0	0	0	0	0	0	0	0	0	0	0	0	0	0	0	0	0	0	0	0	0	0	0	0	0	0	0	0	0	0	0	0	0	0	0	0	0	0	0	0	0	0	0	0	0
d__Bacteria;p__Proteobacteria;c__Alphaproteobacteria;o__Rhizobiales;f__Beijerinckiaceae;g__uncultured	0	0	0	0	0	0	0	0	0	0	0	0	0	0	0	0	0	0	0	0	0	0	0	0	0	0	0	0	0	0	0	0	0	0	0	0	0	0	0	0	0	0	0	0	0	0	0	0	0
d__Bacteria;p__Proteobacteria;c__Alphaproteobacteria;o__Rhizobiales;f__Devosiaceae;g__Devosia	0	0	0	0	0	6.77672e-05	0	0	0	0	0	0.000179761	5.65317e-05	0.000270091	0.000462457	8.50141e-05	0.00124522	0	0.000451143	4.04073e-05	0	0	0	0	0	2.32867e-05	0.000157339	0	0.000145418	0.000207117	0	0	0	0	0	0	0	0.000662609	0	0	0	0	0	0	0	0	0	0	0
d__Bacteria;p__Proteobacteria;c__Alphaproteobacteria;o__Rhizobiales;f__Devosiaceae;g__Pelagibacterium	0	0	0	0	0	0	0	0	0	0	0	0	0	0	0	0	0	0	0	0	0	0	0	0	0	0	0	0	0	0	0	0	0	0	0	0	0	0	0	0	0	0	0	0	0	0	0	0	0
d__Bacteria;p__Proteobacteria;c__Alphaproteobacteria;o__Rhizobiales;f__Hyphomicrobiaceae;g__Hyphomicrobium	0	0	0	0	0	0.00043371	0	0	0	0	0	0	0	0	0	0	0	0	4.1013e-05	0	0	0	0	0	0	0	0	0	0	0	0	0	0	0	0	0	0	0	0	0	0	0	0	0	0	0	0	0	0
d__Bacteria;p__Proteobacteria;c__Alphaproteobacteria;o__Rhizobiales;f__Hyphomicrobiaceae;g__Pedomicrobium	0	0	0	0	0	0	0	0	0	0	0	0	0	0	0	0	0	0	0	0	0	0	0	0	0	0	0.000125871	0	4.84725e-05	0	0	0	0	0	0	0	0	0	0	0	0	0	0	0	0	0	0	0	0
d__Bacteria;p__Proteobacteria;c__Alphaproteobacteria;o__Rhizobiales;f__Kaistiaceae;g__Kaistia	0	0	0	3.0259e-05	6.30509e-05	0.000840313	0	0	0	0	0	5.13604e-05	5.65317e-05	0.00062121	0.000140138	0.000191282	0.00010523	0	0	0.000101018	3.54189e-05	0	0	0	0	0	0.000188807	0	0.000339308	5.52311e-05	0.000104221	2.41167e-05	0.000497748	0	0	4.0229e-05	0	0	0	0	0	0	0	0	0	0.000149852	0	0	0
d__Bacteria;p__Proteobacteria;c__Alphaproteobacteria;o__Rhizobiales;f__Labraceae;g__Labrys	0	0	0	7.56475e-05	0	0.000487924	0.000276883	0	0	0	0	0.000231122	0	0	0	0	0	0	0	0	0	0	0	0	0	0	0	0	0	4.14233e-05	0	0	0.000124437	0	0	0	0	0	0	0	0	0	0	0	0	0	0	0	0
d__Bacteria;p__Proteobacteria;c__Alphaproteobacteria;o__Rhizobiales;f__Methyloligellaceae;g__uncultured	0	0	0	0	0	0	0	0	0	0	0	0	0	0	0	0	0	0	0	0	0	0	0	0	0	0	0	0	0	0	0	0	0	0	0	0	0	0	0	0	0	0	0	0	0	0	0	0	0
d__Bacteria;p__Proteobacteria;c__Alphaproteobacteria;o__Rhizobiales;f__Methylopilaceae;__	0	0	0	0	0	0	0	0	0	0	0	0	0	0	0	0	0	0	0	0	0	0	0	0	0	0	0	0	0	0	0	0	0	0	0	0	0	0	0	0	0	0	0	0	0	0	0	0	0
d__Bacteria;p__Proteobacteria;c__Alphaproteobacteria;o__Rhizobiales;f__Methylopilaceae;g__Methylopila	0	0	0	0	0	0	0	0	0	0	0	0	0	0	0	0	0	0	0	0	0	0	0	0	0	0	0	0.000138902	0	0	0	2.41167e-05	0	0	0	0	0	0	0	0	0	0	0	0	0	0	0	0	0
d__Bacteria;p__Proteobacteria;c__Alphaproteobacteria;o__Rhizobiales;f__Pleomorphomonadaceae;g__Pleomorphomonas	0	0	0	0	6.30509e-05	0.000189748	0	0	0	0	0	0	0	2.70091e-05	0	0	0	0	0	0	0	0	0	0	0	0	0	0	0	0	0	0	0	0	0	0	0	0	0	0	0	0	0	0	0	0	0	0	0
d__Bacteria;p__Proteobacteria;c__Alphaproteobacteria;o__Rhizobiales;f__Pleomorphomonadaceae;g__uncultured	0	0	0	0	0	0	0	0	0	0	0	0	0	0	0	0	0	0	0	0	0	0	0	0	0	0	0	0	0	2.76155e-05	0	0	0	0	0	0	0	0	0	0	0	0	0	0	0	0	0	0	0
d__Bacteria;p__Proteobacteria;c__Alphaproteobacteria;o__Rhizobiales;f__Rhizobiaceae;__	0	0	0	0.000786734	0	0.000338836	0.00116582	0	0	0	0	0	2.26127e-05	0.000702238	7.00692e-05	0	0.000947069	0	0	0.000202037	0	0	0	0	0.000123728	3.493e-05	0.000188807	0	0	0.000400425	0	3.61751e-05	9.95495e-05	0	0	0	0.000922925	0.000196329	0	0	0	0	0	4.46615e-05	0	8.17372e-05	4.86555e-05	0	0
d__Bacteria;p__Proteobacteria;c__Alphaproteobacteria;o__Rhizobiales;f__Rhizobiaceae;g__Aliihoeflea	0	0	0	0	0	0	0	0	0	0	0	0	0	0	0	0	0	0	0	0	0	0	0	0	0	0	0	0	0	0	0	0	0	0	0	0	0	0	0	0	0	0	0	0	0	0	0	0	0
d__Bacteria;p__Proteobacteria;c__Alphaproteobacteria;o__Rhizobiales;f__Rhizobiaceae;g__Allorhizobium-Neorhizobium-Pararhizobium-Rhizobium	8.10018e-05	0	8.32986e-05	0.00177015	0.000176543	0.000189748	0.000961805	0	0	0	0.000193139	0.000436563	7.91443e-05	0.00135046	0.00581575	0.00620603	0.00236767	0	0.0112991	0.00517214	0.00278039	0	0.00048303	0	9.62332e-05	0.000640384	0.00692292	0.00884808	0.00516232	0.00215401	0.00204534	0.000578801	0.000149324	0.00108958	0.000258604	0.000925268	0.000208757	0.00387749	0	0.000264395	0.00100219	0.000141931	0.000246495	0.0319627	0	0.00276544	0.00386	0.000430443	0.0101187
d__Bacteria;p__Proteobacteria;c__Alphaproteobacteria;o__Rhizobiales;f__Rhizobiaceae;g__Aminobacter	0	0	0	0	0.000226983	0	0	0	0	0	0	0	9.04507e-05	0	0	0	0	0	0	0	0	0	0	0	0	6.986e-05	0	0	0	0	0	0	0	0	0	0	0	0	0	0	0	0	0	0	0	0	0	0	0
d__Bacteria;p__Proteobacteria;c__Alphaproteobacteria;o__Rhizobiales;f__Rhizobiaceae;g__Aureimonas	0	0	0	6.0518e-05	0	0	0	0	0	0	0	8.98807e-05	0	0.000445651	0	0.000233789	0	0	0	0.000464684	0	0	0	0	0	2.32867e-05	0.000220275	0.000125012	0.000278717	0.0136559	0	0	0	0	0	0	0	0	0	0	0	0	0	7.44358e-05	0	4.08686e-05	0.000243277	0	0
d__Bacteria;p__Proteobacteria;c__Alphaproteobacteria;o__Rhizobiales;f__Rhizobiaceae;g__Ensifer	0	0	0	0	0	0	0	0	0	0	0	0	0	0	0	0	0	0	0	0	0	0	0	0	0	0	0	0	0	0	0	0	0	0	0	0	0	0	0	0	0	0	0	0	0	0	0	0	0
d__Bacteria;p__Proteobacteria;c__Alphaproteobacteria;o__Rhizobiales;f__Rhizobiaceae;g__Mesorhizobium	0	0	0	0	0	0	0	0	0	0	0	0	0	0	0	0	0.00236767	0	0	0	0	0	0	0	0	0	0	0	0	0.00012427	0	0	0	0	0	0	0	0	0	0	0	0	0	0	0	0	0	0	0
d__Bacteria;p__Proteobacteria;c__Alphaproteobacteria;o__Rhizobiales;f__Rhizobiaceae;g__Nitratireductor	0	0	0	0	0	0	0	0	0	0	0	0	0	0	0	0	0	0	0	0	0	0	0	0	0	0	0	0	0	0	0	0	0	0	0	0	0	0	0	0	0	0	0	0	0	0	0	0	0
d__Bacteria;p__Proteobacteria;c__Alphaproteobacteria;o__Rhizobiales;f__Rhizobiaceae;g__Ochrobactrum	0	0	0	0.000544662	0	0.000243962	1.45728e-05	3.00535e-05	0	0	0	0.000141241	0	0	0.000112111	0	0	9.78011e-05	0	0.000181833	0.000425027	0	3.2202e-05	0	0	0	0.000346146	0.00604225	0.000206008	0	0.00082074	0.000313517	0	0	0	0	0	0	0	0	0.000169863	0	0	0	0	0	0	0.000121062	0
d__Bacteria;p__Proteobacteria;c__Alphaproteobacteria;o__Rhizobiales;f__Rhizobiaceae;g__Paenochrobactrum	0	0	0	0	0	0	0	0	0	0	0	0	0	0	0	0.000212535	0	0	0	0	0	0	0	0	0	0	0	0	0	0	0	0	0	0	0	0	0	0	0	0	0	0	0	0	0	0	0	0	0
d__Bacteria;p__Proteobacteria;c__Alphaproteobacteria;o__Rhizobiales;f__Rhizobiaceae;g__Phyllobacterium	0	0	0	0	0	2.71069e-05	0	0	0	0	0	3.85203e-05	0	0	5.60554e-05	0	0.00145568	0	0	0	0	0	0	0	0	0	0	0	0	0	0	0	0	0	0	0	0	0	0	0	0	0	0	0	0	0	0	0	0
d__Bacteria;p__Proteobacteria;c__Alphaproteobacteria;o__Rhizobiales;f__Rhizobiaceae;g__Pseudochrobactrum	0	0	0	0	0	0	5.82912e-05	0	0	0	0	0	0	0	0	0	0	0	4.1013e-05	0	0.000106257	0	0	0	0	0	0	0	0	0	0	0	0	0	0	0	0	0	0	0	0	0	0	0	0	0	0	0	0
d__Bacteria;p__Proteobacteria;c__Alphaproteobacteria;o__Rhizobiales;f__Rhizobiaceae;g__Pseudorhizobium	0	0	0	0	0	0	0	0	0	0	0	0	0	0	0	0	0	0	0	0	0	0	0	0	0	0	0	0	0	0	0	0	0	0	0	0	0	0	0	0	0	0	0	0	0	0	0	0	0
d__Bacteria;p__Proteobacteria;c__Alphaproteobacteria;o__Rhizobiales;f__Rhizobiaceae;g__Shinella	0	0	0	0	0	0	0	0	0	0	0	0	0	0	0	0.000170028	0	0	0	0	0	0	0	0	0	0	0	0	9.6945e-05	0	0	0	0	0	0	0	0	0	0	0	0	0	0	0	0	0	0	0	0
d__Bacteria;p__Proteobacteria;c__Alphaproteobacteria;o__Rhizobiales;f__Rhizobiaceae;g__Tianweitania	0	0	0	0	0	0	0	0	0	0	0	0	0	0	0	0	0	0	0	0	0	0	0	0	0	0	0	0	0	0	0	0	0	0	0	0	0	0	0	0	0	0	0	0	0	0	0	0	0
d__Bacteria;p__Proteobacteria;c__Alphaproteobacteria;o__Rhizobiales;f__Rhizobiaceae;g__uncultured	0	0	0	0	0	9.48741e-05	0	0	0	0	0	0	0	0	0	0	0	0	0	0	0	0	0	0	0	0	0	0	0	0	0	0	0	0	0	0	0	0	0	0	0	0	0	0	0	0	0	0	0
d__Bacteria;p__Proteobacteria;c__Alphaproteobacteria;o__Rhizobiales;f__Rhizobiales_Incertae_Sedis;__	0	0	0	0	0	0	0	0	0	0	0	0	0	0	0	0	0	0	0	0	0	0	0	0	0	0	7.86695e-05	0	0	0	0	0	0	0	0	0	0	0	0	0	0	0	0	0	0	0	0	0	0
d__Bacteria;p__Proteobacteria;c__Alphaproteobacteria;o__Rhizobiales;f__Rhizobiales_Incertae_Sedis;g__Phreatobacter	0	0	0	0	0	0	0	0	0	0	0	0	0	0	0	0	0	0	0	0	0	0	0	0	0	0	0	0	0	0	0	0	0	0	0	0	0	0	0	0	0	0	0	0	0	0	0	0	0
d__Bacteria;p__Proteobacteria;c__Alphaproteobacteria;o__Rhizobiales;f__Rhizobiales_Incertae_Sedis;g__uncultured	0	0	0	0	0	0	0	0	0	0	0	0	0	0	0	0	0.000140307	0	0	0	0	0	0	0	0	0	0	0	0	4.14233e-05	0	0	0	0	0	0	0	0	0	0	0	0	0	0	0	0	0	0	0
d__Bacteria;p__Proteobacteria;c__Alphaproteobacteria;o__Rhizobiales;f__Xanthobacteraceae;__	0	0	0	0.000242072	2.52204e-05	0.00104361	0.000218592	0	0	0	0	8.98807e-05	3.3919e-05	0.000486165	4.20415e-05	0	0.000824301	0	6.15195e-05	0.000363666	0	0	0	0	0	0	0.00103844	0	0.000169654	6.90388e-05	0.000169359	0.000277342	0.000970608	0	0	0	0.00035159	0.000417198	0	0	0	0	0	7.44358e-05	0	2.72457e-05	4.86555e-05	0	4.22785e-05
d__Bacteria;p__Proteobacteria;c__Alphaproteobacteria;o__Rhizobiales;f__Xanthobacteraceae;g__Afipia	0	0	0	0	0	0.000149088	0	0	0	0	0	2.56802e-05	0	0	0	0.000255042	0	0	0	0	0	0	0	0	0	0	0	0	0	0	0	0	0	0	0	0	0	0	0	0	0	0	0	0	0	0	0	0	0
d__Bacteria;p__Proteobacteria;c__Alphaproteobacteria;o__Rhizobiales;f__Xanthobacteraceae;g__Ancylobacter	0	0	0	0	0	0	0	0	0	0	0	0	0	0	0	0	0	0	0	0	0	0	0	0	0	0	0	0	0	0	0	0	0	0	0	0	0	0	0	0	0	0	0	0	0	0	0	0	0
d__Bacteria;p__Proteobacteria;c__Alphaproteobacteria;o__Rhizobiales;f__Xanthobacteraceae;g__Azorhizobium	0	0	0	0	0	0	0	0	0	0	0	0	0	0	0	0	0	0	0	0	0	0	0	0	0	0	0	6.94512e-05	0	0	0.000156331	2.41167e-05	0	0	0	0	0	0.000171788	0	0	0	0	0	0.00020842	0	0	0	0	7.04642e-05
d__Bacteria;p__Proteobacteria;c__Alphaproteobacteria;o__Rhizobiales;f__Xanthobacteraceae;g__Bradyrhizobium	4.86011e-05	0	0	3.0259e-05	0.000226983	0.00280556	0.000495475	0	0	0	0	0.000115561	0.000101757	0.001472	0.000434429	0.00263544	0.00220983	0	0	0.00171731	0	0	0	0	0	2.32867e-05	0.00360306	0.000277805	0.00105428	0.000400425	0	0.000108525	0.00144347	0	0	2.68194e-05	0	7.36232e-05	0	0	3.39726e-05	0	0	4.46615e-05	0	0	0	0	0
d__Bacteria;p__Proteobacteria;c__Alphaproteobacteria;o__Rhizobiales;f__Xanthobacteraceae;g__Pseudolabrys	0	0	0	0	0	2.71069e-05	0.000116582	0	0	0	0	0	0	6.75229e-05	0	0	0	0	0	0.000242444	0	0	0	0	0	0	0.000692292	0	4.84725e-05	0.00024854	0	0	0	0	0	0	0	0	0	0	0	0	0	0	0	0	0	0	0
d__Bacteria;p__Proteobacteria;c__Alphaproteobacteria;o__Rhizobiales;f__Xanthobacteraceae;g__Rhodoplanes	0	0	0	3.0259e-05	0	0.000637012	0	0	0	0	0	0	2.26127e-05	0	4.20415e-05	0.000255042	0.000122768	0	0	0	0	0	0	0	0	0	0.000519219	0	4.84725e-05	4.14233e-05	0	0	7.46622e-05	0	0	0	0	0	0	0	0	0	0	0	0	0	0	0	0
d__Bacteria;p__Proteobacteria;c__Alphaproteobacteria;o__Rhizobiales;f__Xanthobacteraceae;g__Rhodopseudomonas	0	0	0	0	0.000151322	0	0	0	0	0	0	0	0.000644461	2.70091e-05	4.20415e-05	0	0	0	0	0	0	0	0	0	0	0	0	0	0	0	0	0	0	0	0	0	0	0	0	0	0	0	0	0	0	0	0	0	0
d__Bacteria;p__Proteobacteria;c__Alphaproteobacteria;o__Rhizobiales;f__Xanthobacteraceae;g__Xanthobacter	0	0	0	6.0518e-05	0	0	0	0	0	0	0	0	0	0	0	0	0	0	0	0	0	0	0	0	0	0	0	8.33414e-05	0	0	0	0	0	0	0	0.000295013	0	0.000613527	0	0	0	0	0	0.000327517	0	0	8.10925e-05	0	0
d__Bacteria;p__Proteobacteria;c__Alphaproteobacteria;o__Rhizobiales;f__Xanthobacteraceae;g__uncultured	0	0	6.66389e-05	0.000166425	0.000290034	0.00459462	0.000437184	0	0	0	0	0.000564964	0.000440947	0.00220125	0.000798789	0.00282672	0.00380582	0	0	0.00280831	0	0	0	0	0	0	0.00505058	0	0.00175713	0.000966544	0	2.41167e-05	0.00308604	0	0	0	0	0	0	0	0	0	0	0	0	0	0	0	0
d__Bacteria;p__Proteobacteria;c__Alphaproteobacteria;o__Rhodobacterales;f__Rhodobacteraceae;__	0	0	0	1.51295e-05	0	2.71069e-05	0	0	0	0	0	6.42005e-05	0	0	0	0.000106268	0	0	0	0	0	0	0	0	0	0	1.57339e-05	5.5561e-05	0.000254481	0	0	0	0	0	0.000129302	0	0	0	2.47246e-05	0	3.39726e-05	4.73104e-05	0	0	0	0.000122606	0.000956891	2.69027e-05	0
d__Bacteria;p__Proteobacteria;c__Alphaproteobacteria;o__Rhodobacterales;f__Rhodobacteraceae;g__Amaricoccus	0	0	0	0.000136166	0	0	0	0	0	0	0	0	0	0	0	0	0.00238521	0	0	0	0	0	0	0	0	0	0	0.000138902	4.84725e-05	0	0	0.000180875	0.000398198	0	0	0	0	0	0	0	0	0	0	0	0	0.00028608	3.2437e-05	0	0
d__Bacteria;p__Proteobacteria;c__Alphaproteobacteria;o__Rhodobacterales;f__Rhodobacteraceae;g__Cereibacter	0	0	0	0	0	0	0	0	0	0	0	0	0	0	0	0	0	0	0	0	0	0	0	0	0	0	0	0	0	0	0	0	0	0	0	0	0	0	0	0	0	0	0	0	0	0	0	0	0
d__Bacteria;p__Proteobacteria;c__Alphaproteobacteria;o__Rhodobacterales;f__Rhodobacteraceae;g__Falsirhodobacter	0	0	0	0	0	0	0	0	0	0	0	0	0	0	0	0	0	0	0	0	0	0	0	0	0	0	0	0	0	0	0	0	0	0	0	0	0	0	0	0	0	0	0	0	0	0	0	0	0
d__Bacteria;p__Proteobacteria;c__Alphaproteobacteria;o__Rhodobacterales;f__Rhodobacteraceae;g__Gemmobacter	0	0	0	0	0	0	0	0	0	0	0	0	0	0	0	0.000467578	0	0	0	0	0	0	0	0	0	0	0	0	0.000169654	0	0	0	0	0	0	0	0	0	0	0	0	0	0	0	0	0	0	0	0
d__Bacteria;p__Proteobacteria;c__Alphaproteobacteria;o__Rhodobacterales;f__Rhodobacteraceae;g__Ketogulonicigenium	0	0	0	4.53885e-05	0	0	0	0	0	0	0	0	0	0	0	0	0	0	0	0	0	0	0	0	0	0	0	0	0	0	0	0	0	0	0	0	0	0	0	0	0	0	0	0	0	0	0	0	0
d__Bacteria;p__Proteobacteria;c__Alphaproteobacteria;o__Rhodobacterales;f__Rhodobacteraceae;g__Paracoccus	3.24007e-05	0	9.99584e-05	0.000544662	0.0184613	0.000216855	0.00010201	0	0	0	0.00438184	0.00114277	0.00046356	0.016111	0.000784775	0.00265669	0.000596303	4.89006e-05	0.00543423	0.00351544	3.54189e-05	0	0	9.98619e-05	2.74952e-05	0.0175465	0.00218701	0.00179184	0.00293259	0.0123441	0	9.64669e-05	0.000547522	0.00182472	7.05285e-05	0.000442519	0.000142834	0	0	0.000207739	0.000220822	4.73104e-05	0	0.000193533	0	0.00348745	0.0108988	0.00108956	0
d__Bacteria;p__Proteobacteria;c__Alphaproteobacteria;o__Rhodobacterales;f__Rhodobacteraceae;g__Rhodobacter	0	0	0	0.000242072	0	0	0	0	0	0	0	0	0	0	0	0	0	0	0	0	0	0	0	0	0	0	0	0	0	0	0	0	0	0	0	0	0	0	0	0	0	0	0	0	0	0	0	0	0
d__Bacteria;p__Proteobacteria;c__Alphaproteobacteria;o__Rhodobacterales;f__Rhodobacteraceae;g__Roseovarius	0	0	0	0	0	0	0	0	0	0	0	0	0	0	0	0	0	0	0	0	0	0	0	0	0	0	0	0	0	0	0	0	0	0	0	0	0	0	0	0	0	0	0	0	0	0	0	0	0
d__Bacteria;p__Proteobacteria;c__Alphaproteobacteria;o__Rhodobacterales;f__Rhodobacteraceae;g__Rubellimicrobium	0	0	0	0	0	0	0	0	0	0	0	0	0	0	0	0	0	0	0	0	0	0	0	0	0	0	0	0	0	0	0	0	0	0	0	0	0	0	0	0	0	0	0	0	0	0	0	0	0
d__Bacteria;p__Proteobacteria;c__Alphaproteobacteria;o__Rhodobacterales;f__Rhodobacteraceae;g__Tabrizicola	0	0	0	0	0	0	0	0	0	0	0	0	0	0	0	0	0	0	0	0	0	0	0	0	0	0	0	0	0	0	0	0	0	0	0	0	0	0	0	0	0	0	0	0	0	0	0	0	0
d__Bacteria;p__Proteobacteria;c__Alphaproteobacteria;o__Rhodobacterales;f__Rhodobacteraceae;g__uncultured	0	0	0	0	0	0	0	0	0	0	0	0	0	4.05137e-05	0	0.000212535	0	0	0	0	0	0	0	0	0	0	0	0.000111122	0	0	0	0.000168817	0	0	0	0	0	0	0	0	0	0	0	0	0	0.000217966	3.2437e-05	4.0354e-05	0
d__Bacteria;p__Proteobacteria;c__Alphaproteobacteria;o__Rhodospirillales;f__Magnetospirillaceae;g__Magnetospirillum	0	0	0	0	0	0	0	0	0	0	0	0	0	0	0	0	0	0	0	0	0	0	0	0	0	0	0	0	0	0	0	0	0	0	0	0	0	0	0	0	0	0	0	0	0	0	0	0	0
d__Bacteria;p__Proteobacteria;c__Alphaproteobacteria;o__Rhodospirillales;f__Rhodospirillaceae;__	0	0	0	4.53885e-05	0	0	0	0	0	0	0	0	0	0	0	0	0	0	0	0	0	0	0	0	0	0	0	0	0	0	0	0	0	0	0	0	0	0	0	0	0	0	0	0	0	0	0	0	0
d__Bacteria;p__Proteobacteria;c__Alphaproteobacteria;o__Rhodospirillales;f__Rhodospirillaceae;g__Candidatus_Riegeria	0	0	0	0	0	0	0	0	0	0	0	0	0	0	0	0	0	0	0	0	0	0	0	0	0	0	0	0	0	0	0	0	0	0	0	0	0	0	0	0	0	0	0	0	0	0	0	0	0
d__Bacteria;p__Proteobacteria;c__Alphaproteobacteria;o__Rhodospirillales;f__Rhodospirillaceae;g__uncultured	0	0	0	0	0	0	0	0	0	0	0	0	0	0	0	0	8.76916e-05	0	0	0	0	0	0	0	0	0	0	0	0	0	0	0	0	0	0	0	0	0	0	0	0	0	0	0	0	0	0	0	0
d__Bacteria;p__Proteobacteria;c__Alphaproteobacteria;o__Rhodospirillales;f__uncultured;g__uncultured	0	0	0	0	0	0	0	0	0	0	0	0	0	0	0	0.000233789	0	0	0	0	0	0	0	0	0	0	0	0	0	0	0	0	0	0	0	0	0	0	0	0.00024551	0.000526575	0	0	0.0016227	0	0.00843255	0.00214084	0	0
d__Bacteria;p__Proteobacteria;c__Alphaproteobacteria;o__Rickettsiales;f__AB1;g__AB1	0	0	0	0	0	0	0	0	0	0	0	0	0	0	0	0	0	0	0	0	0	0	0	0	0	0	0	0	0	0	0	0	0	0	0	0	0	0	0	0	0	0	0	0	0	0	0	0	0
d__Bacteria;p__Proteobacteria;c__Alphaproteobacteria;o__Rickettsiales;f__SM2D12;g__SM2D12	0	0	0	0	0	0	0	0	0	0	0	0	0	0	0	0	0	0	0	0	0	0	0	0	0	0	0	0	0	0	0	0	0	0	0	0	0	0	0	0	0.00013589	0	0	0	0	0.00134866	0	0	0
d__Bacteria;p__Proteobacteria;c__Alphaproteobacteria;o__SAR11_clade;f__Clade_III;g__Clade_III	0	0	0	0	0	0	0	0	0	0	0	0	0	8.10274e-05	2.80277e-05	0.000828888	0	0	0	0.000141426	0	0	0	0	0	0	0	0	1.21181e-05	0.00012427	0	0	0	0	0	0	0	0	0	0	0	0	0	0	0	0	0	0	0
d__Bacteria;p__Proteobacteria;c__Alphaproteobacteria;o__Sphingomonadales;f__Sphingomonadaceae;__	0	0	0	3.0259e-05	0.000592679	5.42138e-05	0	0	0	0	0	5.13604e-05	0.00188816	0.000445651	0	0.000191282	0.000298151	0	8.2026e-05	8.08146e-05	0	0	0	0	0.000178719	0	3.14678e-05	0	0.000460489	0.00314817	0	0.00810322	0	0.00338689	0	0	0.00410921	9.81643e-05	0	0	8.49315e-05	0	0	2.97743e-05	0	0	0.000389244	4.0354e-05	0
d__Bacteria;p__Proteobacteria;c__Alphaproteobacteria;o__Sphingomonadales;f__Sphingomonadaceae;g__Altererythrobacter	0	0	0	0	0	0	0	0	0	0	0	0	0	0	0	0	0	0	0	0	0	0	0	0	0	0	0	0	0	0	0	0	0	0	0	0	0	0	0	0	0	0	0	0	0	0	0	0	0
d__Bacteria;p__Proteobacteria;c__Alphaproteobacteria;o__Sphingomonadales;f__Sphingomonadaceae;g__Blastomonas	0	0	0	0	0	0	0	0	0	0	0	0	0	0	0	0	0	0	0	0	0	0	0	0	0	0	0	0	0	0	0	0	0	0	0	0	0	0	0	0	0	0	0	0	0	0	0	0	0
d__Bacteria;p__Proteobacteria;c__Alphaproteobacteria;o__Sphingomonadales;f__Sphingomonadaceae;g__Erythrobacter	0	0	0	0	0	0	0	0	0	0	0	0	0	0	0	0	0	0	0	0	0	0	0	0	0	0	0	0	0	0	0	0	0	0	0	0	0	0	0	0	0	0	0	0	0	0	0	0	0
d__Bacteria;p__Proteobacteria;c__Alphaproteobacteria;o__Sphingomonadales;f__Sphingomonadaceae;g__Novosphingobium	0	3.8025e-05	9.99584e-05	0.000257202	0.000554848	0.00986691	0.000772358	0	2.9757e-05	0	0.000325922	0.000616325	0.000972345	0.00106686	0.00147145	0.0024229	0.00566488	3.26004e-05	0	0.00171731	0.0115111	0	6.44039e-05	0	2.74952e-05	6.986e-05	0.00563274	0.00261136	0.00132088	0.000883697	0.00363471	0.00419631	0.00301137	0.00141777	0.000176321	0.00190417	0	0	4.94493e-05	0.000151083	0.00186849	0.000106448	0.000507489	8.93229e-05	0	0.0131733	0.000194622	0.000524603	2.81857e-05
d__Bacteria;p__Proteobacteria;c__Alphaproteobacteria;o__Sphingomonadales;f__Sphingomonadaceae;g__Parablastomonas	0	0	0	0	0	0	0	0	0	0	0	0	0	0	0	0	0	0	0	0	0	0	0	0	0	0	0	0	0	0	0	0	0	0	0	0	0	0	0	0	0	0	0	0	0	0	0	0	0
d__Bacteria;p__Proteobacteria;c__Alphaproteobacteria;o__Sphingomonadales;f__Sphingomonadaceae;g__Polymorphobacter	0	0	0	0	0	0	0	0	0	0	0	0	0	0	0	0	0	0	0	0	0	0	0	0	0	0	0	0	0	0	0	0	0	0	0	0	0	0	0	0	0	0	0	0	0	0	0	0	0
d__Bacteria;p__Proteobacteria;c__Alphaproteobacteria;o__Sphingomonadales;f__Sphingomonadaceae;g__Porphyrobacter	0	0	0	0	0	0	0	0	0	0	0	0	0	0	0	0	0	0	0	0	0	0	0	0	0	0	0	0	0	0	0	0	0	0	0	0	0	0	0	0	0	0	0	0	0	0	0	0	0
d__Bacteria;p__Proteobacteria;c__Alphaproteobacteria;o__Sphingomonadales;f__Sphingomonadaceae;g__Qipengyuania	0	0	0	0	0.000441356	0	0	0	0	0	7.2427e-05	2.56802e-05	0	0	2.80277e-05	2.12535e-05	0	0	0.000246078	4.04073e-05	0	0	0	0	0	0.001828	0	0	0	0	0	0	0	0.00233669	0	0	2.19744e-05	0	0	0	3.39726e-05	0	0	0	0	0	0	0	0
d__Bacteria;p__Proteobacteria;c__Alphaproteobacteria;o__Sphingomonadales;f__Sphingomonadaceae;g__Rhizorhapis	0	0	0	0	2.52204e-05	0.000271069	0	0	0	0	0	6.42005e-05	0	0	0	0.000488831	0.000122768	0	0	0	0	0	0	0	0	0	0.000660824	0	0	0	0	0	0	0	0	0	0	0	0	0	0	0	0	0	0	0	0	0	0
d__Bacteria;p__Proteobacteria;c__Alphaproteobacteria;o__Sphingomonadales;f__Sphingomonadaceae;g__Sandaracinobacter	0	0	0	0	0	0.000189748	0	0	0	0	0	0	0	0	0.000112111	0	0	0	0	0	0	0	0	0	0	0	0	0	4.84725e-05	0	0	0	0	0	0	0	0	0	0	0	0	0	0	0	0	0	0	0	0
d__Bacteria;p__Proteobacteria;c__Alphaproteobacteria;o__Sphingomonadales;f__Sphingomonadaceae;g__Sphingoaurantiacus	0	0	0	0	0	0	0	0	0	0	0	0	0	0	0	0	0	0	0	0	0	0	0	0	0	0	0	0	0	0	0	0	0	0	0	0	0	0	0	0	0	0	0	0	0	0	0	0	0
d__Bacteria;p__Proteobacteria;c__Alphaproteobacteria;o__Sphingomonadales;f__Sphingomonadaceae;g__Sphingobium	0	0	3.33195e-05	0.000272331	0.00108448	0.000542138	0.000218592	0	4.46356e-05	0	0.000422491	3.85203e-05	0.00257784	0.000499669	0.000672665	0.00344307	0.00213968	0	0.000266585	0.000181833	7.08378e-05	0	9.66059e-05	0	0.000109981	0.000442447	0.000896833	0.00147237	0.00250845	0.000704196	0.000156331	0.0136742	0.000124437	0.00160155	0.00145759	0.000174326	7.69104e-05	7.36232e-05	4.94493e-05	3.77708e-05	3.39726e-05	4.73104e-05	2.89994e-05	0.00662478	0	0.00192082	0.00906614	0.000174868	0.000479157
d__Bacteria;p__Proteobacteria;c__Alphaproteobacteria;o__Sphingomonadales;f__Sphingomonadaceae;g__Sphingomonas	8.10018e-05	0.000114075	0.000333195	0.00148269	0.0252204	0.0225258	0.00193818	0	5.95141e-05	0.000124224	0.00271601	0.00192602	0.0767813	0.0137747	0.00452647	0.00845891	0.0233084	3.26004e-05	0.0113401	0.00539438	5.31284e-05	2.83636e-05	0.000193212	4.99309e-05	0.00240583	0.0359081	0.00980222	0.00405595	0.0261388	0.0111014	0	0.0904015	0.00420597	0.0297732	0.000235095	0.00796535	0.00651541	0.0882252	2.47246e-05	0.000623218	3.39726e-05	7.09656e-05	0	0.000476389	0.000341673	0.000231589	0.00170294	2.69027e-05	0
d__Bacteria;p__Proteobacteria;c__Alphaproteobacteria;o__Sphingomonadales;f__Sphingomonadaceae;g__Sphingopyxis	0	0	0	0	0.00252204	0	0	0	0	0	0	3.85203e-05	0.00470343	0	0.000434429	0.00138148	0.00177137	0	0	0	0	0	0	0	6.8738e-05	0.000163007	0	0	0	0	0	0.000301459	0	0	0	0	0	0	0	3.77708e-05	0	0	0	2.97743e-05	0	0	0.000518992	0	0
d__Bacteria;p__Proteobacteria;c__Alphaproteobacteria;o__Sphingomonadales;f__Sphingomonadaceae;g__Sphingorhabdus	0	0	0	0	0	0	0	0	0	0	0	0	0	0	0	0	0	0	0	0	0	0	0	0	0	0	0	0	0	0	0	0	0	0	0	0	0	0	0	0	0	0	0	0	0	0	0	0	0
d__Bacteria;p__Proteobacteria;c__Alphaproteobacteria;o__Tistrellales;f__Geminicoccaceae;g__Candidatus_Alysiosphaera	0	0	0	0	0	0	0	0	0	0	0	0	0	0	0	0	0	0	0	0	0	0	0	0	0	0	0	0	0	0	0	0	0	0	0	0	0	0	0	0	0	0	0	0	0	0	0	0	0
d__Bacteria;p__Proteobacteria;c__Alphaproteobacteria;o__Tistrellales;f__Geminicoccaceae;g__Geminicoccus	0	0	0	0	0	0	0	0	0	0	0	0	0	0	0	0	0	0	0	0	0	0	0	0	0	0	0	0	0	0	0	0	0	0	0	0	0	0	0	0	0	0	0	0	0	0	0	0	0
d__Bacteria;p__Proteobacteria;c__Alphaproteobacteria;o__Tistrellales;f__Geminicoccaceae;g__uncultured	0	0	0	0	0	0	0	0	0	0	0	0	0	0	0	0	0	0	0	0	0	0	0	0	0	0	0	0	0	0	0	0	0	0	0	0	0	0	0	0	0	0	0	0	0	0	0	0	0
d__Bacteria;p__Proteobacteria;c__Alphaproteobacteria;o__uncultured;f__uncultured;g__uncultured	0	0	0	0	0	0	0	0	0	0	0	0	0	0	0	0.000127521	0	0	0	0	0	0	0	0	0	0	0	0	0	0.000151885	0	0	0	0	0	0	0	0	0	0	0	0	0	0	0	0	0	0	0
d__Bacteria;p__Proteobacteria;c__Gammaproteobacteria;__;__;__	0	0.000247162	0	0	0	0	0	0	0.000312449	0	0	0	0	0	0	0	0	0.000228203	0	0	8.85473e-05	0	3.2202e-05	4.99309e-05	0	0	0	0	0	0	0	0	0	0	0	0	0	0	0.000457406	0	0	0	0	0	0	0	0	0	0
d__Bacteria;p__Proteobacteria;c__Gammaproteobacteria;o__Acidiferrobacterales;f__Acidiferrobacteraceae;g__uncultured	0	0	0	0	0	0	0	0	0	0	0	0	0	0	0	0	0	0	0	0	0	0	0	0	0	0	0	0	0	0	0	0	0	0	0	0	0	0	0	0	0	0	0	0	0	0	0	0	0
d__Bacteria;p__Proteobacteria;c__Gammaproteobacteria;o__Aeromonadales;f__Aeromonadaceae;__	0	0	0	0	0	0	0	0	0	0	0	0	0	0	0	0	0	0	0	0	0	0	0	0	0	0	0	0	0	0	0	0	0	0	0	0	0	0	0	0	0	0	0	0	0	0	0	0	0
d__Bacteria;p__Proteobacteria;c__Gammaproteobacteria;o__Aeromonadales;f__Aeromonadaceae;g__Aeromonas	8.10018e-05	0.00171112	0.000216576	0.0052802	3.78305e-05	0.000542138	0.000276883	9.01605e-05	0.00212763	9.66184e-05	0.00041042	0.00261938	5.65317e-05	0.000283596	5.60554e-05	4.25071e-05	3.50766e-05	0.00260803	0.00141495	0.000101018	0.0677918	0.0788365	0.000724544	0.00269627	0.00177344	9.31467e-05	9.44034e-05	0.00144458	0.000181772	0.000193309	0	0.000361751	0.000174212	0.00336064	0	0.00717418	3.29616e-05	0.000638068	0.00425264	0.00143529	0.0194833	4.73104e-05	0.00535038	0.00870899	0.000434857	0.00212517	0.000356807	0.0365473	0.00529891
d__Bacteria;p__Proteobacteria;c__Gammaproteobacteria;o__Aeromonadales;f__Aeromonadaceae;g__Oceanisphaera	0	0	0	0	0	0	0	0	0	0	0	0	0	0	0	0	0	0	0	0	0	0	0	0	0	0	0	0	0	0	0	0	0	0	0	5.36387e-05	0	0	0	0	0.000254794	0	0	0	0	0	0	0	0
d__Bacteria;p__Proteobacteria;c__Gammaproteobacteria;o__Aeromonadales;f__Succinivibrionaceae;g__Succinatimonas	0	0	0	0	0	0	0	0	0	0	0	0	0	0	0	0	0	0	0	0	0	0	0	0	0	0	0	0	0	0	0	0	0	0	0	0	0	0	0	0	0	0	0	0	0	0	0	0	0
d__Bacteria;p__Proteobacteria;c__Gammaproteobacteria;o__Alteromonadales;f__Alteromonadaceae;g__Alishewanella	0	0	0	0	0	0.000121981	0	0	0	0	0	0.000333843	0	0	0	0	0	0	0	0	0	0	0	0	0	0	0	0	0	0	0	0	0	0	0	0	0	0	0	0	0	0	0	0	0	0	0	0	0
d__Bacteria;p__Proteobacteria;c__Gammaproteobacteria;o__Alteromonadales;f__Alteromonadaceae;g__Rheinheimera	0	0	0	0.00341927	0	0	0	0	0	0	0	0	0	0	0.000126125	0.000297549	0	0	0.000389624	0	0	0	0	0	5.49904e-05	5.82167e-05	0	0	0	0	0	0	0	0	0	0	0	0	0	0	0	3.54828e-05	0	5.95486e-05	0	9.53601e-05	0	0	0
d__Bacteria;p__Proteobacteria;c__Gammaproteobacteria;o__Alteromonadales;f__Celerinatantimonadaceae;g__Celerinatantimonas	0	0	0	0	0	0	0	0	0	0	0	0	0	0	0	0	0	0	0	0	0	0	0	0	0	0	0	0	0	0	0	0	0	0	0	0	0	0	0	0	0	0	0	0	0	0	0	0	0
d__Bacteria;p__Proteobacteria;c__Gammaproteobacteria;o__Alteromonadales;f__Marinobacteraceae;g__Marinobacter	0	0	0	0	0	0	0	0	0	0	0	0	0	0	0	0	0	0	0	0	0	0	0	0	0	0	0	0	0	0	0	0	0	0	0	0	0	0	0	0	0	0	0	0	0	0	0	0	0
d__Bacteria;p__Proteobacteria;c__Gammaproteobacteria;o__Alteromonadales;f__Pseudoalteromonadaceae;g__Pseudoalteromonas	0	0	0	0	0	0	0	0	0	0	0	0	0	0	0	0	0	0	0	0	0	0	0	0	0	0	0	0	0	2.76155e-05	0	0	0	0	3.52642e-05	0	0	7.36232e-05	2.47246e-05	0.00698759	0.000611507	0	5.79988e-05	0	0	0	4.86555e-05	0	0
d__Bacteria;p__Proteobacteria;c__Gammaproteobacteria;o__Alteromonadales;f__Psychromonadaceae;g__Psychromonas	0.000194404	0	0	0	0	0	0	0	0	0	0	0	0	0.00032411	0	0	0	0	0	0	0	0	0	0	0	0	0	0	0	0	0	0	0	0	0	0	0	0	0	0	0	0	0	0	0	0	0	0	0
d__Bacteria;p__Proteobacteria;c__Gammaproteobacteria;o__Alteromonadales;f__Shewanellaceae;g__Shewanella	3.24007e-05	0.000190125	4.99792e-05	0.00529533	2.52204e-05	0.00201946	0.000174874	7.51337e-05	0.000342206	0	0.000494918	0.000205442	0.00012437	0.000513174	0.000224222	8.50141e-05	0.000385843	6.52007e-05	0.000123039	0	0.000159385	0.000156	0.000611837	9.98619e-05	8.24856e-05	0.000116433	0.000251743	2.77805e-05	6.05906e-05	0.000524695	0	4.82334e-05	0.00186655	0.00254673	0.000881606	0.00189076	0.00273581	0.00493276	0.000197797	0.0719911	0.0744509	0.000224724	0.00256644	0.000848568	0.000496979	0.00066752	0.0079795	0.000430443	0.000761014
d__Bacteria;p__Proteobacteria;c__Gammaproteobacteria;o__Burkholderiales;__;__	0	0	0	0	0	0.000149088	7.2864e-05	0	0	0	0	0	0	2.70091e-05	0	0	0.000245536	0	0	0	0	0	0	0	0	0	0	0	0	0	0	0	0	0	0	0	0	0	0	0	0	0	0	0	0	0	0	0	0
d__Bacteria;p__Proteobacteria;c__Gammaproteobacteria;o__Burkholderiales;f__Alcaligenaceae;__	0	0	0	0	0	0	0	0	0	0	0	0	0	0	0	0	0	0	0	0	0	0	0	0	0	0	0	0	0	0	0	0	0	0	0	0	0	0	0	0	0	0	0	0	0	0	0	0	0
d__Bacteria;p__Proteobacteria;c__Gammaproteobacteria;o__Burkholderiales;f__Alcaligenaceae;g__Achromobacter	0	0	0	0	0	0	0	9.01605e-05	0	0	2.41423e-05	3.85203e-05	0	0	0.000434429	0.000212535	0.0014206	4.89006e-05	0.000287091	0.000262647	0.000726088	0	3.2202e-05	0	0	5.82167e-05	0.000550687	0.000680622	0.000109063	0	0.0187077	7.23502e-05	0	0.00031506	0	0.000187736	0.000406526	0.000147246	0	0	0.000441644	0	2.89994e-05	0.00010421	0	0.000558537	0	0.000632213	0.000155021
d__Bacteria;p__Proteobacteria;c__Gammaproteobacteria;o__Burkholderiales;f__Alcaligenaceae;g__Advenella	0	0	0	0	3.78305e-05	0	0	0	0	0	0	0	2.26127e-05	0	0.000154152	0	0	0	0	0	0	0	0	0	0	0	4.72017e-05	0.000291695	0	0	0	0	0	0	0	0	0	0.000319034	0	0	0	0	0	0	0	0	0	0	0
d__Bacteria;p__Proteobacteria;c__Gammaproteobacteria;o__Burkholderiales;f__Alcaligenaceae;g__Alcaligenes	0	0	0	0	0	0.000189748	0	0	0	0	0	0	0	0.000108037	0	0	0	0	0	0	0	0	0	0	0	0	0	0	0	0	0	0	0	0	0	0	0	0	0	0	0	0	0	0	0	0	0	0	0
d__Bacteria;p__Proteobacteria;c__Gammaproteobacteria;o__Burkholderiales;f__Alcaligenaceae;g__Candidimonas	0	0	0	0	0	0	0	0	0	0	0	0	0	0	0	0	0	0	0	0	0	0	0	0	0	0	0	0	0	0	0	0	0	0	0	0	0	0	0	0	0	0	0	0	0	0	0	0	0
d__Bacteria;p__Proteobacteria;c__Gammaproteobacteria;o__Burkholderiales;f__Alcaligenaceae;g__Oligella	0	0	0	0	0	0	0	0	0	0	0	0	0	0	0	0	0	0	0	0	0	0	0	0	0	0	0	0	0	0	0	0	0	0	0	0	0	0	0	0	0	0	0	0	0	0	0	0	0
d__Bacteria;p__Proteobacteria;c__Gammaproteobacteria;o__Burkholderiales;f__Alcaligenaceae;g__Paenalcaligenes	0	0	0	0	0	0	0	0	0	0	0	0	0	0	0	0	0	0	0	0	0	0	0	0	0	0	0	0	0	0	0	0	0	0	0	0	0	0	0	0	0	0	0	0	0	0	0	0	0
d__Bacteria;p__Proteobacteria;c__Gammaproteobacteria;o__Burkholderiales;f__Alcaligenaceae;g__Verticiella	0	0	0	0	0	0	0	0	0	0	0	0	0	0	2.80277e-05	0	0	0	0	0	0	0	0	0	0	0	0	0	0	0.000165693	0	0	0	0	0	0	0	0.000736232	0	0	0	0	0	0	0	0	3.2437e-05	0	0
d__Bacteria;p__Proteobacteria;c__Gammaproteobacteria;o__Burkholderiales;f__Aquaspirillaceae;g__Microvirgula	0	0	0	0	0	0.000108428	0	0	0	0	0	0	0	0	0	0	0	0	0	0	0	0	0	0	0	0	3.14678e-05	0	0	0	0	0	0	0	0	0	0	0	0	0	0	0	0	0	0	0	0	0	0
d__Bacteria;p__Proteobacteria;c__Gammaproteobacteria;o__Burkholderiales;f__Burkholderiaceae;g__Burkholderia-Caballeronia-Paraburkholderia	4.86011e-05	0	0	0	2.52204e-05	0.000609905	0.000276883	0	0	0	8.44982e-05	0.000141241	5.65317e-05	0.000513174	0.000140138	0.000850141	0.00394612	0	0.000246078	0.000545499	0	0	0	0	0	0	0.00133738	0.000666731	0.000496843	8.28466e-05	0	7.23502e-05	9.95495e-05	0.00010502	0	0	0.000406526	0	0	3.77708e-05	0	0	0	0	0	0	0	0	0
d__Bacteria;p__Proteobacteria;c__Gammaproteobacteria;o__Burkholderiales;f__Burkholderiaceae;g__Cupriavidus	0	0	0	0	0	0	0	0	0	0	0	0	0	0	0	0	0	0	0	0	0	0	0	0	0	0	0	0	0	0	0	0.000241167	0	0	0	0	0	0	0	0	0	0	0	0	0	0	0	0	0
d__Bacteria;p__Proteobacteria;c__Gammaproteobacteria;o__Burkholderiales;f__Burkholderiaceae;g__Lautropia	0	0	0	0	0	0	0	0	0	0	0.000108641	0	0	4.05137e-05	0.000210208	0.000340057	0	0	0	0	0	0	0	0	0	4.65734e-05	0.00106991	0	4.84725e-05	0.000193309	0	0	0	0	0	0	0	0	0	0	0	0	0	0	0	0	0	0	0
d__Bacteria;p__Proteobacteria;c__Gammaproteobacteria;o__Burkholderiales;f__Burkholderiaceae;g__Limnobacter	0	0	0	0	0	0	0	0	0	0	0	0	0	0	0	0	0	0	0	0	0	0	0	0	0	0	0	0	0	0	0	0	0	0	0	0	0	0	0	0	0	0	0	0	0	0	0	0	0
d__Bacteria;p__Proteobacteria;c__Gammaproteobacteria;o__Burkholderiales;f__Burkholderiaceae;g__Pandoraea	0	0	0	0	0	0	0	0	0	0	0	0	0	0	0	0	0	0	0	0	0	0	0	0	0	0	0	0	0	0	0	0	0	0	0	0	0	0	0	0	0	0	0	8.93229e-05	0	0	0	0	0.000126836
d__Bacteria;p__Proteobacteria;c__Gammaproteobacteria;o__Burkholderiales;f__Burkholderiaceae;g__Polynucleobacter	0	0	0	0	0	0	0	0	0	0	0	0	0	8.10274e-05	0	0.000425071	0	0	0.000143546	0	0	0	0	0	0	0	0.000204541	0	0	8.28466e-05	0	0	0	0	0	0	0	0	0	0	0	0	0	0	0	0	0	0	0
d__Bacteria;p__Proteobacteria;c__Gammaproteobacteria;o__Burkholderiales;f__Burkholderiaceae;g__Ralstonia	0	0	0	4.53885e-05	2.52204e-05	0.00168063	0.000131155	0	0	0	0	6.42005e-05	2.26127e-05	0	4.20415e-05	0	0.00108738	0	0	0	0	0	0	0	0	0	0.000173073	6.94512e-05	4.84725e-05	0.000138078	0	0	0.000323536	0.000131275	0	2.68194e-05	0	0	0	0	0	0	0	0	0	0	0	0	0
d__Bacteria;p__Proteobacteria;c__Gammaproteobacteria;o__Burkholderiales;f__Chromobacteriaceae;g__Gulbenkiania	0	0	0	0	0	0	0	0	0	0	0	0	0	0	0.00018218	0	0	0	0	0	0	0	0	0	0	0	0	0	0	0	0	0	0.000223986	0	0	0	0	0.00301855	0	0	0	0	0	0	0	0	0	0	0
d__Bacteria;p__Proteobacteria;c__Gammaproteobacteria;o__Burkholderiales;f__Chromobacteriaceae;g__Paludibacterium	0	0	0	0	0	0	0	0	0	0	0	0	0	0	0	0	0	0	0	0	0	0	0	0	0	0	0	0	0	0	0	0	0	0	0	0	0	0	0	0	0	0	0	0	0	0	0	0	0
d__Bacteria;p__Proteobacteria;c__Gammaproteobacteria;o__Burkholderiales;f__Chromobacteriaceae;g__Vogesella	0	0	0	0	0	0	0	0	0	0	0	0	0	0	0	0	0	0	0.000512663	0	0	0	0	0	0	0	0	0	0	0	0	0	0	0	0	0	0	0	0	0	0	0	0	0.0170309	0	0	0	0	5.63714e-05
d__Bacteria;p__Proteobacteria;c__Gammaproteobacteria;o__Burkholderiales;f__Comamonadaceae;__	0.000145803	3.8025e-05	9.99584e-05	0.00656621	0.00418658	0.0204928	0.00173416	0.000105187	7.43926e-05	0.000110421	0.00121919	0.00138673	0.00365195	0.00542884	0.00301298	0.00990415	0.0149777	0.000130401	0.0040808	0.00579845	0.00283351	0.000269454	3.2202e-05	3.32873e-05	0.0051691	0.00045409	0.0157968	0.00180573	0.00415652	0.00122889	0.000755602	0.000397926	0.0053259	0.000328187	0.00190427	0.000335242	0.000428501	0.00954648	0.00233648	3.77708e-05	0.000203836	0.000177414	0.000246495	0.052239	4.65918e-05	0.00366455	0.00501152	0.00020177	0.0885876
d__Bacteria;p__Proteobacteria;c__Gammaproteobacteria;o__Burkholderiales;f__Comamonadaceae;g__Acidovorax	0	0	0	0	0	0	0	0	0	0	0	0	0	0	0	0	0	0	0	0	0	0	0	0	0	0	0	0	0	0	0	0	0	0	0	0	0	0	0	0	0	0	0	0	0	0	0	0	0
d__Bacteria;p__Proteobacteria;c__Gammaproteobacteria;o__Burkholderiales;f__Comamonadaceae;g__Aquabacterium	0	0	0	0	0.000163932	0	1.45728e-05	0	0	0	3.62135e-05	0	0	0	0.000126125	0.034367	0	0	2.05065e-05	0	0	0	3.2202e-05	3.32873e-05	0	0.00010479	0.000534953	5.5561e-05	0	0	0	0	0	0	0	0	2.19744e-05	0	0	0	0	0	0	0	0	0	1.62185e-05	0	0
d__Bacteria;p__Proteobacteria;c__Gammaproteobacteria;o__Burkholderiales;f__Comamonadaceae;g__Comamonas	0	0	3.33195e-05	0	0	0	0	0	0	0	0	1.28401e-05	0	1.35046e-05	0.000266263	0.025313	0	0	0.000225572	0.000343462	0.00122195	2.83636e-05	8.05049e-05	8.32182e-05	0.000261204	3.493e-05	0	0.000375036	0.0153294	0	0.000377801	9.64669e-05	0	0	0.000282114	9.38678e-05	0	0	0.00883906	0	0	0	2.89994e-05	0.00165247	0	0	0	0	0
d__Bacteria;p__Proteobacteria;c__Gammaproteobacteria;o__Burkholderiales;f__Comamonadaceae;g__Curvibacter	0	0	0	0	0	0	0	3.00535e-05	0	0	0	3.85203e-05	0	0	0	0	0	0	0	0	0	0	0	0	0	0	0	0	0	0	0	0	0	0	0	0	0	0	0	0	0	0	0	0	0	0	0	0	0
d__Bacteria;p__Proteobacteria;c__Gammaproteobacteria;o__Burkholderiales;f__Comamonadaceae;g__Delftia	0	0	6.66389e-05	0	0	0	4.37184e-05	4.50802e-05	4.46356e-05	0	0.000181068	0	0	0.000486165	9.80969e-05	0.0120508	0.000245536	3.26004e-05	0	0.00145466	8.85473e-05	4.25453e-05	0.000144909	0.000149793	0.0261342	0	0	0	0.0027387	0	7.81657e-05	0.0100808	0	0	0	0	0	0	1.23623e-05	0	1.69863e-05	0	0	1.48872e-05	0	0	0	0	0
d__Bacteria;p__Proteobacteria;c__Gammaproteobacteria;o__Burkholderiales;f__Comamonadaceae;g__Hydrogenophaga	0	0	0	0	0	0.000555691	0	0	0	0	0	0.000115561	3.3919e-05	0	0	0	0.000824301	0	0	4.04073e-05	0	0	0	0	0	0	4.72017e-05	0	0	0	0	0	7.46622e-05	0	0	0	0	0	0	0	0	0	0	0	0	0	0	0	0
d__Bacteria;p__Proteobacteria;c__Gammaproteobacteria;o__Burkholderiales;f__Comamonadaceae;g__Lampropedia	0	0	0	0	0	0	0	0	0	0	0	0	0	0	0	0.000127521	0	0	0	0	0	0	0	0	0	0	0	8.33414e-05	0	0	0	0	0	0	0	0	0	0	0	0	0	0	0	0	0	0	0	0	0
d__Bacteria;p__Proteobacteria;c__Gammaproteobacteria;o__Burkholderiales;f__Comamonadaceae;g__Limnohabitans	0	0	0	0	0	0	0	0	0	0	0	0	0	0	0	0	0	0	0	0	0	0	0	0	0	0	0	0	0	0	0	0	0	0	0	0	0	0	0	0	0	0	0	0	0	0	0	0	0
d__Bacteria;p__Proteobacteria;c__Gammaproteobacteria;o__Burkholderiales;f__Comamonadaceae;g__Polaromonas	0	0	0	0	6.30509e-05	0.000487924	1.45728e-05	0	0	0	0	5.13604e-05	0	0	1.40138e-05	0	3.50766e-05	0	0	0	0	0	0	0	0	8.15034e-05	0	0	0	0.000151885	0	0	0	0.000131275	0	0	3.29616e-05	0.00022087	0	0	0	0	0	0	0	0	0	0	0
d__Bacteria;p__Proteobacteria;c__Gammaproteobacteria;o__Burkholderiales;f__Comamonadaceae;g__Pseudorhodoferax	0	0	0	0	0	0	0	0	0	0	0	0	0	0	0	0	0.00278859	0	0	0	0	0	0	0	0	0	0	1.38902e-05	0	0	0	0	0	0	0	0	0	0	0	0	0	0	0	0	0	0	0	0	0
d__Bacteria;p__Proteobacteria;c__Gammaproteobacteria;o__Burkholderiales;f__Comamonadaceae;g__Ramlibacter	0	0	0	0	0	0	0	0	0	0	0	0	0	0	0	0	0	0	0	0	0	0	0	0	0	0	0	0	0	0	0	0	0	0	0	0	0	0	0	0	0	0	0	0	0	0	0	0	0
d__Bacteria;p__Proteobacteria;c__Gammaproteobacteria;o__Burkholderiales;f__Comamonadaceae;g__Rhizobacter	0	0	0	0	0	0	0	0	0	0	0	0	0	0	0	0	0	0	0.000164052	0	0	0	0	0	0	0	0	0	0	0.000193309	0	0	0	0	0	0	0	0	0	0	0	0	0	0	0	0	0	0	0
d__Bacteria;p__Proteobacteria;c__Gammaproteobacteria;o__Burkholderiales;f__Comamonadaceae;g__Rhodoferax	0	0	0	1.51295e-05	5.04407e-05	0.00290044	8.74368e-05	0	0	0	0	7.70406e-05	6.7838e-05	0.000243082	0.000140138	0	0.00042092	0	0	0.000161629	0	0	0	0	0	0	0.000991236	0	0	2.76155e-05	0	0	0.000796396	0	0	0	0	0.00272406	0	0	0	0	0	0	0	0	0	0	0
d__Bacteria;p__Proteobacteria;c__Gammaproteobacteria;o__Burkholderiales;f__Comamonadaceae;g__Schlegelella	0	0	0	0	0	0	0	0	0	0	0	0	0	0	0	0	0	0	0	0	0	0	0	0	0	0	0	0	0	0	0	0	0	0	0	0	0	0	0	0	0	0	0	0	0	0	0	0	0
d__Bacteria;p__Proteobacteria;c__Gammaproteobacteria;o__Burkholderiales;f__Comamonadaceae;g__Simplicispira	0	0	0	0	0	0	0	0	0	0	0	0	0	0	0	0	0	0	0	0	0	0	0	0	0	0	0	0	0	0	0	0	0	0	0	0	0	0	0	0	0	0	0	0	0	0	0	0	0
d__Bacteria;p__Proteobacteria;c__Gammaproteobacteria;o__Burkholderiales;f__Comamonadaceae;g__Tepidimonas	0	0	0	0	0	0	0	0	0	0	0	0	0	0	0	0	0	0	0	0	0	0	0	0	0	0	0	0	0	0	0	0	0	0	0	0	0	0	0	0	0	0	0	0	0	0	0	0	0
d__Bacteria;p__Proteobacteria;c__Gammaproteobacteria;o__Burkholderiales;f__Comamonadaceae;g__Variovorax	0	0	0	0	0	0	0	0	0	0	0	0	0	9.4532e-05	0.000308305	0	0.000192922	0	0.000553676	0	0	0	0	0	0	0	0	0	0	9.66544e-05	1.30276e-05	0	0	0	0	0	0	0	0	0	0	0	0	0	0	0	0	0	0
d__Bacteria;p__Proteobacteria;c__Gammaproteobacteria;o__Burkholderiales;f__Gallionellaceae;__	0	0	0	0	0	9.48741e-05	0	0	0	0	0	0	2.26127e-05	0	0	0.000467578	0	0	0	0	0	0	0	0	0	0	0	0	2.42363e-05	8.28466e-05	0	0	0	0	0	0	0	0	0	0	0	0	0	0	0	0	0	0	0
d__Bacteria;p__Proteobacteria;c__Gammaproteobacteria;o__Burkholderiales;f__Hydrogenophilaceae;g__Hydrogenophilus	0	0	0	0	0	0	0	0	0	0	0	0	0	0	0	0	0	0	0	0	0	0	0	0	0	0	0	0	0	0	0	0	0	0	0	0	0	0	2.47246e-05	0	0	0	0	0	0	0	0	0	0
d__Bacteria;p__Proteobacteria;c__Gammaproteobacteria;o__Burkholderiales;f__Hydrogenophilaceae;g__Tepidiphilus	0	0	0	0	2.52204e-05	0	0	0	0	0	0	0	0	0	0	0	0	0	0	0	0	0	0	0	0	0	0	0	0	0.000138078	0	0	4.97748e-05	0	0	0	0	0	0	0	0	0	0	0	0	0	0	0	0
d__Bacteria;p__Proteobacteria;c__Gammaproteobacteria;o__Burkholderiales;f__Hydrogenophilaceae;g__uncultured	0	0	0	0	3.78305e-05	0	0	0	0	0	0	0	0	2.70091e-05	0	0	0	0	0	0	0	0	0	0	0	0	0	0	0	9.66544e-05	0	0	0	5.251e-05	0	0	0.000109872	4.90822e-05	0	0	0	0	0	0.00010421	0	0	0	0	0
d__Bacteria;p__Proteobacteria;c__Gammaproteobacteria;o__Burkholderiales;f__Methylophilaceae;__	0	0	0	0	0	0	0	0	0	0	0	0	0	0.000135046	7.00692e-05	0	0	0	0	0	0	0	0	0	0	0	0	0	0	0	0	0	0	0	0	0	0	0	0	0	0	0	0	0	0	0	0	0	0
d__Bacteria;p__Proteobacteria;c__Gammaproteobacteria;o__Burkholderiales;f__Methylophilaceae;g__Candidatus_Methylopumilus	0	0	0	0	2.52204e-05	0	0	0	0	0	0	0	2.26127e-05	0	0	0.000828888	0	0	0	0.000161629	0	0	0	0	0	0	0	0	0	0.000289963	0	0	0	0	0	0	0	0	0	0	0	0	0	0	0	0	0	0	0
d__Bacteria;p__Proteobacteria;c__Gammaproteobacteria;o__Burkholderiales;f__Methylophilaceae;g__Methylobacillus	0	0	0	0	0	0	0	0	0	0	0	0	0	0	7.00692e-05	0	0	0	0	0	0	0	0	0	0	0	0	0	0	0	0	0	0	0	0	0	0	0	0	0	0	0	0	0	0	0	0	0	0
d__Bacteria;p__Proteobacteria;c__Gammaproteobacteria;o__Burkholderiales;f__Methylophilaceae;g__Methylophilus	0	0	0	0	0.000239593	0	0	0	0	0	0	0	0	0	0.000420415	0	0	0	2.05065e-05	0	0	0	0	0	0	0	3.14678e-05	0	0	0	0	0	0	0	0	0	0	0	0	0	0	0	0	0	0	0	0	0	0
d__Bacteria;p__Proteobacteria;c__Gammaproteobacteria;o__Burkholderiales;f__Methylophilaceae;g__Methylotenera	0	0	0	0	0	0	0	0	0	0	0	2.56802e-05	0	0.000175559	0.000266263	0	0	0	0.00114836	0	0	0	0	0	0	0	0	0	0	0	0	0	0	0	0	0	2.19744e-05	0	0	0	0	0	0	0	0	0	0	0	0
d__Bacteria;p__Proteobacteria;c__Gammaproteobacteria;o__Burkholderiales;f__Methylophilaceae;g__uncultured	0	0	0	0	0	0	0	0	0	0	0	0	0	0	0	0	0	0	0.000205065	0	0	0	0	0	0	0	0	0	0	0	0	0	0	0	0	0	0	0	0	0	0	0	0	0	0	0	0	0	0
d__Bacteria;p__Proteobacteria;c__Gammaproteobacteria;o__Burkholderiales;f__Neisseriaceae;__	0	0	0	0	3.78305e-05	0	0	0	0	0	0	0	0	4.05137e-05	7.00692e-05	0.00465452	0	0	0	4.04073e-05	0	0	0	0	0	0	0	0.000111122	2.42363e-05	0.000400425	0	0	4.97748e-05	0	0	0	0	0	0	0	0	0	0	0	0	0	0	0	0
d__Bacteria;p__Proteobacteria;c__Gammaproteobacteria;o__Burkholderiales;f__Neisseriaceae;g__Alysiella	0	0	0	0	0	0	0	0	0	0	0	0	0	0	0	0	0	0	0	0	0	0	0	0	0	0	0.000173073	0	0	0	0	0	0	0	0	0	0	0	0	0	0	0	0	0	0	0	0	0	0
d__Bacteria;p__Proteobacteria;c__Gammaproteobacteria;o__Burkholderiales;f__Neisseriaceae;g__Eikenella	0	0	0	0	0	0	0	0	0	0	0	0	0	0	0	0	0	0	0	0	0	0	0	0	0	0	0	0	0	0	0	0	0	0	0	0	0	0	0	0	0	0	0	0	0	0	0	0	0
d__Bacteria;p__Proteobacteria;c__Gammaproteobacteria;o__Burkholderiales;f__Neisseriaceae;g__Kingella	0	0	0	0	0	0	0	0	0	0	0	0	0	1.35046e-05	2.80277e-05	4.25071e-05	0	0	0	0	0	0	0	0	0	4.65734e-05	0	0	2.42363e-05	0	0	0	0	0	0	0	0	0	0	0	0	0	0	0	0	0	0	0	0
d__Bacteria;p__Proteobacteria;c__Gammaproteobacteria;o__Burkholderiales;f__Neisseriaceae;g__Neisseria	0	0	6.66389e-05	3.0259e-05	0.000151322	0.000243962	0	0	0	0	0.000301779	8.98807e-05	0.00012437	0.00240381	0.0014154	0.00909651	0.00115753	0	4.1013e-05	0.000949572	0	0	0	0	0	0.000326014	0.00453137	0.000222244	0.000957332	0.00274775	0	0	0.000199099	0	2.35095e-05	4.0229e-05	0.000285667	0.00115343	2.47246e-05	0	3.39726e-05	0	0	0.00010421	0	0	0	0	0
d__Bacteria;p__Proteobacteria;c__Gammaproteobacteria;o__Burkholderiales;f__Neisseriaceae;g__Simonsiella	0	0	0	0	0	0	0	0	0	0	0	0	0	0	0	0	0	0	0	0	0	0	0	0	0	0	0	0	0	0.000897505	0	0	0	0	0	0	0	0	0	0	0	0	0	0	0	0	0	0	0
d__Bacteria;p__Proteobacteria;c__Gammaproteobacteria;o__Burkholderiales;f__Neisseriaceae;g__Vitreoscilla	0	0	0	0	0	0	0	0	0	0	0	3.85203e-05	0	0	0	0	0	0	0	0	0	0	0	0	0	0	0	0	0	0	0	0	0	0	0	0	0	0	6.18116e-05	0	0	0	0	0	0	0	0	0	0
d__Bacteria;p__Proteobacteria;c__Gammaproteobacteria;o__Burkholderiales;f__Neisseriaceae;g__uncultured	0	0	0	0	0	0	0	0	0	0	0	0	0	0.000405137	0	0	0	0	0	0.000747535	0	0	0	0	0	0	0.000173073	0	0.000218126	0.000207117	0	0	0.000248874	6.56375e-05	0	0	0	0	0	0	0	0	0	0	0	0	0	0	0
d__Bacteria;p__Proteobacteria;c__Gammaproteobacteria;o__Burkholderiales;f__Nitrosomonadaceae;g__DSSD61	0	0	0	0	0	0	0	0	0	0	0	0	0	0.000162055	0	0	0	0	0	0	0	0	0	0	0	0	0	0	0	0	0	0	0	0	0	0	0	0	0	0	0	0	0	0	0	0	0	0	0
d__Bacteria;p__Proteobacteria;c__Gammaproteobacteria;o__Burkholderiales;f__Nitrosomonadaceae;g__Ellin6067	0	0	0	3.0259e-05	3.78305e-05	0.00219566	0	0	0	0	0	2.56802e-05	4.52253e-05	0.000648219	0.000154152	4.25071e-05	0.000648918	0	0	6.0611e-05	0	0	0	0	0	0	0.00106991	0	4.84725e-05	4.14233e-05	0	0	0.000298649	0	0	0	0	0	0	0	0	0	0	0	0	0	0	0	0
d__Bacteria;p__Proteobacteria;c__Gammaproteobacteria;o__Burkholderiales;f__Nitrosomonadaceae;g__Nitrosospira	0	0	0	0	0	0	0	0	0	0	0	0	0	0.000121541	0	0.000340057	0	0	0	0	0	0	0	0	0	0	0	0	0	8.28466e-05	0	0	0	0	0	0	0	0	0	0	0	0	0	0	0	0	0	0	0
d__Bacteria;p__Proteobacteria;c__Gammaproteobacteria;o__Burkholderiales;f__Nitrosomonadaceae;g__uncultured	0	0	0	0	0	0	0	0	0	0	0	0	0	0	0	0	0	0	0	0	0	0	0	0	0	0	0	0	0	0	0	0	0	0	0	0	0	0	0	0	0	0	0	0	0	0	0	0	0
d__Bacteria;p__Proteobacteria;c__Gammaproteobacteria;o__Burkholderiales;f__Oxalobacteraceae;__	0	0	0	0	6.30509e-05	0	0	0	0	0	3.62135e-05	0	0	6.75229e-05	8.40831e-05	0	0.000298151	0	0.000266585	0	0	0	0	0	0	0	0	0	0	0.000303771	0	0	0.000174212	0	0	0	4.39488e-05	0	0	0	0	0	0	0	0	0	1.62185e-05	0	0
d__Bacteria;p__Proteobacteria;c__Gammaproteobacteria;o__Burkholderiales;f__Oxalobacteraceae;g__Duganella	0	0	0	7.56475e-05	0	0	4.37184e-05	0	0	0.000124224	0.00020521	5.13604e-05	3.3919e-05	0.000459155	0.00170969	0	3.50766e-05	0	0.000553676	0	0	7.09089e-05	8.05049e-05	3.32873e-05	4.12428e-05	0	0	0.00729238	0	1.38078e-05	2.60552e-05	0.000868202	0.000248874	0	0	8.04581e-05	0.000142834	0.00122705	0.000407956	0	6.79452e-05	0.000165586	0	0	0	0.000136229	4.86555e-05	0	0
d__Bacteria;p__Proteobacteria;c__Gammaproteobacteria;o__Burkholderiales;f__Oxalobacteraceae;g__Herbaspirillum	0	0	0	0	0	0	0	0	0	0	0	0	0	0	0	0	0	0	0	0	0	0	0	0	0	0	0	0	0	0	0	0	0	0	0	0	0	4.90822e-05	0	0	0	0	0	0.000476389	0	0	0	0	0
d__Bacteria;p__Proteobacteria;c__Gammaproteobacteria;o__Burkholderiales;f__Oxalobacteraceae;g__Herminiimonas	0	0	0	0	0	0	0	0	0	0	0	0	0	0	4.20415e-05	0	0	0	0	0	0	0	0	0	0	2.32867e-05	0	0	0	0	0	0	0	0	0	0	0	0	0	0	0	0	0	0	0	0	0	0	0
d__Bacteria;p__Proteobacteria;c__Gammaproteobacteria;o__Burkholderiales;f__Oxalobacteraceae;g__Janthinobacterium	0	0.000190125	4.99792e-05	0.000181554	0.000327865	0.000189748	7.2864e-05	0	2.9757e-05	8.28157e-05	0	6.42005e-05	0	1.35046e-05	0.00531125	0	0.00052615	8.15009e-05	0.000430637	4.04073e-05	5.31284e-05	5.67271e-05	0.000885554	0.00139807	0.001416	9.31467e-05	0	0.00481991	7.27088e-05	0.00037281	0.000104221	0.000325576	0.00107016	0.00047259	0	0.000482748	0.00027468	0.00954648	0.0396459	0.000169968	0.00271781	0.000555897	8.69981e-05	5.95486e-05	0	0.00677056	0.000405462	2.69027e-05	4.22785e-05
d__Bacteria;p__Proteobacteria;c__Gammaproteobacteria;o__Burkholderiales;f__Oxalobacteraceae;g__Massilia	0	0	0	0.000363108	2.52204e-05	0.00039305	0.00010201	0	0	0.000138026	0.00144854	3.85203e-05	0	0.00108037	0	0.00981913	0.00101722	0	0.00047165	0.000787942	0	0	0	6.65746e-05	1.37476e-05	1.16433e-05	0.00396494	0	0.00104216	0.0028444	0	0.000120584	0.000149324	0	0.0238504	0.000174326	0.00131846	0.00122705	0.00676219	0	0.000186849	0.000579552	0	0.000357292	0.00857289	0	9.7311e-05	0	0
d__Bacteria;p__Proteobacteria;c__Gammaproteobacteria;o__Burkholderiales;f__Oxalobacteraceae;g__Noviherbaspirillum	0	0	0	0	0	0	0	0	0	0	0	0	0	0	0	0	0	0	0	0	0	0	0	0	0	0	9.44034e-05	0	0	0	0	0	0	0	0	4.0229e-05	2.19744e-05	0	0	0	0	0	0	0	0	0	0	0	0
d__Bacteria;p__Proteobacteria;c__Gammaproteobacteria;o__Burkholderiales;f__Oxalobacteraceae;g__Undibacterium	0	0	0	0	0	0.000230409	7.2864e-05	0	0	0	0	0	2.26127e-05	0.000256587	0	0	0.00185906	0	0	0	0	0	0	0	0	0	0.000267476	0	0.000157536	8.28466e-05	0	0	0.000199099	0	0	0	0	0	0	0	0	0	0	0	0	0	0	0	0
d__Bacteria;p__Proteobacteria;c__Gammaproteobacteria;o__Burkholderiales;f__Oxalobacteraceae;g__uncultured	0	0	0	0	0	0	0	0	0	0	0	0	0	0	0	0	0	0	0	0	0	0	0	0	0	0	0	0	0	0	0	0	0	0	0	0	0	0.000834397	0	0	0	0	0	0	0	0	0	0	0
d__Bacteria;p__Proteobacteria;c__Gammaproteobacteria;o__Burkholderiales;f__Rhodocyclaceae;__	0	0	0	3.0259e-05	2.52204e-05	0.00162641	2.91456e-05	0	0	0	0	7.70406e-05	0	0.000121541	4.20415e-05	0.000382564	0.000982146	0	0	0.000161629	0	0	0	0	0	0	0.000487751	0	9.6945e-05	0	0	0	0.000149324	0	0	0	0	0	0	0	0	0	0	0	0	0	0	0	0
d__Bacteria;p__Proteobacteria;c__Gammaproteobacteria;o__Burkholderiales;f__Rhodocyclaceae;g__Azospira	0	0	0	0	0	0	0	0	0	0	0	0	0	0	0	0.000743874	0	0	0	0	0	0	0	0	0	0	0	0	4.84725e-05	0	0	0	0	0	0	0	0	0.00797585	0	0	0	0	0	0	0	0	0	0	0
d__Bacteria;p__Proteobacteria;c__Gammaproteobacteria;o__Burkholderiales;f__Rhodocyclaceae;g__Candidatus_Accumulibacter	0	0	0	0	0	0.000243962	2.91456e-05	0	0	0	0	0	0	0	0	6.37606e-05	0	0	0	0	0	0	0	0	0	0	0	0	0	0	0	0	0	0	0	0	0	0	0	0	0	0	0	0	0	0	0	0	0
d__Bacteria;p__Proteobacteria;c__Gammaproteobacteria;o__Burkholderiales;f__Rhodocyclaceae;g__Dechloromonas	3.24007e-05	0	0	0	2.52204e-05	0.00214144	2.91456e-05	0	0	0	0	0.000205442	0	1.35046e-05	0.000140138	0.000233789	0.00136799	0	0	0	0	0	0	0	0	0	0.000456283	0	0.00019389	0	0	0	0.000223986	0	0	0	0	0	0	0	0	0	0	0	0	0	0	0	0
d__Bacteria;p__Proteobacteria;c__Gammaproteobacteria;o__Burkholderiales;f__Rhodocyclaceae;g__Dechlorosoma	0	0	0	0	0	0	0	0	0	0	0	0	0	0	0	0	0	0	0	0	0	0	0	0	0	0	0	0	0	0	0	0	0	0	0	0	0	0	0	0	0	0	0	0	0	0	0	0	0
d__Bacteria;p__Proteobacteria;c__Gammaproteobacteria;o__Burkholderiales;f__Rhodocyclaceae;g__Denitratisoma	0	0	0	0	0	0.000176195	0	0	0	0	0	0	0	8.10274e-05	0	0	0.00010523	0	0	0	0	0	0	0	0	0	1.57339e-05	0	0.000133299	0	0	0	0	0	0	0	0	0	0	0	0	0	0	0	0	0	0	0	0
d__Bacteria;p__Proteobacteria;c__Gammaproteobacteria;o__Burkholderiales;f__Rhodocyclaceae;g__Methyloversatilis	0	0	0	0	0	0	0	0	0	0	0	0	0	0	0	0	0	0	0	0	0	0	0	0	0	0	0	0	0	0	0	0	0	0	0	0	0	0	0	0	0	0	0	0	0	0	0	0	0
d__Bacteria;p__Proteobacteria;c__Gammaproteobacteria;o__Burkholderiales;f__Rhodocyclaceae;g__Propionivibrio	0	0	0	0	0	0.000135534	0	0	0	0	0	0	0	0	0	0	0	0	0	0	0	0	0	0	0	0	0	0	0	0	0	0	9.95495e-05	0	0	0	0	0	0	0	0	0	0	0	0	0	0	0	0
d__Bacteria;p__Proteobacteria;c__Gammaproteobacteria;o__Burkholderiales;f__Rhodocyclaceae;g__Sulfuritalea	0	0	0	0	0	0	0	0	0	0	0	0	0	0	8.40831e-05	0	0.000192922	0	0	0	0	0	0	0	0	0	0	0	0	0	0	0	0	0	0	0	0	0	0	0	0	0	0	0	0	0	0	0	0
d__Bacteria;p__Proteobacteria;c__Gammaproteobacteria;o__Burkholderiales;f__Rhodocyclaceae;g__Thauera	0	0	0	0	0	0	0	0	0	0	0	0	0	0	0	0	0	0	0	0	0	0	0	0	0	0	0	0	0	0	0	0	0	0	0	0	0	0	0	0	0	0	0	0	0	0	0	0	0
d__Bacteria;p__Proteobacteria;c__Gammaproteobacteria;o__Burkholderiales;f__Rhodocyclaceae;g__Uliginosibacterium	0	0	0	0	0	0.00104361	0	0	0	0	0	6.42005e-05	0.000169595	5.40183e-05	0	0.000191282	0.000824301	0	0	0	0	0	0	0	0	0	0.000833897	0	0	0	0	0	0.000199099	0	0	0	0	0	0	0	0	0	0	0	0	0	0	0	0
d__Bacteria;p__Proteobacteria;c__Gammaproteobacteria;o__Burkholderiales;f__Rhodocyclaceae;g__Zoogloea	0	0	0	0	0	0	0	0	0	0	0	0	0	0	0	0	0	0	0	0	0	0	0	0	0	0	0	0	0	0	0	0	0	0	0	0	0	0	0	0	0	0	0	0	0	0	0	0	0
d__Bacteria;p__Proteobacteria;c__Gammaproteobacteria;o__Burkholderiales;f__Rhodocyclaceae;g__uncultured	0	0	0	0	0	0	0	0	0	0	0	0	0	0	0	0	5.2615e-05	0	0	0	0	0	0	0	0	0	0	0	0	0	0	0	0	0	0	0	0	0	0	0	0	0	0	0	0	0	0	0	0
d__Bacteria;p__Proteobacteria;c__Gammaproteobacteria;o__Burkholderiales;f__SC-I-84;g__SC-I-84	0	0	0	0	0	0	0	0	0	0	0	0	0	0	0	0	0	0	0	0	0	0	0	0	0	0	0	0	0	0.000165693	0	0	0	0	0	0	0	0	0	0	0	0	0	0	0	0	0	0	0
d__Bacteria;p__Proteobacteria;c__Gammaproteobacteria;o__Burkholderiales;f__Sutterellaceae;g__AAP99	0	0	0	3.0259e-05	0.000126102	0.00208723	0.000145728	0	0	0	0	0.000256802	0.000113063	0.000553687	0.000196194	0.000956409	0.000911993	0	0	0.000161629	0	0	0	0	0	0	0.00147899	2.77805e-05	0.000363544	5.52311e-05	0	0	0.000447973	0	0	0	0	0	0	0	0	0	0	5.95486e-05	0	0	0	0	0
d__Bacteria;p__Proteobacteria;c__Gammaproteobacteria;o__Burkholderiales;f__Sutterellaceae;g__Parasutterella	0	0	0	0	0	0	0	0	0	0	0	0	0	0	0	0	0	0	0	0	0	0	0	0	0	0	0	0	0	0	0	0	0	0	0	0	0	0	0	0	0	0	0	0	0	0	0	0	0
d__Bacteria;p__Proteobacteria;c__Gammaproteobacteria;o__Burkholderiales;f__Sutterellaceae;g__Sutterella	0	0	0	0	0	0	0	0	0	0	0	0	0	0	0	0	0	0	0	0	0	0	0	0	0	0	0	0	0	0	0	0	0	0	0	0	0	0	0	0	0	0	0	0	0	0	0	0	0
d__Bacteria;p__Proteobacteria;c__Gammaproteobacteria;o__Burkholderiales;f__TRA3-20;g__TRA3-20	0	0	0	0	0	0	0	0	0	0	0	0	0	0	0	0	0	0	0	0	0	0	0	0	0	0	0	0	0	0	0	0	0	2.6255e-05	0	0	0	0.000711691	0	0	0	0	0	0	0	0	0	0	0
d__Bacteria;p__Proteobacteria;c__Gammaproteobacteria;o__CCD24;f__CCD24;g__CCD24	0	0	0	0	0	0	0	0	0	0	0	0	0	0	0	0	0	0	0	0	0	0	0	0	0	0	0	0	0	0	0	0	0	0	0	0	0	0	0	0	0	0	0	0	0	0	0	0	0
d__Bacteria;p__Proteobacteria;c__Gammaproteobacteria;o__Cardiobacteriales;f__Cardiobacteriaceae;g__Cardiobacterium	0	0	0	0	0	0	0	0	0	0	0	0	0	0.000108037	8.40831e-05	0.000318803	0	0	0	0.00022224	0	0	0	0	0	5.82167e-05	0.000409082	0	0	0.000138078	0	0	0	0	0	0	0	0	0	0	0	0	0	0	0	0	0	0	0
d__Bacteria;p__Proteobacteria;c__Gammaproteobacteria;o__Cardiobacteriales;f__Wohlfahrtiimonadaceae;g__Koukoulia	0	0	0	0	0	0	0	0	0	0	0	0	0	0.000121541	0	0	0	0	0	0	0	0	0	0	0	0	0	0	0	0	0	0	0	0	0	0	0	0	0	0	0	0	0	0	0	0	0	0	0
d__Bacteria;p__Proteobacteria;c__Gammaproteobacteria;o__Cardiobacteriales;f__Wohlfahrtiimonadaceae;g__Wohlfahrtiimonas	0	0	0	0	0	0	0	0	0	0	0	0	0	0	0	0	0	0	0	0	0	0	0	0	0	0	0	0	0	0	0	0	0	0	0	0	0	0	0	0	0	0	0	0	0	0	0	0	0
d__Bacteria;p__Proteobacteria;c__Gammaproteobacteria;o__Cellvibrionales;f__Cellvibrionaceae;g__Cellvibrio	0	0	0	0	0	0	0	0	0	0	0	0	0	0	0.000154152	0.000212535	0	0	0	0	0	0	0	0	0	9.31467e-05	0	0	0	6.90388e-05	0	0	0	0	0	0	0	0	0	0	0	0	0	0	0	0	0	0	0
d__Bacteria;p__Proteobacteria;c__Gammaproteobacteria;o__Cellvibrionales;f__Cellvibrionaceae;g__uncultured	0	0	0	0	0	0	0	0	0	0	0	0	0	0	0	0	0	0	0	0	0	0	0	0	0	0	0	0	0	0	0	0	0	0	0	0	0	0	0	0	0	0	0	0	0	0	0	0	0
d__Bacteria;p__Proteobacteria;c__Gammaproteobacteria;o__Diplorickettsiales;f__Diplorickettsiaceae;g__Aquicella	0	0	0	0	0	0	0	0	0	0	0	0	0	0	0	0	0	0	0	0	0	0	0	0	0	0	0	0	0	0	0	0	0	0	0	0	0	0	0	0	0	0	0	0	0	0	0	0	0
d__Bacteria;p__Proteobacteria;c__Gammaproteobacteria;o__Diplorickettsiales;f__Diplorickettsiaceae;g__Rickettsiella	0	0	0	0	0	0	0	0	0	0	0	0	0	0	0	0	0	0	0	0	0	0	0	0	0	0	0	0	0	0	0	0	0	0	0	0	0	0	0	0	0	0	0	0	0	0	0	0	0
d__Bacteria;p__Proteobacteria;c__Gammaproteobacteria;o__Diplorickettsiales;f__Diplorickettsiaceae;g__uncultured	0	0	0	0	0	0	0	0	0	0	0	0	0	0	0	0	0	0	0	0	0	0	0	0	0	0	0	0	0	0	0	0	0	0	0	0	0	0	0	0	0	0	0	0	0	0	0	0	0
d__Bacteria;p__Proteobacteria;c__Gammaproteobacteria;o__Enterobacterales;__;__	0	0	0	0	0.000189153	0.00105717	0.000670349	0.0110146	0	0	0	0	0	0	0.00603997	0.0204034	0.0029289	0	0	0.0439834	0	0	0.000547434	0	0	0.000326014	0.00942461	0.000958427	0.00780407	0	0.0112949	9.64669e-05	0.000796396	0.00128649	0	0	0.0265121	0	0	0	0	0	0.0140212	0	0.0320241	0.000108983	3.2437e-05	0	0
d__Bacteria;p__Proteobacteria;c__Gammaproteobacteria;o__Enterobacterales;f__Enterobacteriaceae;__	0.0273462	0.189174	0.00226572	0.0347827	0.000378305	0.000677672	0.00397837	0	0.228385	0.000993789	0.0121195	0.0210449	0.00021482	0.0109522	0.00525519	0.0126033	0.0244484	0.315197	0.0184148	0.000303055	0.0603538	0.122077	0.00558704	0.356923	0.0662359	0.00027944	0.00412228	0.001139	0.0212673	0.0124408	0.148398	0.000482334	0.0106767	0.0109877	0.0908642	0.031325	0.00203263	0.0116325	0.215871	0.0114445	0.100508	0.00100535	0.0486465	0.0482493	0.294087	0.276517	0.00570891	0.737995	0.519561
d__Bacteria;p__Proteobacteria;c__Gammaproteobacteria;o__Enterobacterales;f__Enterobacteriaceae;g__Escherichia-Shigella	0	0	0	0	0	0	0	0	0	1.38026e-05	0	0	0	0	0	0	0	0	0	0	0	0	0	0	0	0	0	0	0	8.28466e-05	0	0	0	0	0	0	0	0	0	0	0	0	0	0	0	0	0	0	0
d__Bacteria;p__Proteobacteria;c__Gammaproteobacteria;o__Enterobacterales;f__Enterobacteriaceae;g__Trabulsiella	0	0	0	0	0	0	0	0	0	0	0	0	0	0	0	0.000106268	0.00412151	0	0	0	0	0	0	0	0	0	0.000330412	0	0.000690733	0	0	0	0	0	0	0	0	0	0	0	0	0	0	0	0	0	0	0	0
d__Bacteria;p__Proteobacteria;c__Gammaproteobacteria;o__Enterobacterales;f__Erwiniaceae;__	0	0	0	0	0	0	0	0	0	0.000869565	0	0.0235359	0	0	0.00306903	0	0	0	0.00149698	0	0	0	0	0	0	0	0	0	0	0	0	0	0.000248874	0	0	0	0	0	0	0.00145417	0	0	0	0	0	0	0	0	0
d__Bacteria;p__Proteobacteria;c__Gammaproteobacteria;o__Enterobacterales;f__Erwiniaceae;g__Pantoea	0	0	0.0116951	0.142248	0.00068095	0.00166707	0.00222964	0.260819	0	0.00102139	0.000325922	0.0544292	0.00936164	0.00170158	0.0027327	0.0417419	0.0197481	0.0128445	0.0231313	0.0280023	0.00065525	0.000212727	0.00066014	0.0528769	0	0.000326014	0.00819737	0.00175017	0.0114637	0.00216782	0	0.000349693	0.0258829	0	0	0.000683894	0.00323024	0	0	0	0.00387287	0.0011591	0.00846782	0	0	0.00478163	0.0112719	0	0
d__Bacteria;p__Proteobacteria;c__Gammaproteobacteria;o__Enterobacterales;f__Hafniaceae;g__Hafnia-Obesumbacterium	0	0	0	0	0	0	0	0	0	0	0	0	0	0	0	0	0	0	0	0	0	0	0	0	5.49904e-05	0	0	0	0	0.00037281	0	0	0.000223986	1.31275e-05	0	5.36387e-05	0	0	0.0027568	0	0.00156274	0	0	0	0	0	6.4874e-05	0	0
d__Bacteria;p__Proteobacteria;c__Gammaproteobacteria;o__Enterobacterales;f__Morganellaceae;__	0	0	0	0	0	0	0	0	0	0	0.000132783	0	0	0	0	0	0	0	0	0	0	0	0	0	0	0	0	0	0	0	0	0	0.00333491	0	0	5.36387e-05	0	0	0	0	0.000203836	0	0	0	0	0	0	0	0
d__Bacteria;p__Proteobacteria;c__Gammaproteobacteria;o__Enterobacterales;f__Morganellaceae;g__Buchnera	0	0	0	0	0	0	0	0	0	0	0	0	0	0	0	0	0	0	0	0	0	0	0	0	0	0	0	0	0	0	0	0	0	0	0	0	0	0	0	0	0	4.73104e-05	0	0	0	0	0	0	0
d__Bacteria;p__Proteobacteria;c__Gammaproteobacteria;o__Enterobacterales;f__Morganellaceae;g__Candidatus_Hamiltonella	0	0	0	0	0	0	0	0	0	0	0	0	0	0	0	0	0	0	0	0	0	0	0	0	0	0	0	0	0	0	0	0	0	0	0	0	0	0	0	0	0	0	0	0	0	0	0	0	0
d__Bacteria;p__Proteobacteria;c__Gammaproteobacteria;o__Enterobacterales;f__Morganellaceae;g__Candidatus_Regiella	0	0	0	0	0	0	0	0	0	0	0	0	0	0	0	0	0	0	0	0	0	0	0	0	0	0	0	0	0	0	0	0	0	0	0	0	0	0	0	0	0	0	0	0	0	0	0	0	0
d__Bacteria;p__Proteobacteria;c__Gammaproteobacteria;o__Enterobacterales;f__Morganellaceae;g__Morganella	0	0	0	0	0	0	0	0	0	0	0.000120712	0	0	0	0.000210208	0	0	0	0	0	0	0	0	0	0	0	0	2.77805e-05	0	0	0	0	0.0053259	0	0	0	0	0	2.47246e-05	0	0.000169863	0	0	0	0	2.72457e-05	0	0	0
d__Bacteria;p__Proteobacteria;c__Gammaproteobacteria;o__Enterobacterales;f__Morganellaceae;g__Proteus	0	0	0	0	0	0	0	0	0	0	0	0	0	0	0	0.000233789	0	0	0	0	0	0	0	0	0	0	0.000157339	0	4.84725e-05	0	0	0	0	0	0	0	0	0	0	0	0	0	0	0	0	0	0	0	0
d__Bacteria;p__Proteobacteria;c__Gammaproteobacteria;o__Enterobacterales;f__Morganellaceae;g__Providencia	0	0	0	0	0	0	0	0	0	0	0	0	0	0	4.20415e-05	0.000106268	0	0	0	0	0	0	0	0	0	0	0.000110137	0	8.48269e-05	0	0	0	0	0	0	0	0	0	4.94493e-05	0	0	0	0	0	0	0	0	0	0.000183207
d__Bacteria;p__Proteobacteria;c__Gammaproteobacteria;o__Enterobacterales;f__Pectobacteriaceae;g__Dickeya	0	0	0	0	0	0	0	0	0	0	0	0	0	0	0	0	0	0	0	0	0	0	0	0	0	0	0	0	0	0	0	0	0	0	0	0	0	0	0	0	0	0	0	0	0	0	0	0	0
d__Bacteria;p__Proteobacteria;c__Gammaproteobacteria;o__Enterobacterales;f__Pectobacteriaceae;g__Pectobacterium	0	0	0	0	0	0	0	0	0	0	0	0	0	0	0	0	0	0	0	0	0	0	0	0	0	0	0	0	0	0	0	0	0	0	0	0	0	0	0	0	0	0	0	0	0	0	0	0	0
d__Bacteria;p__Proteobacteria;c__Gammaproteobacteria;o__Enterobacterales;f__Yersiniaceae;__	0.000162004	0.0670951	0.0387505	0	0.000630509	0.000799653	0.000349747	0	0.03736	0.00604555	0.00167789	0.0328193	0.000192208	0.00251185	0.0317273	0	0.00387597	0.0641738	0.11295	0.00527315	0.00940372	0.0620311	0.00597347	0.140522	0.00639263	0.000931467	0.00108564	0.00601447	0.00516232	0.000635157	0.20297	0.00116966	0.00679426	0.00483092	0.000340888	0.00509568	0.147097	0.0638559	0.0195448	0.0494042	0.0196531	0.000307518	0.0289124	0.00318585	0	0.0113751	0.00118395	0.0262974	0.00398827
d__Bacteria;p__Proteobacteria;c__Gammaproteobacteria;o__Enterobacterales;f__Yersiniaceae;g__Serratia	0	0	0	0	0	0	0	0	0	0	0	0	0	0	0	0	0	0	0	0	0	0	0	0	0	2.32867e-05	6.29356e-05	0.000138902	0	0	0	0	0	0	0	0	0	0	0	0	0	0	0	0	0	0	0	0	0
d__Bacteria;p__Proteobacteria;c__Gammaproteobacteria;o__Gammaproteobacteria_Incertae_Sedis;f__Unknown_Family;g__Acidibacter	0	0	0	0	3.78305e-05	0	0	0	0	0	2.41423e-05	0	0	0	0.000154152	0.000106268	0	0	0	0	0	0	0	0	0	0	3.14678e-05	0	0	4.14233e-05	0	0	4.97748e-05	0	0	0	0	0	0	0	0	0	0	0	0	0	0	0	0
d__Bacteria;p__Proteobacteria;c__Gammaproteobacteria;o__Gammaproteobacteria_Incertae_Sedis;f__Unknown_Family;g__Unknown_Family	0	0	0	0	2.52204e-05	0	0	0	0	0	0	0	0	0	0	0	0	0	0	0	0	0	0	0	0	0.00010479	0	0	0	0	0	0	0	0	0	0	0	0	0	0	0	0	0	0	0	0	0	0	0
d__Bacteria;p__Proteobacteria;c__Gammaproteobacteria;o__Legionellales;f__Legionellaceae;g__Legionella	0	0	0	0	0.000970984	0.000135534	0	0	0	0	0	0	0.00263438	0	0.000210208	0	0	0	0	0	0	0	0	0	0	2.32867e-05	0	0	0	0.00024854	0	0	0	0	0	0	0	0	0	0	0	0	0	0	0	0	0	0	0
d__Bacteria;p__Proteobacteria;c__Gammaproteobacteria;o__Methylococcales;f__Methylococcaceae;g__uncultured	0	0	0	0	0	0	0	0	0	0	0	0	0	0	0	0.000255042	0	0	0	0	0	0	0	0	0	2.32867e-05	0	0	0	8.28466e-05	0	0	0	0	0	0	0	0	0	0	0	0	0	0	0	0	0	0	0
d__Bacteria;p__Proteobacteria;c__Gammaproteobacteria;o__Nitrosococcales;f__Methylophagaceae;g__Methylophaga	0	0	0	0	0	0	0	0	0	0	0	0	0	0	0	0	0	0	0	0	0	0	0	0	0	0	0	0	0	2.76155e-05	0	0	0	0	0	0	0	0	0	0	0	0	0	0	0	0	0	0	0
d__Bacteria;p__Proteobacteria;c__Gammaproteobacteria;o__Oceanospirillales;f__Hahellaceae;g__Hahella	0	0	0	0	0	0	0	0	0	0	0	0	0	0	0	0	0	0	0	0	0	0	0	0	0	0	0	0	0	0	0	0	0	0	0	0	0	0	0	0	0	0	0	0	0	0	0	0	0
d__Bacteria;p__Proteobacteria;c__Gammaproteobacteria;o__Oceanospirillales;f__Halomonadaceae;g__Cobetia	0	0	0	0	0	0	0	0	0	0	0	0	0	0	0	0	0	0	0	0	0	0	0	0	0	0	0	0	0	0	0	0	0	0	0	0	0	0	0	0.000339937	0	0	0	0	0	0	0	0	0
d__Bacteria;p__Proteobacteria;c__Gammaproteobacteria;o__Oceanospirillales;f__Halomonadaceae;g__Halomonas	0	0	0	0.000816993	0	0	0	0	0	0	0	0.000205442	0	0	0	0	0	0	4.1013e-05	0	0	0	0	0	0	2.32867e-05	0	0	0	0	0	0	0	0	0	0	0	0	0	0	0	0	0	0	0	0	0	0	0
d__Bacteria;p__Proteobacteria;c__Gammaproteobacteria;o__Oceanospirillales;f__Halomonadaceae;g__Kushneria	0	0	0	0.000211813	0	0	0	0	0	0	0	0	0	0	0	0	0	0	0	0	0	0	0	0	0	0	0	0	0	0	0	0	0	0	0	0	0	0	0	0	0	0	0	0	0	0	0	0	0
d__Bacteria;p__Proteobacteria;c__Gammaproteobacteria;o__Oceanospirillales;f__Halomonadaceae;g__Salinicola	0	0	0	0.000105907	0	0	0	0	0	0	0	0	0	0	0	0	0	0	0	0	0	0	0	0	0	0	0	0	0	0	0	0	0	0	0	0	0	0	0	0	0	0	0	0	0	0	0	0	0
d__Bacteria;p__Proteobacteria;c__Gammaproteobacteria;o__Oceanospirillales;f__Marinomonadaceae;g__Marinomonas	0	0	0	0	6.30509e-05	0	0	0	0	0	0	0	0.000113063	0	0.0175033	0	0	0	0	0	0	0	0	0	0	0.000221223	0	0	7.27088e-05	0	0	0	0	0	0	0	0	0	0	0	0	0	0	0	0	0	0	0	0
d__Bacteria;p__Proteobacteria;c__Gammaproteobacteria;o__Oceanospirillales;f__Pseudohongiellaceae;g__BIyi10	0	0	0	0	0	0	0	0	0	0	0	0	0	0	0	0	0	0	0	0	0	0	0	0	0	0	0	0	0	0	0	0	0	0	0	0	0	0	0	0	0	0	0	0	0	0	0	0	0
d__Bacteria;p__Proteobacteria;c__Gammaproteobacteria;o__Pasteurellales;f__Pasteurellaceae;__	0	0	0	0	0	0	0	0	0	0	0	0	0	0	0.00109308	0	0	0	0	0	0	0	0	0	0	1.16433e-05	0	0	0	0.00111843	0	0	0	0	0	0	0	0	0	0	0	0	0	0.000163759	0	0	0	0	0
d__Bacteria;p__Proteobacteria;c__Gammaproteobacteria;o__Pasteurellales;f__Pasteurellaceae;g__Actinobacillus	0	0	0	0	5.04407e-05	2.71069e-05	0	0	0	0	1.20712e-05	0.000436563	4.52253e-05	0	0	0.00125396	0	0	2.05065e-05	0	0	0	0	0	0	1.16433e-05	1.57339e-05	0	0	0.000386618	0	0	0.000248874	0	0	6.70484e-05	3.29616e-05	0.000539904	0	0	0	0	0	2.97743e-05	0	0	0	0	0
d__Bacteria;p__Proteobacteria;c__Gammaproteobacteria;o__Pasteurellales;f__Pasteurellaceae;g__Aggregatibacter	0	0	0	0	1.26102e-05	1.35534e-05	0	0	0	0	0	0	0	5.40183e-05	1.40138e-05	0.00280547	1.75383e-05	0	0	0.00044448	0	0	0	0	0	0	0.00100697	0	1.21181e-05	0	0	0	0	0	0	0	3.29616e-05	0.000638068	0	0	0	0	0	0	0	0	0	0	0
d__Bacteria;p__Proteobacteria;c__Gammaproteobacteria;o__Pasteurellales;f__Pasteurellaceae;g__Gallibacterium	0	0	0	0	0	0	0	0	0	0	0	0	0	0	0	0	0	0	0	0	0	0	0	0	0	0	0	0	0	0	0	0	0	0	0	0	0	0	0	0	0	0	0	0	0	0	0	0	0
d__Bacteria;p__Proteobacteria;c__Gammaproteobacteria;o__Pasteurellales;f__Pasteurellaceae;g__Haemophilus	4.86011e-05	0	0	0	0.000214373	0.000528584	0	0	2.9757e-05	0	0.000253495	0.000243962	7.91443e-05	0.00985834	0.00357353	0.00403817	0.000578765	0	0.00041013	0.00250525	0	0	0	0	0	0.000232867	0.00541246	8.33414e-05	0.00164807	0.0131588	0	0	0.000995495	0	0	0.000241374	0.00159314	2.45411e-05	0	0	0	0	0	0.000282856	0	0	0	0	0
d__Bacteria;p__Proteobacteria;c__Gammaproteobacteria;o__Pseudomonadales;f__Moraxellaceae;g__Acinetobacter	0.00277026	0.443771	0.0338192	0.115226	0.0577925	0.640603	0.171128	0.150538	0.464284	0.562429	0.24076	0.023934	0.166395	0.0361382	0.027327	0.0524325	0.108773	0.422778	0.221552	0.113868	0.382418	0.666912	0.936562	0.102159	0.705609	0.0168828	0.275721	0.6618	0.169048	0.0138768	0.303622	0.133353	0.0718997	0.0397107	0.769407	0.1347	0.0206889	0.08663	0.437502	0.0479122	0.247473	0.972347	0.542999	0.534568	0.37407	0.320233	0.452188	0.0154825	0.239494
d__Bacteria;p__Proteobacteria;c__Gammaproteobacteria;o__Pseudomonadales;f__Moraxellaceae;g__Alkanindiges	0	0	3.33195e-05	0	3.78305e-05	0	2.91456e-05	6.0107e-05	7.43926e-05	0.000138026	0.000120712	1.28401e-05	0	0	9.80969e-05	0	0.000263075	0	0	2.02037e-05	0	9.92725e-05	8.05049e-05	0	0.000109981	0	0.000708026	6.94512e-05	0	5.52311e-05	6.51381e-05	0	0.000199099	9.18925e-05	0	0.000214555	0	0.00478551	0	0	1.69863e-05	0.000118276	0	2.97743e-05	0	0.000149852	0.000567647	0	0
d__Bacteria;p__Proteobacteria;c__Gammaproteobacteria;o__Pseudomonadales;f__Moraxellaceae;g__Cavicella	0	0	0	0	0	0	0	0	0	0	0	0	0	0	0	0	0	0	0	0	0	0	0	0	0	0	0	0	0	0	0	0	0	0	0	0	0	0	0	0	0	0	0	0	0	0	0	0	0
d__Bacteria;p__Proteobacteria;c__Gammaproteobacteria;o__Pseudomonadales;f__Moraxellaceae;g__Enhydrobacter	0.00115023	0.0001521	0.0025656	0.0328764	0.523083	0.000650565	0.0468953	0.0186482	0.00105637	0.00560386	0.286437	0.00333843	0.138785	0.407082	0.0208806	0.0520499	0.0104704	0.000961711	0.00227622	0.408861	0.000354189	0.000411272	0.000627938	0.000449378	0.0019934	0.210907	0.0928301	0.0100843	0.26609	0.354128	0.00049505	0.284107	0.560389	0.589831	0.0049605	0.166843	0.551041	0.0888142	0.00201506	0.00105758	0.00278575	0.000508587	0.000391492	0.00367713	0.218329	0.0824592	0.00948782	0.00100885	0.000944221
d__Bacteria;p__Proteobacteria;c__Gammaproteobacteria;o__Pseudomonadales;f__Moraxellaceae;g__Moraxella	4.86011e-05	0	0	0	0	0.000271069	0	0	0	0	4.82847e-05	0	0	0.00137747	0	0	0	0	6.15195e-05	0	0	0	0	0	0	0	0	0	2.42363e-05	0.00132555	0	0	0	0	0	6.70484e-05	0.000439488	0	0	0	0	0	0	0	0	0	0	0	0
d__Bacteria;p__Proteobacteria;c__Gammaproteobacteria;o__Pseudomonadales;f__Moraxellaceae;g__Moraxellaceae	0	0	0	0	0	0	0	0	0	0	0	0	0	0	0	0	0	0	0	0	0	0	0	0	0	0	0	0	0	0	0	0	0	0	0	0	0	0	0	0	0	0	0	0	0.000124245	0	0	0	0
d__Bacteria;p__Proteobacteria;c__Gammaproteobacteria;o__Pseudomonadales;f__Moraxellaceae;g__Perlucidibaca	0	0	0	0	0	0	0	0	0	0	0	0	0	0	0	0	0	0	0	0	0	0	0	0	0	0	0	0	0	0	0	0	0	0	0	0	0	0	0	0	0	0	0	0	0	0	0	0	0
d__Bacteria;p__Proteobacteria;c__Gammaproteobacteria;o__Pseudomonadales;f__Moraxellaceae;g__Psychrobacter	6.48015e-05	0.00129285	0.00896293	0.0492768	0.000290034	0.00359166	0.163755	0.0833984	0.000996861	0.0306142	0.00106226	0.00254234	0.000146982	0.000499669	0.000700692	0.000106268	0.000298151	0.00177672	0.000225572	0.000767739	0	7.09089e-05	6.44039e-05	0.000898757	0.00100357	0.000128077	0.00072376	0.000777853	0.00122393	0.000787043	0.000195414	0.00121789	0.00559966	0.0024811	0.000211585	0.00132756	0.00149426	0.0041229	0.00048213	0.00770524	0.0296751	4.73104e-05	0.00239245	0.000119097	6.21224e-05	0.000313326	0.00369782	0.000390089	0.000366414
d__Bacteria;p__Proteobacteria;c__Gammaproteobacteria;o__Pseudomonadales;f__Moraxellaceae;g__uncultured	0	0	0	0	0	0	0	0	0	0	0	0	0	0	0	0	0	0	0	0	0	0	0	0	0	0	0	0	0	0	0	0	0	0	0	0	0	0	0	0	0	0	0.000130497	0	0	0	0	0	0
d__Bacteria;p__Proteobacteria;c__Gammaproteobacteria;o__Pseudomonadales;f__Pseudomonadaceae;__	0	0	0	0	0	0	0	0	0	0	0	0	0	0	0	0	0	0	0	0	0	0	0	0	0	0	0	0	0	0	0	0	0	0	0	0	0	0	0	0	0	0	0	0	0	0	0	0	0
d__Bacteria;p__Proteobacteria;c__Gammaproteobacteria;o__Pseudomonadales;f__Pseudomonadaceae;g__Pseudomonas	0.000939621	0.29437	0.86454	0.509365	0.00409831	0.00813206	0.0787368	0.0153724	0.261728	0.384044	0.0169238	0.786983	0.00243086	0.0150711	0.373959	0.0934943	0.52194	0.172277	0.480652	0.0461653	0.0363221	0.0639315	0.0182746	0.281777	0.0767253	0.00286426	0.0302406	0.0684511	0.026975	0.0309156	0.239356	0.0160497	0.0409397	0.039435	0.0540131	0.0814236	0.0423447	0.215053	0.243624	0.0504806	0.30098	0.00655249	0.335407	0.0921515	0.00153753	0.0199439	0.0457848	0.0275215	0.0629527
d__Bacteria;p__Proteobacteria;c__Gammaproteobacteria;o__Pseudomonadales;f__Pseudomonadaceae;g__Thiopseudomonas	0	0	0	0	0	0	0	0	0	0	0	0	0	0	0	0	0	0	0	0	0	0	0	0	0	0	0	0	0	0	0	0	0	0	0	0	0	0	0	0	0	0	0	0	0	0	0	0	0
d__Bacteria;p__Proteobacteria;c__Gammaproteobacteria;o__Salinisphaerales;f__Solimonadaceae;g__Nevskia	0	0	0	0	0	0	0	0	0	0	0	0	0	0	0	0	0	0	0	0	0	0	0	0	0	0	0	0	0	0	0	0	0	0	0	0	0	0	0	0	0	0	0	0	0	0	0	0	0
d__Bacteria;p__Proteobacteria;c__Gammaproteobacteria;o__Salinisphaerales;f__Solimonadaceae;g__uncultured	0	0	0	0	0	0	0	0	0	0	0	0	0	0	0	0	0	0	0	0	0	0	0	0	0	0	0	0	0	0	0	0	0	0	0	0	0	0	0	0	0	0	0	0	0	0	0	0	0
d__Bacteria;p__Proteobacteria;c__Gammaproteobacteria;o__Steroidobacterales;f__Steroidobacteraceae;g__uncultured	0	0	0	0	0	0	0	0	0	0	0	0	0	0	0	0	0	0	0	0	0	0	0	0	0	0	0	0	0	0	0	0	0	0	0	0	0	0	0	0	0	0	0	0	0	0	0	0	0
d__Bacteria;p__Proteobacteria;c__Gammaproteobacteria;o__Steroidobacterales;f__Woeseiaceae;g__Woeseia	0	0	0	0	0	0	0	0	0	0	0	0	0	0	0	0	0	0	0	0	0	0	0	0	0	0	0	0	0	0	0	0	0	0	0	0	0	0	0	0	0	0	0	0	0	0	0	0	0
d__Bacteria;p__Proteobacteria;c__Gammaproteobacteria;o__Vibrionales;f__Vibrionaceae;g__Photobacterium	0.00370988	0.000342225	0.000149938	0.000105907	0.00576285	0.111802	0.000145728	0.000105187	5.95141e-05	0.000110421	2.41423e-05	0.000166921	0.00663682	0.000202569	0.0707559	0	7.01533e-05	3.26004e-05	8.2026e-05	8.08146e-05	0.000230223	9.92725e-05	0.000273717	0.000133149	4.12428e-05	0.0124234	0.0164262	6.94512e-05	0.000678615	0.0115985	5.21105e-05	6.02918e-05	0.0147084	0.215593	0.00275061	0.310957	0.0390485	0.0630706	0.00378287	0.102038	0.146846	0.00353645	0.00405991	0.00157804	0.0011182	0.00322862	0.00880664	0.00208496	0.00107106
d__Bacteria;p__Proteobacteria;c__Gammaproteobacteria;o__Vibrionales;f__Vibrionaceae;g__Salinivibrio	0	0	0	0	0	0	0	0	0	0	0	0	0	0	0	0	0	0	0	0	0	0	0	0	0	0	0	0	0	0	0	0	0	0	0	0	0	0	0	0	0	0	0	0	0	0	0	0	0
d__Bacteria;p__Proteobacteria;c__Gammaproteobacteria;o__Vibrionales;f__Vibrionaceae;g__Vibrio	3.24007e-05	3.8025e-05	4.99792e-05	0	2.52204e-05	2.71069e-05	0	3.00535e-05	0.000119028	5.52105e-05	8.44982e-05	3.85203e-05	4.52253e-05	0.000486165	0.00109308	0	3.50766e-05	0	0	4.04073e-05	8.85473e-05	5.67271e-05	6.44039e-05	4.99309e-05	8.24856e-05	0.000116433	0	5.5561e-05	4.84725e-05	0	3.90829e-05	2.41167e-05	0.00131903	0.000223167	0.00490173	0.000281603	0.00047245	0.000147246	7.41739e-05	0.630035	0.00827232	0.000118276	0.000492989	0.000223307	0.000139775	0.000735635	0.00154076	0.0004977	0.000112743
d__Bacteria;p__Proteobacteria;c__Gammaproteobacteria;o__Xanthomonadales;f__Rhodanobacteraceae;__	0	0	0	0	0	0	0	0	0	0	0	0	0	0	0	0	0	0	0	0	0	0	0	0	0	0	0	0	0	0	0	0	0	0	0	0	0	0	0	0	0	0	0	0	0	0	0	0	0
d__Bacteria;p__Proteobacteria;c__Gammaproteobacteria;o__Xanthomonadales;f__Rhodanobacteraceae;g__Chiayiivirga	0	0	0	0	0	0	0	0	0	0	0	0	0	0	0	0	0.000719071	0	0	0	0	0	0	0	0	0	0	0	0	0	0	0	0	0	0	0	0	0	0	0	0	0	0	0	0	0	4.86555e-05	0	0
d__Bacteria;p__Proteobacteria;c__Gammaproteobacteria;o__Xanthomonadales;f__Rhodanobacteraceae;g__Dokdonella	0	0	0	0	0	0	0	0	0	0	0	0	0	0	0	0	0.000754148	0	0	0	0	0	0	0	0	0	0	0	0	0	0	0	0	0	0	0	0	0	0	0	0	0	0	0	0	0	0	0	0
d__Bacteria;p__Proteobacteria;c__Gammaproteobacteria;o__Xanthomonadales;f__Rhodanobacteraceae;g__Fulvimonas	0	0	0	0	0.000113492	0	0	0	0	0	0	0	0	0	0	0	0	0	0	0	0	0	0	0	0	0	0	0	0	0.000234732	0	0	0	0	0	0	0	0.000294493	0	0	0	0	0	0	0	0	0	0	0
d__Bacteria;p__Proteobacteria;c__Gammaproteobacteria;o__Xanthomonadales;f__Rhodanobacteraceae;g__Luteibacter	0	0	0	0	0	0	0	0	0	0	0	0	0	0	0.000112111	0	0	0	0	0	0	0	0	0	0	0	0	0	0	0	0	0	0	0	0	0	0.0148657	0	0	0	0	0	0	0	0	4.08686e-05	0	0	0
d__Bacteria;p__Proteobacteria;c__Gammaproteobacteria;o__Xanthomonadales;f__Rhodanobacteraceae;g__Pseudofulvimonas	0	0	0	0	0	0	0	0	0	0	0	0	0	0	0	0	0	0	0	0	0	0	0	0	0	0	0	0	0	0	0	0	0	0	0	0	0	0	0	0	0	0	0	0	0	0	0	0	0
d__Bacteria;p__Proteobacteria;c__Gammaproteobacteria;o__Xanthomonadales;f__Rhodanobacteraceae;g__Rhodanobacter	0	0	0	0	0	0	0	0	0	0	0	0	0	0.000567192	0	0	0	0	0	0	0	0	0	0	0	0	0	0	0	0	0	0	0	0	0	0	0	0.000466281	0	0	0	0	0	0	0	0	0	0	0
d__Bacteria;p__Proteobacteria;c__Gammaproteobacteria;o__Xanthomonadales;f__Rhodanobacteraceae;g__Rudaea	0	0	0	0	0	0	0	0	0	0	0	0	0	0.000108037	0	0	0	0	0	0	0	0	0	0	0	0	0	0	0	2.76155e-05	0	0	0	0	0	0	0	0	0	0	0	0	0	0	0	0	0	0	0
d__Bacteria;p__Proteobacteria;c__Gammaproteobacteria;o__Xanthomonadales;f__Rhodanobacteraceae;g__Tahibacter	0	0	0	0	0	0	0	0	0	0	0	0	0	0	0	0	0	0	0	0	0	0	0	0	0	0	0	0	0	0	0	0	0	0	0	0	0	0	0	0	0	0	0	0	0	0	0	0	0
d__Bacteria;p__Proteobacteria;c__Gammaproteobacteria;o__Xanthomonadales;f__Rhodanobacteraceae;g__uncultured	0	0	0	0	0	0	0	0	0	0	0	0	0	0	0	0	0	0	0	0	0	0	0	0	0	0	0	0	0	0	0	0	0	0	0	0	0	0	0	0	0	0	0	0	0	0	0	0	0
d__Bacteria;p__Proteobacteria;c__Gammaproteobacteria;o__Xanthomonadales;f__Xanthomonadaceae;__	0	0	0	0.000211813	0.00548543	0	0	0	0	0	0	6.42005e-05	0.0128779	0	0.00036436	0	0	0	0	0	0	0	0	0	0	2.32867e-05	0.00328839	2.77805e-05	0	0.000207117	0	0	0	0	0	0	0	0	0	0	0	0	0	0	0	0.000299703	1.62185e-05	0	0
d__Bacteria;p__Proteobacteria;c__Gammaproteobacteria;o__Xanthomonadales;f__Xanthomonadaceae;g__Arenimonas	0	0	0	0	0	0	0	0	0	0	0	0	0	0	0	0	0	0	0	0	0	0	0	0	0	0	0	0	0	4.14233e-05	0	0	0	0	0	0	0	0	0	0	0	0	0	0	0	0	0	0	0
d__Bacteria;p__Proteobacteria;c__Gammaproteobacteria;o__Xanthomonadales;f__Xanthomonadaceae;g__Luteimonas	0	0	0	0	0	0	0	0	4.46356e-05	0	0.00429734	0.000102721	0	8.10274e-05	2.80277e-05	0	0	0	0	0	0	0	0	0	0.000316195	9.31467e-05	0.000267476	0	0	0	0	0	9.95495e-05	0	0	0.000576616	0	0	0	0	0	0	0	0	0	0	0.00314639	0	0
d__Bacteria;p__Proteobacteria;c__Gammaproteobacteria;o__Xanthomonadales;f__Xanthomonadaceae;g__Lysobacter	0	0	0	0	0.00100881	0	0	0	0	0	0	0	0.000452253	0	0	0	0	0	0	0	0	0	0	0	0.00221336	0.000360944	0	0	0	0	0	0	4.97748e-05	0	4.7019e-05	0	0	0.000245411	0	0.000207739	5.09589e-05	0	0	0.00041684	0	9.53601e-05	0.0331506	0	0
d__Bacteria;p__Proteobacteria;c__Gammaproteobacteria;o__Xanthomonadales;f__Xanthomonadaceae;g__Pseudoxanthomonas	0	0	0	3.0259e-05	0.000189153	0	0	0	0	0	2.41423e-05	3.85203e-05	0	0	0	0	0	0	0	0	0	0	0	0	0.000522409	0	0.000676558	0.000361146	0	0	0.00102918	0.0054142	0	0.000236295	0	0	3.29616e-05	0.000466281	0	0	3.39726e-05	9.46208e-05	0	0	0	0.0011307	0.00165429	0	0
d__Bacteria;p__Proteobacteria;c__Gammaproteobacteria;o__Xanthomonadales;f__Xanthomonadaceae;g__SN8	0	0	0	0	0	0	0	0	0	0	0	0	0	0	0	0	0	0	0	0	0	0	0	0	0	0	0	0	0	0	0	0	0	6.56375e-05	0	5.36387e-05	0	0	0	0	0.000101918	0	0	0	0	0	0	0	4.22785e-05
d__Bacteria;p__Proteobacteria;c__Gammaproteobacteria;o__Xanthomonadales;f__Xanthomonadaceae;g__Stenotrophomonas	0	0	0.000199917	0.00257202	0.000340475	6.77672e-05	0.000437184	6.0107e-05	0.000238056	0.000193237	0.000736341	0.00134821	0.000825362	4.05137e-05	0.0039519	0.043761	0.00610334	0.00397724	0.00483954	0.00549539	0.00263871	0.000156	0.000128808	0.000166436	0.00153973	0.000337657	0.00456283	0.00969539	0.0103125	0.00171216	0.0122329	0.00137465	0.00144347	0.00010502	0.0215229	0.000509568	0.000296654	0.0103073	0.00016071	0.000188854	0.00363507	0.000177414	0.000188496	0.0020842	0.0437652	0.00457728	0.00502773	0.00040354	0.00448152
d__Bacteria;p__Proteobacteria;c__Gammaproteobacteria;o__Xanthomonadales;f__Xanthomonadaceae;g__Thermomonas	0	0	0	0	0	0	0	0	0	0	0	0	0	0	0	0	0	0	0	0	0	0	0	0	0	0	0	0	0	0	0	0	0	0	0	0	0	0	0	0	0	0	0	0	0	0	0	0	0
d__Bacteria;p__Proteobacteria;c__Gammaproteobacteria;o__Xanthomonadales;f__Xanthomonadaceae;g__Vulcaniibacterium	0	0	0	0	0	0	0	0	0	0	0	0	0	0	0	0	0	0	0	0	0	0	0	0	0	0	0	0	0	0	0	0	0	0	0	0	0	0	0	0	0	0	0	0	0	0	0	0	0
d__Bacteria;p__Proteobacteria;c__Gammaproteobacteria;o__Xanthomonadales;f__Xanthomonadaceae;g__Xanthomonas	0	0	0	0	0	0.000121981	0	0	0	0	2.41423e-05	0	4.52253e-05	0.000202569	0.000294291	8.50141e-05	0	0	0.000369117	0	0	2.83636e-05	0	0	0	3.493e-05	0	0	0	0	0	0	0	0	0	0	0	0.000319034	0	0	0	0	0	0	0	0	0	0	0
d__Bacteria;p__Proteobacteria;c__Gammaproteobacteria;o__Xanthomonadales;f__Xanthomonadaceae;g__uncultured	0	0	0	0	0	0	0	0	0	0	0	0	0	0	0	0	0	0	0	0	0	0	0	0	0	0	0	0	0	0	0	0	0	0	0	0	0	0	0	0	0	0	0	0	0	0	0	0	0
d__Bacteria;p__Spirochaetota;c__Leptospirae;o__Leptospirales;f__Leptospiraceae;g__Turneriella	3.24007e-05	0	0	0	7.56611e-05	0.000271069	0	0	0	0	0	0	0	0.000256587	0.000112111	4.25071e-05	0.000385843	0	0	0.000141426	0	0	0	0	0	0	0.000582155	0	0.000206008	0	0	0	9.95495e-05	0	0	0	0	0	0	0	0	0	0	0	0	0	0	0	0
d__Bacteria;p__Spirochaetota;c__Spirochaetia;o__Spirochaetales;f__Spirochaetaceae;__	0	0	0	0	0	0	0	0	0	0	0	0	0	0	0	0	0	0	0	0	0	0	0	0	0	0	0	0	0	0	0	0	0	0	0	0	0	0	0	0	0	0	0	0	0	0	0	0	0
d__Bacteria;p__Spirochaetota;c__Spirochaetia;o__Spirochaetales;f__Spirochaetaceae;g__Spirochaeta_2	0	0	0	0	0	0	0	0	0	0	0	0	0	0	0	0	0	0	0	0	0	0	0	0	0	0	0	0	0	0	0	0	0	0	0	0	0	0	0	0	0	0	0	0	0	0	0	0	0
d__Bacteria;p__Spirochaetota;c__Spirochaetia;o__Spirochaetales;f__Spirochaetaceae;g__Treponema	0	0	0	0	0	0	0	0	0	0	0	0	0	0	0	6.37606e-05	0	0	0	0	0	0	0	0	0	0	0	0	0	0	0	0	0	0	0	0	0	0	0	0	0	0	0	0	0	0	0	0	0
d__Bacteria;p__Sumerlaeota;c__Sumerlaeia;o__Sumerlaeales;f__Sumerlaeaceae;g__Sumerlaea	0	0	0	0	0	0	0	0	0	0	0	0	0	0	0	0	0	0	0	0	0	0	0	0	0	0	0	0	0	0	0	0	0	0	0	0	0	0	0	0	0	0	0	0	0	0	0	0	0
d__Bacteria;p__Synergistota;c__Synergistia;o__Synergistales;f__Synergistaceae;g__Fretibacterium	0	0	0	0	0	0	0	0	0	0	0	0	0	0	0	0	0	0	0	0	0	0	0	0	0	0	0	0	0	0	0	0	0	0	0	0	0	0	0	0	0	0	0	0	0	0	0	0	0
d__Bacteria;p__Synergistota;c__Synergistia;o__Synergistales;f__Synergistaceae;g__Synergistes	0	0	0	0	0	0	0	0	0	0	0	0	0	0	0	0	0	0	0	0	0	0	0	0	0	0	0	0	0	0	0	0	0	0	0	0	0	0	0	0	0	0	0	0	0	0	0	0	0
d__Bacteria;p__Verrucomicrobiota;c__Kiritimatiellae;o__WCHB1-41;f__WCHB1-41;g__WCHB1-41	0	0	0	0	0	0	0	0	0	0	0	0	0	0	0	0	0	0	0	0	0	0	0	0	0	0	0	0	0	0	0	0	0	0	0	0	0	0	0	0	0	0	0	0	0	0	0	0	0
d__Bacteria;p__Verrucomicrobiota;c__Verrucomicrobiae;o__Chthoniobacterales;f__01D2Z36;g__01D2Z36	0	0	0	0	0	0	0	0	0	0	0	0	0	0	0	0	0	0	0	0	0	0	0	0	0	0	0	0	0	0	0	0	0	0	0	0	0	0	0	0	0	0	0	0	0	0	0	0	0
d__Bacteria;p__Verrucomicrobiota;c__Verrucomicrobiae;o__Chthoniobacterales;f__Chthoniobacteraceae;g__Candidatus_Udaeobacter	0	0	0	0	0	0	0	0	0	0	0	0	0	0	0	0	0	0	0	0	0	0	0	0	0	0	0	0	0	0.00012427	0	0	0	0	0	0	0	0	0	0	0	0	0	0	0	0	0	0	0
d__Bacteria;p__Verrucomicrobiota;c__Verrucomicrobiae;o__Chthoniobacterales;f__Chthoniobacteraceae;g__Chthoniobacter	0	0	0	0	0	0	0	0	0	0	0	0	0	0	0	0	0	0	0	0	0	0	0	0	0	0	0	0	0	0	0	0	0	0	0	0	0	0	0	0	0	0	0	0	0	0	0	0	0
d__Bacteria;p__Verrucomicrobiota;c__Verrucomicrobiae;o__Chthoniobacterales;f__Terrimicrobiaceae;g__Terrimicrobium	0	0	0	0	0	0	0	0	0	0	0	0	0	0	0	0	0	0	0	0	0	0	0	0	0	0	0	0	0	0	0	0	0	0	0	0	0	0	0	0	0	0	0	0	0	0	0	0	0
d__Bacteria;p__Verrucomicrobiota;c__Verrucomicrobiae;o__Chthoniobacterales;f__Xiphinematobacteraceae;g__Candidatus_Xiphinematobacter	0	0	0	0	0	0	0	0	0	0	0	0	0	0	0	0	0	0	0	0	0	0	0	0	0	0	0	0	0	0	0	0	0	0	0	0	0	0	0	0	0	0	0	0	0	0	0	0	0
d__Bacteria;p__Verrucomicrobiota;c__Verrucomicrobiae;o__Methylacidiphilales;f__Methylacidiphilaceae;g__uncultured	0	0	0	0	0	0	0	0	0	0	0	0	0	0	0	0	0	0	0	0	0	0	0	0	0	0	0	0	0	0	0	0	0	0	0	0	0	0	0	0	0	0	0	0	0	0	0	0	0
d__Bacteria;p__Verrucomicrobiota;c__Verrucomicrobiae;o__Opitutales;f__Opitutaceae;g__Diplosphaera	0	0	0	0	0	0	0	0	0	0	0	0	0	0	0	0	0	0	0	0	0	0	0	0	0	0	0	0	0	0	0	0	0	0	0	0	0	0	0	0	0	0	0	0	0	0	0	0	0
d__Bacteria;p__Verrucomicrobiota;c__Verrucomicrobiae;o__Opitutales;f__Opitutaceae;g__IMCC26134	0	0	0	0	0	0	0	0	0	0	0	0	0	0	0	0	0	0	0	0	0	0	0	0	0	0	0	0	0	0	0	0	0	0	0	0	0	0	0	0	0	0	0	0	0	0	0	0	0
d__Bacteria;p__Verrucomicrobiota;c__Verrucomicrobiae;o__Opitutales;f__Opitutaceae;g__Lacunisphaera	0	0	0	0.000105907	0	0.00311729	0.00036432	0	0	0	3.62135e-05	0.000205442	3.3919e-05	0.000418642	0.000476471	0.00140273	0.00191168	0	0	0.000505091	0	0	0	0	0	0	0.00100697	0.000111122	0.000121181	0.00012427	0	0	0.000671959	0	0	0	0	0	0	0	0	0	0	0	0	0	0	0	0
d__Bacteria;p__Verrucomicrobiota;c__Verrucomicrobiae;o__Opitutales;f__Opitutaceae;g__Opitutus	0	0	0	0	0	0	0	0	0	0	0	0	0	0	0	0	0	0	0	0	0	0	0	0	0	0	0	0	0	0	0	0	0	0	0	0	0	0	0	0	0	0	0	0	0	0	0	0	0
d__Bacteria;p__Verrucomicrobiota;c__Verrucomicrobiae;o__Opitutales;f__Opitutaceae;g__uncultured	0	0	0	0	0	0	0	0	0	0	0	0	0	0	0	0	0	0	0	0	0	0	0	0	0	0	0	0	0	0	0	0	0	0	0	0	0	0	0	0	0	0	0	0	0	0	0	0	0
d__Bacteria;p__Verrucomicrobiota;c__Verrucomicrobiae;o__Verrucomicrobiales;f__Rubritaleaceae;g__Luteolibacter	0	0	0	4.53885e-05	0	0	0	0	0	0	0	0	0	0	8.40831e-05	0	5.2615e-05	0	0	0	0	0	0	0	0	0	0	0	0	0	0	0	0	0	0	2.68194e-05	0	0.000932561	0	0	0	0	0	0	0	0	0	0	0
d__Bacteria;p__Verrucomicrobiota;c__Verrucomicrobiae;o__Verrucomicrobiales;f__Verrucomicrobiaceae;g__Prosthecobacter	0	0	0	0	0	0	0	0	0	0	0	0	0	0	0	0	0	0	0	0	0	0	0	0	0	0	0	0	0	0	0	0	0	0	0	0	0	0	0	0	0	0	0	0	0	0	0	0	0
d__Bacteria;p__Verrucomicrobiota;c__Verrucomicrobiae;o__Verrucomicrobiales;f__Verrucomicrobiaceae;g__Verrucomicrobium	0	0	0	0	0	0	0	0	0	0	0	0	0	0	0	0	0.00147322	0	0	0	0	0	0	0	0	0	0	0	0	0	0	0	0	0	0	0	0	0	0	0	0	0	0	0	0	0	0	0	0
d__Bacteria;p__Verrucomicrobiota;c__Verrucomicrobiae;o__Verrucomicrobiales;f__Verrucomicrobiaceae;g__uncultured	0	0	0	0	0	0	0	0	0	0	0	0	0	0	0	0	0	0	0	0	0	0	0	0	0	0	0	0	0	0	0	0	0	0	0	0	0	0	0	0	0	0	0	0	0	0	0	0	0
d__Bacteria;p__WPS-2;c__WPS-2;o__WPS-2;f__WPS-2;g__WPS-2	0	0	0	4.53885e-05	8.82713e-05	0.00390339	0.000247738	0	0	0	0	0.000410883	0.000135676	0.000729247	0.000140138	0.000680113	0.00198183	0	0	0.000727332	0	0	0	0	0	0	0.00166779	2.77805e-05	0.000508961	0.000303771	0	2.41167e-05	0.000696847	0	0	0	0	0	0	0	0	0	0	0.000133984	0	0	0	0	5.63714e-05
[truncated: 253 more columns]

## Sheet: metadata
#SampleID	Country	Consumer_ID	Pseudonym	Sample_type	Sample_category	Cleaning_utensil
AG.25.B5	France	FR.AG25	AURELIEN	Sponge	CleaningUtensil	Sponge
AP.71.B5	France	FR.AP71	GERARDandODILE	Sponge	CleaningUtensil	Sponge
EC.27.B5	France	FR.EC27	AMANDINE	Sponge	CleaningUtensil	Sponge
F.AG25.1	France	FR.AG25	AURELIEN	CuttingBoard	Surface
F.AG25.14	France	FR.AG25	AURELIEN	Sink	Surface
F.AG25.2	France	FR.AG25	AURELIEN	TapHandle	Surface
F.AG25.4	France	FR.AG25	AURELIEN	CounterTop	Surface
F.AP71.14	France	FR.AP71	GERARDandODILE	Sink	Surface
F.AP71.4	France	FR.AP71	GERARDandODILE	CounterTop	Surface
F.EC27.14	France	FR.EC27	AMANDINE	Sink	Surface
F.EC27.2	France	FR.EC27	AMANDINE	TapHandle	Surface
F.EC27.4	France	FR.EC27	AMANDINE	CounterTop	Surface
F.FB77.1	France	FR.FB77	SYLVIANE	CuttingBoard	Surface
F.FB77.14	France	FR.FB77	SYLVIANE	Sink	Surface
F.FB77.3	France	FR.FB77	SYLVIANE	Handles	Surface
F.FB77.4	France	FR.FB77	SYLVIANE	CounterTop	Surface
F.FT24.1	France	FR.FT24	FABRICE	CuttingBoard	Surface
F.FT24.14	France	FR.FT24	FABRICE	Sink	Surface
F.JH75.1	France	FR.JH75	CHARLESandANNIE	CuttingBoard	Surface
F.JH75.14	France	FR.JH75	CHARLESandANNIE	Sink	Surface
F.JH75.2	France	FR.JH75	CHARLESandANNIE	TapHandle	Surface
F.JH75.4	France	FR.JH75	CHARLESandANNIE	CounterTop	Surface
F.LB28.1	France	FR.LB28	JULIE	CuttingBoard	Surface
F.LB28.14	France	FR.LB28	JULIE	Sink	Surface
F.LB28.2	France	FR.LB28	JULIE	TapHandle	Surface
F.LB28.3	France	FR.LB28	JULIE	Handles	Surface
F.LB28.4	France	FR.LB28	JULIE	CounterTop	Surface
F.MB72.1	France	FR.MB72	BERNARDandHELENE	CuttingBoard	Surface
F.MB72.14	France	FR.MB72	BERNARDandHELENE	Sink	Surface
F.MB72.2	France	FR.MB72	BERNARDandHELENE	TapHandle	Surface
F.MB72.3	France	FR.MB72	BERNARDandHELENE	Handles	Surface
F.MJ74.1	France	FR.MJ74	YVETTEandFRANCOIS	CuttingBoard	Surface
F.MJ74.13	France	FR.MJ74	YVETTEandFRANCOIS	Sponge	CleaningUtensil	Sponge
F.MJ74.14	France	FR.MJ74	YVETTEandFRANCOIS	Sink	Surface
F.MJ74.2	France	FR.MJ74	YVETTEandFRANCOIS	TapHandle	Surface
F.MJ74.4	France	FR.MJ74	YVETTEandFRANCOIS	CounterTop	Surface
F.MR25.13	France	FR.MR25	MYLENE	Sponge	CleaningUtensil	Sponge
F.MR25.14	France	FR.MR25	MYLENE	Sink	Surface
F.MR25.2	France	FR.MR25	MYLENE	TapHandle	Surface
F.MR25.3	France	FR.MR25	MYLENE	Handles	Surface
F.MR25.4	France	FR.MR25	MYLENE	CounterTop	Surface
F.TS30.1	France	FR.TS30	ETIENNE	CuttingBoard	Surface
F.TS30.14	France	FR.TS30	ETIENNE	Sink	Surface
F.TS30.2	France	FR.TS30	ETIENNE	TapHandle	Surface
F.TS30.4	France	FR.TS30	ETIENNE	CounterTop	Surface
F25.13	France	FR.MM25	SIMON	Sponge	CleaningUtensil	Sponge
F25.14	France	FR.MM25	SIMON	Sink	Surface
F25.2	France	FR.MM25	SIMON	TapHandle	Surface
F25.4	France	FR.MM25	SIMON	CounterTop	Surface
F27.13	France	FR.AP27	MATHILDE	Sponge	CleaningUtensil	Sponge
F27.14	France	FR.AP27	MATHILDE	Sink	Surface
F27.4	France	FR.AP27	MATHILDE	CounterTop	Surface
F29.1	France	FR.AL29	VINCENT	CuttingBoard	Surface
F29.13	France	FR.AL29	VINCENT	Sponge	CleaningUtensil	Sponge
F29.14	France	FR.AL29	VINCENT	Sink	Surface
F29.2	France	FR.AL29	VINCENT	TapHandle	Surface
F29.3	France	FR.AL29	VINCENT	Handles	Surface
F29.4	France	FR.AL29	VINCENT	CounterTop	Surface
F31.13	France	FR.VR31	ELODIE	Sponge	CleaningUtensil	Sponge
F31.4	France	FR.VR31	ELODIE	CounterTop	Surface
FB.77.B5	France	FR.FB77	SYLVIANE	Sponge	CleaningUtensil	Sponge
FT.24.B5	France	FR.FT24	FABRICE	Sponge	CleaningUtensil	Sponge
H1.2	Hungary	HU.MA.N	MA.N	TapHandle	Surface
H10.2	Hungary	HU.AG.ZS	AG.ZS	TapHandle	Surface
H10.4	Hungary	HU.AG.ZS	AG.ZS	CounterTop	Surface
H11.4	Hungary	HU.VI.N	VI.N	CounterTop	Surface
H12.1	Hungary	HU.PA.V	PA.V	CuttingBoard	Surface
H12.2	Hungary	HU.PA.V	PA.V	TapHandle	Surface
H12.3	Hungary	HU.PA.V	PA.V	Handles	Surface
H12.4	Hungary	HU.PA.V	PA.V	CounterTop	Surface
H13.1	Hungary	HU.ZS.B	ZS.B	CuttingBoard	Surface
H13.2	Hungary	HU.ZS.B	ZS.B	TapHandle	Surface
H13.4	Hungary	HU.ZS.B	ZS.B	CounterTop	Surface
H14.3	Hungary	HU.FE.ZS	FE.ZS	Handles	Surface
H15.2	Hungary	HU.LE.ZS	LE.ZS	TapHandle	Surface
H2.2	Hungary	HU.JU.V	JU.V	TapHandle	Surface
H3.1	Hungary	HU.ED.V	ED.V	CuttingBoard	Surface
H3.12	Hungary	HU.ED.V	ED.V	Sink	Surface
H4.1	Hungary	HU.MA.B	MA.B	CuttingBoard	Surface
H4.12	Hungary	HU.MA.B	MA.B	Sink	Surface
H4.2	Hungary	HU.MA.B	MA.B	TapHandle	Surface
H4.4	Hungary	HU.MA.B	MA.B	CounterTop	Surface
H5.1	Hungary	HU.KA.ZS	KA.ZS	CuttingBoard	Surface
H5.12	Hungary	HU.KA.ZS	KA.ZS	Sink	Surface
H5.4	Hungary	HU.KA.ZS	KA.ZS	CounterTop	Surface
H7.3	Hungary	HU.BE.N	BE.N	Handles	Surface
H7.4	Hungary	HU.BE.N	BE.N	CounterTop	Surface
H8.3	Hungary	HU.AG.V	AG.V	Handles	Surface
H9.2	Hungary	HU.NO.B	NO.B	TapHandle	Surface
H9.3	Hungary	HU.NO.B	NO.B	Handles	Surface
H9.4	Hungary	HU.NO.B	NO.B	CounterTop	Surface
JH.75.B5	France	FR.JH75	CHARLESandANNIE	Sponge	CleaningUtensil	Sponge
LB.28.B5	France	FR.LB28	JULIE	Sponge	CleaningUtensil	Sponge
MB.72.B5	France	FR.MB72	BERNARDandHELENE	Cloth	CleaningUtensil	Cloth
NA.13a	Norway	N.Anna	ANNA	Cloth	CleaningUtensil	Cloth
NA.14	Norway	N.Anna	ANNA	Sink	Surface
NA.2	Norway	N.Anna	ANNA	TapHandle	Surface
NB.13a	Norway	N.Bente	BENTE	Cloth	CleaningUtensil	Cloth
NB.14	Norway	N.Bente	BENTE	Sink	Surface
NB.2	Norway	N.Bente	BENTE	TapHandle	Surface
NB.3	Norway	N.Bente	BENTE	Handles	Surface
NB.4	Norway	N.Bente	BENTE	CounterTop	Surface
NC.1	Norway	N.Camilla	CAMILLA	CuttingBoard	Surface
NC.14	Norway	N.Camilla	CAMILLA	Sink	Surface
NC.2	Norway	N.Camilla	CAMILLA	TapHandle	Surface
NC.3	Norway	N.Camilla	CAMILLA	Handles	Surface
NE.13a	Norway	N.Emma	EMMA	Cloth	CleaningUtensil	Cloth
NE.14	Norway	N.Emma	EMMA	Sink	Surface
NE.2	Norway	N.Emma	EMMA	TapHandle	Surface
NE.3	Norway	N.Emma	EMMA	Handles	Surface
NE.4	Norway	N.Emma	EMMA	CounterTop	Surface
NF.1	Norway	N.Fredrik	FREDRIK	CuttingBoard	Surface
NF.14	Norway	N.Fredrik	FREDRIK	Sink	Surface
NF.2	Norway	N.Fredrik	FREDRIK	TapHandle	Surface
NF.3	Norway	N.Fredrik	FREDRIK	Handles	Surface
NF.4	Norway	N.Fredrik	FREDRIK	CounterTop	Surface
NG.14	Norway	N.Georg	GEORG	Sink	Surface
NG.2	Norway	N.Georg	GEORG	TapHandle	Surface
NG.3	Norway	N.Georg	GEORG	Handles	Surface
NG.4	Norway	N.Georg	GEORG	CounterTop	Surface
NH.13a	Norway	N.Hanne	HANNE	Cloth	CleaningUtensil	Cloth
NH.14	Norway	N.Hanne	HANNE	Sink	Surface
NH.2	Norway	N.Hanne	HANNE	TapHandle	Surface
NH.3	Norway	N.Hanne	HANNE	Handles	Surface
NH.4	Norway	N.Hanne	HANNE	CounterTop	Surface
NI.13a	Norway	N.Inger	INGER	Cloth	CleaningUtensil	Cloth
NI.14	Norway	N.Inger	INGER	Sink	Surface
NI.2	Norway	N.Inger	INGER	TapHandle	Surface
NJ.1	Norway	N.Jon	JON	CuttingBoard	Surface
NJ.14	Norway	N.Jon	JON	Sink	Surface
NJ.2	Norway	N.Jon	JON	TapHandle	Surface
NJ.3	Norway	N.Jon	JON	Handles	Surface
NJ.4	Norway	N.Jon	JON	CounterTop	Surface
NK.14	Norway	N.Kari	KARI	Sink	Surface
NK.2	Norway	N.Kari	KARI	TapHandle	Surface
NK.3	Norway	N.Kari	KARI	Handles	Surface
NL.13a	Norway	N.Laura	LAURA	Cloth	CleaningUtensil	Cloth
NL.2	Norway	N.Laura	LAURA	TapHandle	Surface
NL.4	Norway	N.Laura	LAURA	CounterTop	Surface
NN.13a	Norway	N.Nils	NILS	Cloth	CleaningUtensil	Cloth
NN.14	Norway	N.Nils	NILS	Sink	Surface
NN.2	Norway	N.Nils	NILS	TapHandle	Surface
NO.13a	Norway	N.Oda.Ove	ODAandOVE	Cloth	CleaningUtensil	Cloth
NO.14	Norway	N.Oda.Ove	ODAandOVE	Sink	Surface
NO.17	Norway	N.Oda.Ove	ODAandOVE	Sponge	CleaningUtensil	Sponge
NO.2	Norway	N.Oda.Ove	ODAandOVE	TapHandle	Surface
NO.3	Norway	N.Oda.Ove	ODAandOVE	Handles	Surface
NO.4	Norway	N.Oda.Ove	ODAandOVE	CounterTop	Surface
NP.13a	Norway	N.Petter	PETTER	Cloth	CleaningUtensil	Cloth
NP.14	Norway	N.Petter	PETTER	Sink	Surface
NP.2	Norway	N.Petter	PETTER	TapHandle	Surface
NP.3	Norway	N.Petter	PETTER	Handles	Surface
NP.4	Norway	N.Petter	PETTER	CounterTop	Surface
NR.1	Norway	N.Roger	ROGER	CuttingBoard	Surface
NR.13a.O	Norway	N.Roger	ROGER	Cloth	CleaningUtensil	Cloth
NR.14	Norway	N.Roger	ROGER	Sink	Surface
NR.3	Norway	N.Roger	ROGER	Handles	Surface
P.02.16	Portugal	PT02VANESSA	VANESSA	Sponge	CleaningUtensil	Sponge
P.03.16	Portugal	PT03JOSEFINA	JOSEFINA	Sponge	CleaningUtensil	Sponge
P.05.16	Portugal	PT05FILIPA	FILIPA	Sponge	CleaningUtensil	Sponge
P.07.16	Portugal	PT07MANEL	MANEL	Sponge	CleaningUtensil	Sponge
P1.2	Portugal	PT01MARTA	MARTA	TapHandle	Surface
P1.4	Portugal	PT01MARTA	MARTA	CounterTop	Surface
P10.12	Portugal	PT10MARIACELESTE	MARIA	Sink	Surface
P10.13	Portugal	PT10MARIACELESTE	MARIA	Cloth	CleaningUtensil	Cloth
P10.2	Portugal	PT10MARIACELESTE	MARIA	TapHandle	Surface
P10.3	Portugal	PT10MARIACELESTE	MARIA	Handles	Surface
P10.4	Portugal	PT10MARIACELESTE	MARIA	CounterTop	Surface
P11.1	Portugal	PT11SONIA	SONIA	CuttingBoard	Surface
P11.12	Portugal	PT11SONIA	SONIA	Sink	Surface
P11.16	Portugal	PT11SONIA	SONIA	Sponge	CleaningUtensil	Sponge
P11.2	Portugal	PT11SONIA	SONIA	TapHandle	Surface
P11.3	Portugal	PT11SONIA	SONIA	Handles	Surface
P11.4	Portugal	PT11SONIA	SONIA	CounterTop	Surface
P12.12	Portugal	PT12ANDRE	ANDRE	Sink	Surface
P12.13	Portugal	PT12ANDRE	ANDRE	Cloth	CleaningUtensil	Cloth
P12.16	Portugal	PT12ANDRE	ANDRE	Sponge	CleaningUtensil	Sponge
P12.2	Portugal	PT12ANDRE	ANDRE	TapHandle	Surface
P12.3	Portugal	PT12ANDRE	ANDRE	Handles	Surface
P12.4	Portugal	PT12ANDRE	ANDRE	CounterTop	Surface
P13.1	Portugal	PT13BERNARDO	BERNADO	CuttingBoard	Surface
P13.13	Portugal	PT13BERNARDO	BERNADO	Cloth	CleaningUtensil	Cloth
P13.2	Portugal	PT13BERNARDO	BERNADO	TapHandle	Surface
P13.4	Portugal	PT13BERNARDO	BERNADO	CounterTop	Surface
P14.12	Portugal	PT14ODETE	ODETE	Sink	Surface
P14.13	Portugal	PT14ODETE	ODETE	Cloth	CleaningUtensil	Cloth
P14.4	Portugal	PT14ODETE	ODETE	CounterTop	Surface
P15.12	Portugal	PT15SILVIA	SILVIA	Sink	Surface
P15.13	Portugal	PT15SILVIA	SILVIA	Cloth	CleaningUtensil	Cloth
P15.16	Portugal	PT15SILVIA	SILVIA	Sponge	CleaningUtensil	Sponge
P15.2	Portugal	PT15SILVIA	SILVIA	TapHandle	Surface
P15.4	Portugal	PT15SILVIA	SILVIA	CounterTop	Surface
P2.13	Portugal	PT02VANESSA	VANESSA	Cloth	CleaningUtensil	Cloth
P2.2	Portugal	PT02VANESSA	VANESSA	TapHandle	Surface
P2.4	Portugal	PT02VANESSA	VANESSA	CounterTop	Surface
P3.12	Portugal	PT03JOSEFINA	JOSEFINA	Sink	Surface
P3.13	Portugal	PT03JOSEFINA	JOSEFINA	Cloth	CleaningUtensil	Cloth
P3.2	Portugal	PT03JOSEFINA	JOSEFINA	TapHandle	Surface
P3.3	Portugal	PT03JOSEFINA	JOSEFINA	Handles	Surface
P3.4	Portugal	PT03JOSEFINA	JOSEFINA	CounterTop	Surface
P4.1	Portugal	PT04EMILIA	EMILIA	CuttingBoard	Surface
P4.13	Portugal	PT04EMILIA	EMILIA	Cloth	CleaningUtensil	Cloth
P4.16	Portugal	PT04EMILIA	EMILIA	Sponge	CleaningUtensil	Sponge
P4.2	Portugal	PT04EMILIA	EMILIA	TapHandle	Surface
P4.3	Portugal	PT04EMILIA	EMILIA	Handles	Surface
P5.1	Portugal	PT05FILIPA	FILIPA	CuttingBoard	Surface
P5.13	Portugal	PT05FILIPA	FILIPA	Cloth	CleaningUtensil	Cloth
P5.2	Portugal	PT05FILIPA	FILIPA	TapHandle	Surface
P6.13	Portugal	PT06AUGUSTO	AUGUSTO	Cloth	CleaningUtensil	Cloth
P7.12	Portugal	PT07MANEL	MANEL	Sink	Surface
P7.13	Portugal	PT07MANEL	MANEL	Cloth	CleaningUtensil	Cloth
P7.2	Portugal	PT07MANEL	MANEL	TapHandle	Surface
P7.3	Portugal	PT07MANEL	MANEL	Handles	Surface
P7.4	Portugal	PT07MANEL	MANEL	CounterTop	Surface
P8.1	Portugal	PT08ANDREIA	ANDREIA	CuttingBoard	Surface
P8.16	Portugal	PT08ANDREIA	ANDREIA	Sponge	CleaningUtensil	Sponge
P8.2	Portugal	PT08ANDREIA	ANDREIA	TapHandle	Surface
P8.4	Portugal	PT08ANDREIA	ANDREIA	CounterTop	Surface
P9.16	Portugal	PT09CARLOS	CARLOS	Sponge	CleaningUtensil	Sponge
P9.2	Portugal	PT09CARLOS	CARLOS	TapHandle	Surface
P9.4	Portugal	PT09CARLOS	CARLOS	CounterTop	Surface
RA.1	Romania	R.BI	IONEL	CuttingBoard	Surface
RA.14	Romania	R.BI	IONEL	Sink	Surface
RA.16a	Romania	R.BI	IONEL	Cloth	CleaningUtensil	Cloth
RA.2	Romania	R.BI	IONEL	TapHandle	Surface
RA.3	Romania	R.BI	IONEL	Handles	Surface
RB.1	Romania	R.DM	DUMITRA	CuttingBoard	Surface
RB.14	Romania	R.DM	DUMITRA	Sink	Surface
RB.16a	Romania	R.DM	DUMITRA	Cloth	CleaningUtensil	Cloth
RB.3	Romania	R.DM	DUMITRA	Handles	Surface
RB.4	Romania	R.DM	DUMITRA	CounterTop	Surface
RC.1	Romania	R.DA	DAMIANandDAMINA	CuttingBoard	Surface
RC.14	Romania	R.DA	DAMIANandDAMINA	Sink	Surface
RC.16a	Romania	R.DA	DAMIANandDAMINA	Cloth	CleaningUtensil	Cloth
RC.3	Romania	R.DA	DAMIANandDAMINA	Handles	Surface
RC.4	Romania	R.DA	DAMIANandDAMINA	CounterTop	Surface
RD.1	Romania	R.FC	FANELandFANICA	CuttingBoard	Surface
RD.14	Romania	R.FC	FANELandFANICA	Sink	Surface
RD.16a	Romania	R.FC	FANELandFANICA	Cloth	CleaningUtensil	Cloth
RD.2	Romania	R.FC	FANELandFANICA	TapHandle	Surface
RD.3	Romania	R.FC	FANELandFANICA	Handles	Surface
RE.1	Romania	R.BA	BALANEL	CuttingBoard	Surface
RE.14	Romania	R.BA	BALANEL	Sink	Surface
RE.16a	Romania	R.BA	BALANEL	Cloth	CleaningUtensil	Cloth
RE.2	Romania	R.BA	BALANEL	TapHandle	Surface
RE.3	Romania	R.BA	BALANEL	Handles	Surface
RE.4	Romania	R.BA	BALANEL	CounterTop	Surface
RF.1	Romania	R.LL	LINALIA	CuttingBoard	Surface
RF.14	Romania	R.LL	LINALIA	Sink	Surface
RF.16a	Romania	R.LL	LINALIA	Cloth	CleaningUtensil	Cloth
RF.3	Romania	R.LL	LINALIA	Handles	Surface
RF.4	Romania	R.LL	LINALIA	CounterTop	Surface
RG.16a	Romania	R.MM	MARIA MIRABELLA	Cloth	CleaningUtensil	Cloth
RG.2	Romania	R.MM	MARIA MIRABELLA	TapHandle	Surface
RG.3	Romania	R.MM	MARIA MIRABELLA	Handles	Surface
RH.1	Romania	R.SO	SORINA	CuttingBoard	Surface
RH.2	Romania	R.SO	SORINA	TapHandle	Surface
RH.4	Romania	R.SO	SORINA	CounterTop	Surface
RI.1	Romania	R.DMM	DOMNICA	CuttingBoard	Surface
RI.14	Romania	R.DMM	DOMNICA	Sink	Surface
RI.16	Romania	R.DMM	DOMNICA	Cloth	CleaningUtensil	Cloth
RI.4	Romania	R.DMM	DOMNICA	CounterTop	Surface
RJ.14	Romania	R.AM	AMALIA	Sink	Surface
RJ.16	Romania	R.AM	AMALIA	Cloth	CleaningUtensil	Cloth
RJ.2	Romania	R.AM	AMALIA	TapHandle	Surface
RJ.3	Romania	R.AM	AMALIA	Handles	Surface
RK.14	Romania	R.BV	BOGDAN	Sink	Surface
RK.16a	Romania	R.BV	BOGDAN	Cloth	CleaningUtensil	Cloth
RK.2	Romania	R.BV	BOGDAN	TapHandle	Surface
RK.3	Romania	R.BV	BOGDAN	Handles	Surface
RK.4	Romania	R.BV	BOGDAN	CounterTop	Surface
RL.1	Romania	R.FL	FLORINEL	CuttingBoard	Surface
RL.14	Romania	R.FL	FLORINEL	Sink	Surface
RL.2	Romania	R.FL	FLORINEL	TapHandle	Surface
RL.3	Romania	R.FL	FLORINEL	Handles	Surface
RL.4	Romania	R.FL	FLORINEL	CounterTop	Surface
RM.1	Romania	R.SR	SERENA	CuttingBoard	Surface
RM.14	Romania	R.SR	SERENA	Sink	Surface
RM.3	Romania	R.SR	SERENA	Handles	Surface
RM.4	Romania	R.SR	SERENA	CounterTop	Surface
RN.1	Romania	R.MI	MINODORA	CuttingBoard	Surface
RN.14	Romania	R.MI	MINODORA	Sink	Surface
RN.4	Romania	R.MI	MINODORA	CounterTop	Surface
RO.1	Romania	R.ZS	ZOLTAN	CuttingBoard	Surface
RO.13.Aa	Romania	R.BI	IONEL	Sponge	CleaningUtensil	Sponge
RO.13.Ba	Romania	R.DM	DUMITRA	Sponge	CleaningUtensil	Sponge
RO.13.Ca	Romania	R.DA	DAMIANandDAMINA	Sponge	CleaningUtensil	Sponge
RO.13.Da	Romania	R.FC	FANELandFANICA	Sponge	CleaningUtensil	Sponge
RO.13.Ea	Romania	R.BA	BALANEL	Sponge	CleaningUtensil	Sponge
RO.13.Fa	Romania	R.LL	LINALIA	Sponge	CleaningUtensil	Sponge
RO.13.Ga	Romania	R.MM	MARIA MIRABELLA	Sponge	CleaningUtensil	Sponge
RO.13.Ha	Romania	R.SO	SORINA	Sponge	CleaningUtensil	Sponge
RO.13.Ia	Romania	R.DMM	DOMNICA	Sponge	CleaningUtensil	Sponge
RO.13.Ja	Romania	R.AM	AMALIA	Sponge	CleaningUtensil	Sponge
RO.13.Ka	Romania	R.BV	BOGDAN	Sponge	CleaningUtensil	Sponge
RO.13.La	Romania	R.FL	FLORINEL	Sponge	CleaningUtensil	Sponge
RO.13.Ma	Romania	R.SR	SERENA	Sponge	CleaningUtensil	Sponge
RO.13.Na	Romania	R.MI	MINODORA	Sponge	CleaningUtensil	Sponge
RO.13.Oa	Romania	R.ZS	ZOLTAN	Sponge	CleaningUtensil	Sponge
RO.14	Romania	R.ZS	ZOLTAN	Sink	Surface
RO.4	Romania	R.ZS	ZOLTAN	CounterTop	Surface
TS.30.B5	France	FR.TS30	ETIENNE	Sponge	CleaningUtensil	Sponge
