# Supplementary material for: Mapping the Kitchen Microbiota in Five European Countries Reveals a Set of Core Bacteria across Countries, Kitchen Surfaces, and Cleaning Utensils
Source: Appl Environ Microbiol. 2023 May 31;89(6):e00267-23. doi: 10.1128/aem.00267-23 (PMC10304973; doi:10.1128/aem.00267-23)
Supplement: Supplemental file 2 — File S2. Download aem.00267-23-s0003.xlsx, XLSX file, 0.6 MB [file aem.00267-23-s0003.xlsx]

## Sheet: taxonomy, abundance
shortid	Feature.ID	Taxon	Confidence	class	order	family	genus	species	meanRelab	maxRelab	Samples	Country	Consumer	France	Hungary	Norway	Portugal	Romania
FT1886	dd7ff8d4ea8adabebf9d35246c1870ae	d__Bacteria; p__Proteobacteria; c__Gammaproteobacteria; o__Pseudomonadales; f__Moraxellaceae; g__Acinetobacter	0.999959	c__Gammaproteobacteria	o__Pseudomonadales	f__Moraxellaceae	g__Acinetobacter	g__Acinetobacter	0.119091	0.921178	0.903974	1	0.972973	1	1	0.866667	1	1
FT1677	cba46e6a0bdaa060c32da2235df82e1e	d__Bacteria; p__Proteobacteria; c__Gammaproteobacteria; o__Pseudomonadales; f__Moraxellaceae; g__Acinetobacter	0.999927	c__Gammaproteobacteria	o__Pseudomonadales	f__Moraxellaceae	g__Acinetobacter	g__Acinetobacter	0.102024	0.855944	0.907285	1	0.972973	1	0.857143	1	1	1
FT909	c66e370c885196756b522107b198bd1a	d__Bacteria; p__Proteobacteria; c__Gammaproteobacteria; o__Pseudomonadales; f__Moraxellaceae; g__Enhydrobacter	0.984568	c__Gammaproteobacteria	o__Pseudomonadales	f__Moraxellaceae	g__Enhydrobacter	g__Enhydrobacter	0.0724406	0.980013	1	1	1	1	1	1	1	1
FT783	a8582d39cc9bf04298c650728e7672bf	d__Bacteria; p__Proteobacteria; c__Gammaproteobacteria; o__Enterobacterales; f__Enterobacteriaceae	0.920531	c__Gammaproteobacteria	o__Enterobacterales	f__Enterobacteriaceae	f__Enterobacteriaceae	f__Enterobacteriaceae	0.0412871	0.898958	0.831126	1	1	1	1	1	1	1
FT1136	25b638db6c74c54ede17a4441ff3f13d	d__Bacteria; p__Proteobacteria; c__Gammaproteobacteria; o__Pseudomonadales; f__Pseudomonadaceae; g__Pseudomonas	0.999993	c__Gammaproteobacteria	o__Pseudomonadales	f__Pseudomonadaceae	g__Pseudomonas	g__Pseudomonas	0.0359691	0.610629	0.903974	1	1	1	1	1	1	1
FT1159	fc66f8b91456c5608774286519572fa2	d__Bacteria; p__Proteobacteria; c__Gammaproteobacteria; o__Pseudomonadales; f__Moraxellaceae; g__Acinetobacter	0.999937	c__Gammaproteobacteria	o__Pseudomonadales	f__Moraxellaceae	g__Acinetobacter	g__Acinetobacter	0.0344547	0.906635	0.731788	1	0.945946	1	0.857143	1	1	0.866667
FT2907	f3c9d5d231e27db93d37be2d70365649	d__Bacteria; p__Proteobacteria; c__Gammaproteobacteria; o__Pseudomonadales; f__Moraxellaceae; g__Psychrobacter; s__Psychrobacter_pulmonis	0.8964	c__Gammaproteobacteria	o__Pseudomonadales	f__Moraxellaceae	g__Psychrobacter	s__Psychrobacter_pulmonis	0.0318343	0.910142	0.771523	1	0.932432	1	0.714286	0.933333	1	1
FT714	bb8fc2799116553aa362446473afbc2e	d__Bacteria; p__Proteobacteria; c__Gammaproteobacteria; o__Pseudomonadales; f__Moraxellaceae; g__Acinetobacter	1	c__Gammaproteobacteria	o__Pseudomonadales	f__Moraxellaceae	g__Acinetobacter	g__Acinetobacter	0.0270739	0.942315	0.516556	1	0.810811	0.733333	0.571429	0.933333	0.866667	0.933333
FT145	8d6c4489426672f33314e5c8cea8657d	d__Bacteria; p__Firmicutes; c__Bacilli; o__Bacillales; f__Bacillaceae; g__Bacillus	0.985306	c__Bacilli	o__Bacillales	f__Bacillaceae	g__Bacillus	g__Bacillus	0.0187631	0.987741	0.801325	1	0.945946	1	0.714286	1	1	1
FT1260	001951a1e49e102e36561c5afabee1ac	d__Bacteria; p__Proteobacteria; c__Gammaproteobacteria; o__Pseudomonadales; f__Moraxellaceae; g__Acinetobacter	1	c__Gammaproteobacteria	o__Pseudomonadales	f__Moraxellaceae	g__Acinetobacter	g__Acinetobacter	0.0179214	0.715426	0.692053	1	0.837838	0.866667	0.571429	0.733333	1	1
FT2214	1f5ac0f6ce0e35123ecc6812a9e0948e	d__Bacteria; p__Bacteroidota; c__Bacteroidia; o__Flavobacteriales; f__Weeksellaceae; g__Chryseobacterium	0.999916	c__Bacteroidia	o__Flavobacteriales	f__Weeksellaceae	g__Chryseobacterium	g__Chryseobacterium	0.0177948	0.58553	0.897351	1	0.972973	1	0.857143	1	1	1
FT203	c95ba4fc13b672849445cd8636a8e818	d__Bacteria; p__Proteobacteria; c__Gammaproteobacteria; o__Pseudomonadales; f__Pseudomonadaceae; g__Pseudomonas	0.999923	c__Gammaproteobacteria	o__Pseudomonadales	f__Pseudomonadaceae	g__Pseudomonas	g__Pseudomonas	0.0157981	0.323623	0.917219	1	0.986487	1	0.928571	1	1	1
FT771	9ff10c193b18b8310dc3513c760691c8	d__Bacteria; p__Proteobacteria; c__Gammaproteobacteria; o__Pseudomonadales; f__Pseudomonadaceae; g__Pseudomonas	0.999224	c__Gammaproteobacteria	o__Pseudomonadales	f__Pseudomonadaceae	g__Pseudomonas	g__Pseudomonas	0.0153338	0.508321	0.78808	1	0.945946	1	0.857143	1	0.866667	1
FT1183	2acbdeb992a5909fc1eb7dcb3d7fca7c	d__Bacteria; p__Proteobacteria; c__Gammaproteobacteria; o__Enterobacterales; f__Yersiniaceae	0.997398	c__Gammaproteobacteria	o__Enterobacterales	f__Yersiniaceae	f__Yersiniaceae	f__Yersiniaceae	0.0129114	0.547979	0.761589	1	0.945946	1	0.714286	1	1	1
FT2985	7227b113082cd881f8e835ff9451d350	d__Bacteria; p__Firmicutes; c__Bacilli; o__Staphylococcales; f__Staphylococcaceae; g__Staphylococcus	0.998945	c__Bacilli	o__Staphylococcales	f__Staphylococcaceae	g__Staphylococcus	g__Staphylococcus	0.011003	0.871494	0.801324	1	0.986487	1	0.928571	1	1	1
FT1887	ea1af8943429d9541a05f2bd699989ba	d__Bacteria; p__Proteobacteria; c__Gammaproteobacteria; o__Enterobacterales; f__Enterobacteriaceae	0.949179	c__Gammaproteobacteria	o__Enterobacterales	f__Enterobacteriaceae	f__Enterobacteriaceae	f__Enterobacteriaceae	0.0107125	0.974198	0.39404	1	0.608108	0.733333	0.285714	0.666667	0.6	0.733333
FT2643	b2e914c8d31c161835fa2b35ac81d431	d__Bacteria; p__Proteobacteria; c__Gammaproteobacteria; o__Enterobacterales; f__Erwiniaceae; g__Pantoea	0.760875	c__Gammaproteobacteria	o__Enterobacterales	f__Erwiniaceae	g__Pantoea	g__Pantoea	0.010494	0.977542	0.615894	1	0.891892	0.866667	0.714286	0.933333	0.933333	1
FT2454	02e42f0bfa992bc70fccc3d91dbdbf2d	d__Bacteria; p__Proteobacteria; c__Gammaproteobacteria; o__Pseudomonadales; f__Moraxellaceae; g__Acinetobacter	0.999999	c__Gammaproteobacteria	o__Pseudomonadales	f__Moraxellaceae	g__Acinetobacter	g__Acinetobacter	0.0100141	0.597802	0.642384	1	0.905405	0.933333	0.785714	0.866667	0.933333	1
FT3294	203918c32b67cf29989af9aa429da435	d__Bacteria; p__Proteobacteria; c__Gammaproteobacteria; o__Enterobacterales; f__Yersiniaceae	0.877543	c__Gammaproteobacteria	o__Enterobacterales	f__Yersiniaceae	f__Yersiniaceae	f__Yersiniaceae	0.00969677	0.288576	0.665563	1	0.932432	0.933333	0.785714	1	0.933333	1
FT3311	d2f2acb5045a5e1faa8d754afe47b643	d__Bacteria; p__Actinobacteriota; c__Actinobacteria; o__Micrococcales; f__Micrococcaceae; g__Kocuria	0.987414	c__Actinobacteria	o__Micrococcales	f__Micrococcaceae	g__Kocuria	g__Kocuria	0.00919157	0.621041	0.708609	1	0.851351	0.933333	0.642857	0.933333	0.866667	0.866667
FT1469	6bcc953d71354f5f2bfc61033a7724b5	d__Bacteria; p__Proteobacteria; c__Gammaproteobacteria; o__Vibrionales; f__Vibrionaceae; g__Photobacterium	0.999932	c__Gammaproteobacteria	o__Vibrionales	f__Vibrionaceae	g__Photobacterium	g__Photobacterium	0.00905348	0.511117	0.781457	1	0.986486	1	1	1	0.933333	1
FT1811	e671773d5af842beeefb0222c4421c97	d__Bacteria; p__Proteobacteria; c__Gammaproteobacteria; o__Pseudomonadales; f__Moraxellaceae; g__Acinetobacter	0.997266	c__Gammaproteobacteria	o__Pseudomonadales	f__Moraxellaceae	g__Acinetobacter	g__Acinetobacter	0.00865789	0.143286	0.324503	1	0.635135	0.133333	0.857143	1	0.6	0.6
FT1688	53d8212b086c8c55b660828727fce3ac	d__Bacteria; p__Proteobacteria; c__Gammaproteobacteria; o__Enterobacterales; f__Enterobacteriaceae	0.972893	c__Gammaproteobacteria	o__Enterobacterales	f__Enterobacteriaceae	f__Enterobacteriaceae	f__Enterobacteriaceae	0.00798038	0.599123	0.195364	0.8	0.405405	0.266667	0	0.4	0.666667	0.666667
FT2381	70bcd51b1ef901934f0df8890dfb1650	d__Bacteria; p__Actinobacteriota; c__Actinobacteria; o__Micrococcales; f__Micrococcaceae; g__Micrococcus	0.996053	c__Actinobacteria	o__Micrococcales	f__Micrococcaceae	g__Micrococcus	g__Micrococcus	0.00767572	0.43689	0.718543	1	0.945946	1	1	1	0.8	0.933333
FT2484	12f216dadb528aeba46ec1db3f637fee	d__Bacteria; p__Proteobacteria; c__Gammaproteobacteria; o__Pseudomonadales; f__Moraxellaceae; g__Acinetobacter	0.999995	c__Gammaproteobacteria	o__Pseudomonadales	f__Moraxellaceae	g__Acinetobacter	g__Acinetobacter	0.00755567	0.399382	0.195364	1	0.418919	0.733333	0.0714286	0.333333	0.533333	0.4
FT1014	f2673a3a04d38fa5c1945a54be3603ae	d__Bacteria; p__Proteobacteria; c__Alphaproteobacteria; o__Caulobacterales; f__Caulobacteraceae; g__Brevundimonas	0.999902	c__Alphaproteobacteria	o__Caulobacterales	f__Caulobacteraceae	g__Brevundimonas	g__Brevundimonas	0.00738354	0.207017	0.874172	1	0.959459	1	1	1	1	0.8
FT1464	dd599b06e0976f4b08f6ca7b6a194e36	d__Bacteria; p__Firmicutes; c__Bacilli; o__Lactobacillales; f__Streptococcaceae; g__Lactococcus; s__Lactococcus_lactis	0.770248	c__Bacilli	o__Lactobacillales	f__Streptococcaceae	g__Lactococcus	s__Lactococcus_lactis	0.00736183	0.169412	0.860927	1	0.972973	1	0.928571	1	0.933333	1
FT1514	d9825f5247cfb4305141f08f00b4d6b8	d__Bacteria; p__Firmicutes; c__Bacilli; o__Lactobacillales; f__Lactobacillaceae; g__Lactobacillus	0.999325	c__Bacilli	o__Lactobacillales	f__Lactobacillaceae	g__Lactobacillus	g__Lactobacillus	0.00729192	0.939281	0.615894	1	0.905405	1	0.857143	1	0.733333	0.933333
FT1926	aaf9be781a32147baae3a6993a483ed5	d__Bacteria; p__Firmicutes; c__Bacilli; o__Lactobacillales; f__Aerococcaceae; g__Aerococcus	1	c__Bacilli	o__Lactobacillales	f__Aerococcaceae	g__Aerococcus	g__Aerococcus	0.00724787	0.660676	0.701987	1	0.986487	1	1	0.933333	1	1
FT794	b743a83c5fc6d417af82c2485111d530	d__Bacteria; p__Proteobacteria; c__Gammaproteobacteria; o__Pseudomonadales; f__Moraxellaceae; g__Psychrobacter	1	c__Gammaproteobacteria	o__Pseudomonadales	f__Moraxellaceae	g__Psychrobacter	g__Psychrobacter	0.00698505	0.549913	0.470199	1	0.756757	0.6	0.642857	0.8	0.733333	1
FT273	405c1c363ca38d7e2738262c69d58755	d__Bacteria; p__Proteobacteria; c__Gammaproteobacteria; o__Pseudomonadales; f__Moraxellaceae; g__Acinetobacter	0.999974	c__Gammaproteobacteria	o__Pseudomonadales	f__Moraxellaceae	g__Acinetobacter	g__Acinetobacter	0.00688629	0.348115	0.119205	1	0.216216	0.2	0.142857	0.133333	0.466667	0.133333
FT1744	d052d21fc9bec6ae5548a12439a567b4	d__Bacteria; p__Bacteroidota; c__Bacteroidia; o__Flavobacteriales; f__Weeksellaceae; g__Chryseobacterium	0.99997	c__Bacteroidia	o__Flavobacteriales	f__Weeksellaceae	g__Chryseobacterium	g__Chryseobacterium	0.00659018	0.314767	0.433775	1	0.662162	0.933333	0.928571	0.466667	0.333333	0.666667
FT2419	003b7936fbf5d470a9506355dba559c1	d__Bacteria; p__Firmicutes; c__Bacilli; o__Lactobacillales; f__Streptococcaceae; g__Streptococcus; s__Streptococcus_salivarius	0.705813	c__Bacilli	o__Lactobacillales	f__Streptococcaceae	g__Streptococcus	s__Streptococcus_salivarius	0.00642015	0.345381	0.735099	1	0.95946	1	1	1	0.866667	0.933333
FT2415	6ee297daa98332ea8ecfaea5796e782c	d__Bacteria; p__Proteobacteria; c__Gammaproteobacteria; o__Pseudomonadales; f__Pseudomonadaceae; g__Pseudomonas	0.999952	c__Gammaproteobacteria	o__Pseudomonadales	f__Pseudomonadaceae	g__Pseudomonas	g__Pseudomonas	0.00627745	0.520292	0.311258	1	0.594595	0.466667	0.357143	0.8	0.6	0.733333
FT2793	3e0b7fa4912f31138f91caef46ac2784	d__Bacteria; p__Proteobacteria; c__Gammaproteobacteria; o__Aeromonadales; f__Aeromonadaceae; g__Aeromonas	0.965278	c__Gammaproteobacteria	o__Aeromonadales	f__Aeromonadaceae	g__Aeromonas	g__Aeromonas	0.00612381	0.188491	0.874172	1	1	1	1	1	1	1
FT1191	9a6d13593f355c56536a8ec0ab81b492	d__Bacteria; p__Firmicutes; c__Bacilli; o__Staphylococcales; f__Staphylococcaceae; g__Staphylococcus	0.999692	c__Bacilli	o__Staphylococcales	f__Staphylococcaceae	g__Staphylococcus	g__Staphylococcus	0.00570366	0.558242	0.354305	1	0.743243	0.933333	0.857143	0.466667	0.6	0.866667
FT49	b6c581249c182a53fe4497cb47983d81	d__Bacteria; p__Proteobacteria; c__Gammaproteobacteria; o__Enterobacterales; f__Enterobacteriaceae	0.928523	c__Gammaproteobacteria	o__Enterobacterales	f__Enterobacteriaceae	f__Enterobacteriaceae	f__Enterobacteriaceae	0.00535804	0.503659	0.221854	1	0.432432	0.266667	0.357143	0.8	0.266667	0.466667
FT3467	94a18f67052addebf28a020b16fd0b30	d__Bacteria; p__Proteobacteria; c__Gammaproteobacteria; o__Pseudomonadales; f__Pseudomonadaceae; g__Pseudomonas	0.999882	c__Gammaproteobacteria	o__Pseudomonadales	f__Pseudomonadaceae	g__Pseudomonas	g__Pseudomonas	0.00535476	0.498324	0.354305	1	0.648649	0.8	0.285714	0.666667	0.8	0.666667
FT336	7df059fceec4e5a7985e3d81e0d51927	d__Bacteria; p__Firmicutes; c__Bacilli; o__Lactobacillales; f__Leuconostocaceae; g__Weissella	1	c__Bacilli	o__Lactobacillales	f__Leuconostocaceae	g__Weissella	g__Weissella	0.00526311	0.888453	0.347682	1	0.635135	0.533333	0.642857	0.666667	0.333333	1
FT1056	105252e1c97d2459e7e72953951af180	d__Bacteria; p__Proteobacteria; c__Gammaproteobacteria; o__Pseudomonadales; f__Moraxellaceae; g__Psychrobacter	0.999973	c__Gammaproteobacteria	o__Pseudomonadales	f__Moraxellaceae	g__Psychrobacter	g__Psychrobacter	0.00501716	0.761268	0.201987	1	0.472973	0.933333	0.642857	0.266667	0.266667	0.266667
FT3420	b5b582ed1f9275a2b6e69c91eb06ff4f	d__Bacteria; p__Proteobacteria; c__Gammaproteobacteria; o__Pseudomonadales; f__Moraxellaceae; g__Psychrobacter; s__Psychrobacter_immobilis	0.795758	c__Gammaproteobacteria	o__Pseudomonadales	f__Moraxellaceae	g__Psychrobacter	s__Psychrobacter_immobilis	0.00476127	0.233145	0.751656	1	0.945946	1	0.857143	0.866667	1	1
FT1767	0b43be3dabc4b46ca9aa9bd79a408b56	d__Bacteria; p__Firmicutes; c__Bacilli; o__Lactobacillales; f__Streptococcaceae; g__Streptococcus	0.999825	c__Bacilli	o__Lactobacillales	f__Streptococcaceae	g__Streptococcus	g__Streptococcus	0.00460895	0.102975	0.758278	1	0.986486	1	1	1	0.933333	1
FT3378	51621fee7053bd34150950bf4d1b5190	d__Bacteria; p__Proteobacteria; c__Gammaproteobacteria; o__Pseudomonadales; f__Pseudomonadaceae; g__Pseudomonas	0.999876	c__Gammaproteobacteria	o__Pseudomonadales	f__Pseudomonadaceae	g__Pseudomonas	g__Pseudomonas	0.00456442	0.642268	0.304636	1	0.608108	0.666667	0.214286	0.733333	0.6	0.8
FT3022	25271515e9e2fd510cd156a08306647b	d__Bacteria; p__Proteobacteria; c__Gammaproteobacteria; o__Pseudomonadales; f__Pseudomonadaceae; g__Pseudomonas	0.999664	c__Gammaproteobacteria	o__Pseudomonadales	f__Pseudomonadaceae	g__Pseudomonas	g__Pseudomonas	0.00442612	0.380662	0.344371	1	0.783784	0.866667	0.785714	0.933333	0.466667	0.866667
FT277	3bec2f62c5f8b7f27b87d83ba7df57a3	d__Bacteria; p__Actinobacteriota; c__Actinobacteria; o__Micrococcales; f__Micrococcaceae; g__Kocuria	0.981325	c__Actinobacteria	o__Micrococcales	f__Micrococcaceae	g__Kocuria	g__Kocuria	0.0044119	0.21912	0.622517	1	0.918919	1	0.928571	0.933333	0.8	0.933333
FT1135	0e606621651ea93ef5b8f5d883e89076	d__Bacteria; p__Bacteroidota; c__Bacteroidia; o__Flavobacteriales; f__Weeksellaceae; g__Chryseobacterium	0.999991	c__Bacteroidia	o__Flavobacteriales	f__Weeksellaceae	g__Chryseobacterium	g__Chryseobacterium	0.00429807	0.185635	0.413907	1	0.581081	0.733333	0.285714	0.4	0.866667	0.6
FT2659	b35edf7217069777e422531385ac0d04	d__Bacteria; p__Proteobacteria; c__Gammaproteobacteria; o__Enterobacterales; f__Erwiniaceae; g__Pantoea	0.748015	c__Gammaproteobacteria	o__Enterobacterales	f__Erwiniaceae	g__Pantoea	g__Pantoea	0.00423311	0.379157	0.274834	1	0.54054	0.6	0.5	0.333333	0.666667	0.6
FT2295	1a2cfa5ad65bd8a20befad313d011055	d__Bacteria; p__Proteobacteria; c__Alphaproteobacteria; o__Rhodobacterales; f__Rhodobacteraceae; g__Paracoccus	0.947859	c__Alphaproteobacteria	o__Rhodobacterales	f__Rhodobacteraceae	g__Paracoccus	g__Paracoccus	0.00415246	0.35137	0.490066	1	0.77027	1	0.571429	0.533333	0.866667	0.866667
FT3035	798c81f7302a30c69ae6b6d8eaaec127	d__Bacteria; p__Proteobacteria; c__Gammaproteobacteria; o__Enterobacterales	0.999994	c__Gammaproteobacteria	o__Enterobacterales	o__Enterobacterales	o__Enterobacterales	o__Enterobacterales	0.00377125	0.200973	0.195364	1	0.391892	0.4	0.0714286	0.6	0.533333	0.333333
FT47	780d885cfdc58b40d79efd6a5db49016	d__Bacteria; p__Firmicutes; c__Bacilli; o__Lactobacillales; f__Listeriaceae; g__Brochothrix	0.993619	c__Bacilli	o__Lactobacillales	f__Listeriaceae	g__Brochothrix	g__Brochothrix	0.00361138	0.158437	0.804636	1	0.986487	1	1	1	0.933333	1
FT1947	31fa3777668d9ed3968d7e268dbdba77	d__Bacteria; p__Proteobacteria; c__Gammaproteobacteria; o__Oceanospirillales; f__Halomonadaceae; g__Halomonas	0.993852	c__Gammaproteobacteria	o__Oceanospirillales	f__Halomonadaceae	g__Halomonas	g__Halomonas	0.00322154	0.932937	0.122517	0.8	0.337838	0.466667	0.142857	0	0.266667	0.8
FT1294	b421e0e123210a0b2d50b37b33ea6488	d__Bacteria; p__Proteobacteria; c__Gammaproteobacteria; o__Xanthomonadales; f__Xanthomonadaceae; g__Lysobacter	0.99653	c__Gammaproteobacteria	o__Xanthomonadales	f__Xanthomonadaceae	g__Lysobacter	g__Lysobacter	0.00302865	0.677861	0.165563	0.8	0.486486	1	0	0.2	0.333333	0.866667
FT2738	0d003f87982b7326ba4f94889d2f7d8e	d__Bacteria; p__Proteobacteria; c__Alphaproteobacteria; o__Acetobacterales; f__Acetobacteraceae; g__Roseomonas	0.997995	c__Alphaproteobacteria	o__Acetobacterales	f__Acetobacteraceae	g__Roseomonas	g__Roseomonas	0.00280492	0.340301	0.642384	1	0.905405	0.933333	0.857143	1	0.933333	0.8
FT12	5786cf5e6b22109a9f0c75328b3e1e58	d__Bacteria; p__Proteobacteria; c__Gammaproteobacteria; o__Pseudomonadales; f__Moraxellaceae; g__Psychrobacter	0.999997	c__Gammaproteobacteria	o__Pseudomonadales	f__Moraxellaceae	g__Psychrobacter	g__Psychrobacter	0.00278528	0.110578	0.682119	1	0.945946	0.933333	0.857143	1	1	0.933333
FT1754	24fad1ac3ea509ee501472d12d64c61a	d__Bacteria; p__Proteobacteria; c__Gammaproteobacteria; o__Pseudomonadales; f__Moraxellaceae; g__Acinetobacter	0.999995	c__Gammaproteobacteria	o__Pseudomonadales	f__Moraxellaceae	g__Acinetobacter	g__Acinetobacter	0.00242318	0.529942	0.115894	1	0.378378	0.533333	0.285714	0.2	0.466667	0.4
FT2408	62057d4566b8121e99ee7372d384b4bb	d__Bacteria; p__Proteobacteria; c__Gammaproteobacteria; o__Xanthomonadales; f__Xanthomonadaceae; g__Stenotrophomonas; s__Stenotrophomonas_rhizophila	0.739656	c__Gammaproteobacteria	o__Xanthomonadales	f__Xanthomonadaceae	g__Stenotrophomonas	s__Stenotrophomonas_rhizophila	0.0024134	0.0698355	0.817881	1	0.945946	1	0.785714	1	0.933333	1
FT917	72cf1a44d82fbeadefa7b6db4c66f62e	d__Bacteria; p__Proteobacteria; c__Gammaproteobacteria; o__Vibrionales; f__Vibrionaceae; g__Vibrio	0.997626	c__Gammaproteobacteria	o__Vibrionales	f__Vibrionaceae	g__Vibrio	g__Vibrio	0.00231915	0.630035	0.374172	1	0.716216	0.6	0.642857	0.866667	0.6	0.866667
FT1002	9ee00e5e36323803514bc168bfea3602	d__Bacteria; p__Proteobacteria; c__Gammaproteobacteria; o__Pseudomonadales; f__Pseudomonadaceae; g__Pseudomonas	0.999877	c__Gammaproteobacteria	o__Pseudomonadales	f__Pseudomonadaceae	g__Pseudomonas	g__Pseudomonas	0.00231704	0.253844	0.125828	1	0.391892	0.533333	0.214286	0.6	0.2	0.4
FT2310	b834237495c0ca76c8ae6a2f4fea4c6d	d__Bacteria; p__Proteobacteria; c__Gammaproteobacteria; o__Enterobacterales; f__Enterobacteriaceae	0.93356	c__Gammaproteobacteria	o__Enterobacterales	f__Enterobacteriaceae	f__Enterobacteriaceae	f__Enterobacteriaceae	0.00225731	0.429564	0.0463576	1	0.162162	0.133333	0.142857	0.266667	0.0666667	0.2
FT1388	f01b576a40be11edc5125380e65ac58d	d__Bacteria; p__Actinobacteriota; c__Actinobacteria; o__Micrococcales; f__Micrococcaceae; g__Kocuria	0.99634	c__Actinobacteria	o__Micrococcales	f__Micrococcaceae	g__Kocuria	g__Kocuria	0.00221878	0.454001	0.0662252	1	0.162162	0.133333	0.142857	0.266667	0.2	0.0666667
FT2029	5419bd20838ca49ffd7d8f6d0c3e9e99	d__Bacteria; p__Actinobacteriota; c__Actinobacteria; o__Micrococcales; f__Micrococcaceae; g__Kocuria; s__Kocuria_marina	0.840028	c__Actinobacteria	o__Micrococcales	f__Micrococcaceae	g__Kocuria	s__Kocuria_marina	0.00209043	0.16133	0.152318	0.8	0.297297	0	0.285714	0.8	0.333333	0.0666667
FT3114	2d8e30d0b142592db5a1a740286b3910	d__Bacteria; p__Proteobacteria; c__Gammaproteobacteria; o__Pseudomonadales; f__Pseudomonadaceae; g__Pseudomonas	0.998133	c__Gammaproteobacteria	o__Pseudomonadales	f__Pseudomonadaceae	g__Pseudomonas	g__Pseudomonas	0.00208098	0.522199	0.152318	1	0.351351	0.466667	0.214286	0.333333	0.133333	0.6
FT1443	bcef36839c45966902470e7c050c290c	d__Bacteria; p__Bacteroidota; c__Bacteroidia; o__Flavobacteriales; f__Weeksellaceae; g__Chryseobacterium	0.99996	c__Bacteroidia	o__Flavobacteriales	f__Weeksellaceae	g__Chryseobacterium	g__Chryseobacterium	0.00206706	0.466631	0.115894	1	0.22973	0.4	0.142857	0.266667	0.0666667	0.266667
FT821	1b0902edf9d5fe3def42ec8252d3ca9b	d__Bacteria; p__Proteobacteria; c__Alphaproteobacteria; o__Rhizobiales; f__Rhizobiaceae; g__Allorhizobium-Neorhizobium-Pararhizobium-Rhizobium	0.994835	c__Alphaproteobacteria	o__Rhizobiales	f__Rhizobiaceae	g__Allorhizobium-Neorhizobium-Pararhizobium-Rhizobium	g__Allorhizobium-Neorhizobium-Pararhizobium-Rhizobium	0.0020352	0.105293	0.672185	1	0.905405	1	0.928571	0.866667	0.866667	0.866667
FT2822	f931bd5fc25bc4ba72e1f955061a77ac	d__Bacteria; p__Proteobacteria; c__Gammaproteobacteria; o__Pseudomonadales; f__Moraxellaceae; g__Psychrobacter	0.999998	c__Gammaproteobacteria	o__Pseudomonadales	f__Moraxellaceae	g__Psychrobacter	g__Psychrobacter	0.00203207	0.350464	0.417218	1	0.824324	0.866667	0.642857	0.933333	0.866667	0.8
FT2465	029c979fd62c7719effa628943f33a23	d__Bacteria; p__Proteobacteria; c__Gammaproteobacteria; o__Xanthomonadales; f__Xanthomonadaceae; g__Stenotrophomonas	0.999966	c__Gammaproteobacteria	o__Xanthomonadales	f__Xanthomonadaceae	g__Stenotrophomonas	g__Stenotrophomonas	0.00198628	0.0848243	0.523179	1	0.878378	1	0.785714	1	0.733333	0.866667
FT3149	436b964040e8bd86f73b4e42a75710ab	d__Bacteria; p__Proteobacteria; c__Gammaproteobacteria; o__Pseudomonadales; f__Pseudomonadaceae; g__Pseudomonas	1	c__Gammaproteobacteria	o__Pseudomonadales	f__Pseudomonadaceae	g__Pseudomonas	g__Pseudomonas	0.00194004	0.0910569	0.65894	1	0.905405	0.933333	0.785714	0.933333	1	0.866667
FT2486	5b36f61ae691eb33a036833d25c07ebf	d__Bacteria; p__Proteobacteria; c__Gammaproteobacteria; o__Oceanospirillales; f__Marinomonadaceae; g__Marinomonas	1	c__Gammaproteobacteria	o__Oceanospirillales	f__Marinomonadaceae	g__Marinomonas	g__Marinomonas	0.0019015	0.379444	0.152318	1	0.283784	0.2	0.0714286	0.333333	0.2	0.6
FT1725	1105a8e57e3149551090076259bf0bf3	d__Bacteria; p__Proteobacteria; c__Gammaproteobacteria; o__Pseudomonadales; f__Pseudomonadaceae; g__Pseudomonas	0.999793	c__Gammaproteobacteria	o__Pseudomonadales	f__Pseudomonadaceae	g__Pseudomonas	g__Pseudomonas	0.00183407	0.35901	0.205298	1	0.513514	0.6	0.357143	0.6	0.533333	0.466667
FT194	82731d5b1b09136a579965f4dbb0b1b3	d__Bacteria; p__Proteobacteria; c__Gammaproteobacteria; o__Burkholderiales; f__Comamonadaceae	1	c__Gammaproteobacteria	o__Burkholderiales	f__Comamonadaceae	f__Comamonadaceae	f__Comamonadaceae	0.00179241	0.170232	0.516556	1	0.837838	0.933333	0.571429	0.8	0.866667	1
FT1354	8e221982aacb579e1b48c1d46bb3c36c	d__Bacteria; p__Actinobacteriota; c__Actinobacteria; o__Micrococcales; f__Brevibacteriaceae; g__Brevibacterium	1	c__Actinobacteria	o__Micrococcales	f__Brevibacteriaceae	g__Brevibacterium	g__Brevibacterium	0.00178519	0.263208	0.417219	1	0.810811	0.933333	0.642857	0.8	0.666667	1
FT81	1a6e30be53ba42d085eebbc5b564fe41	d__Bacteria; p__Proteobacteria; c__Alphaproteobacteria; o__Sphingomonadales; f__Sphingomonadaceae; g__Sphingomonas	0.990641	c__Alphaproteobacteria	o__Sphingomonadales	f__Sphingomonadaceae	g__Sphingomonas	g__Sphingomonas	0.00177607	0.0380636	0.463576	1	0.837838	0.666667	1	0.933333	0.666667	0.933333
FT2827	1d9606f1801fb1298fb3f671d965abda	d__Bacteria; p__Proteobacteria; c__Alphaproteobacteria; o__Sphingomonadales; f__Sphingomonadaceae; g__Sphingobium	0.970941	c__Alphaproteobacteria	o__Sphingomonadales	f__Sphingomonadaceae	g__Sphingobium	g__Sphingobium	0.00173855	0.0468948	0.692053	1	0.905405	1	0.857143	1	0.933333	0.733333
FT1214	e3979777703b4b123911df5c0c5d37d0	d__Bacteria; p__Proteobacteria; c__Gammaproteobacteria; o__Burkholderiales; f__Oxalobacteraceae; g__Janthinobacterium	0.86555	c__Gammaproteobacteria	o__Burkholderiales	f__Oxalobacteraceae	g__Janthinobacterium	g__Janthinobacterium	0.00173341	0.0396459	0.844371	1	0.972973	1	0.857143	1	1	1
FT1299	087a6d500779632b8ff1e803a7eeda08	d__Bacteria; p__Acidobacteriota; c__Blastocatellia; o__Blastocatellales; f__Blastocatellaceae; g__Blastocatella; s__uncultured_Acidobacteria	0.804435	c__Blastocatellia	o__Blastocatellales	f__Blastocatellaceae	g__Blastocatella	g__Blastocatella	0.00172846	0.380854	0.135762	0.8	0.256757	0.266667	0.285714	0.466667	0.266667	0
FT1546	1aa10418ca336443ecf38fb40644ce94	d__Bacteria; p__Proteobacteria; c__Gammaproteobacteria; o__Enterobacterales; f__Enterobacteriaceae	0.768265	c__Gammaproteobacteria	o__Enterobacterales	f__Enterobacteriaceae	f__Enterobacteriaceae	f__Enterobacteriaceae	0.0016973	0.162907	0.0827815	1	0.189189	0.133333	0.0714286	0.133333	0.333333	0.266667
FT742	c1b97901f543f3c4a43781b71201c13b	d__Bacteria; p__Actinobacteriota; c__Actinobacteria; o__Corynebacteriales; f__Corynebacteriaceae; g__Corynebacterium	0.998536	c__Actinobacteria	o__Corynebacteriales	f__Corynebacteriaceae	g__Corynebacterium	g__Corynebacterium	0.00167054	0.306837	0.331126	1	0.72973	0.8	0.642857	0.666667	0.6	0.933333
FT1359	9e9b89408fba41c1c97f2582dd5e7143	d__Bacteria; p__Firmicutes; c__Bacilli; o__Exiguobacterales; f__Exiguobacteraceae; g__Exiguobacterium	0.999989	c__Bacilli	o__Exiguobacterales	f__Exiguobacteraceae	g__Exiguobacterium	g__Exiguobacterium	0.00162472	0.118896	0.42053	1	0.72973	0.8	0.642857	0.866667	0.4	0.933333
FT946	8bd7018387b2c96f0c953577308bbbd3	d__Bacteria; p__Proteobacteria; c__Gammaproteobacteria; o__Burkholderiales; f__Comamonadaceae	0.999963	c__Gammaproteobacteria	o__Burkholderiales	f__Comamonadaceae	f__Comamonadaceae	f__Comamonadaceae	0.00152781	0.0404912	0.364238	1	0.635135	0.133333	1	1	0.2	0.866667
FT100	8e8469872de36d18663ac8e0b4153dfd	d__Bacteria; p__Proteobacteria; c__Alphaproteobacteria; o__Sphingomonadales; f__Sphingomonadaceae; g__Sphingomonas	0.892874	c__Alphaproteobacteria	o__Sphingomonadales	f__Sphingomonadaceae	g__Sphingomonas	g__Sphingomonas	0.00147014	0.0766142	0.413907	1	0.702703	0.933333	0.642857	0.733333	0.733333	0.466667
FT3484	4663a036b97dc4351ca1a88d9e68c7c1	d__Bacteria; p__Proteobacteria; c__Gammaproteobacteria; o__Xanthomonadales; f__Xanthomonadaceae; g__Stenotrophomonas; s__Stenotrophomonas_nitritireducens	0.94146	c__Gammaproteobacteria	o__Xanthomonadales	f__Xanthomonadaceae	g__Stenotrophomonas	s__Stenotrophomonas_nitritireducens	0.0014165	0.053843	0.480133	1	0.648649	0.933333	0.285714	0.466667	0.733333	0.8
FT2424	9b400a4eb0b14759ebdb7b8dfdbe5636	d__Bacteria; p__Proteobacteria; c__Gammaproteobacteria; o__Pseudomonadales; f__Moraxellaceae; g__Acinetobacter	0.999392	c__Gammaproteobacteria	o__Pseudomonadales	f__Moraxellaceae	g__Acinetobacter	g__Acinetobacter	0.00137532	0.0972128	0.0463576	0.6	0.0945946	0	0.142857	0.266667	0	0.0666667
FT1922	e95dee88df2e42a06cee570fae80b7b3	d__Bacteria; p__Proteobacteria; c__Gammaproteobacteria; o__Pseudomonadales; f__Pseudomonadaceae; g__Pseudomonas	0.998561	c__Gammaproteobacteria	o__Pseudomonadales	f__Pseudomonadaceae	g__Pseudomonas	g__Pseudomonas	0.00137356	0.175981	0.208609	1	0.486486	0.466667	0.285714	0.4	0.4	0.866667
FT907	01ab2629b4a3585589ee652e92734e98	d__Bacteria; p__Proteobacteria; c__Alphaproteobacteria; o__Sphingomonadales; f__Sphingomonadaceae; g__Sphingomonas	0.999999	c__Alphaproteobacteria	o__Sphingomonadales	f__Sphingomonadaceae	g__Sphingomonas	g__Sphingomonas	0.00135908	0.0847404	0.645695	1	0.905405	1	0.785714	1	0.733333	1
FT1386	0bfd55303bf821b91de3e1dea58c81ee	d__Bacteria; p__Firmicutes; c__Bacilli; o__Staphylococcales; f__Staphylococcaceae; g__Macrococcus	0.948795	c__Bacilli	o__Staphylococcales	f__Staphylococcaceae	g__Macrococcus	g__Macrococcus	0.00130102	0.166556	0.251656	1	0.445946	0.333333	0.357143	0.466667	0.133333	0.933333
FT2785	470a171d0a27787c54c6c01af44f2e6d	d__Bacteria; p__Proteobacteria; c__Alphaproteobacteria; o__Rhizobiales; f__Rhizobiaceae; g__Allorhizobium-Neorhizobium-Pararhizobium-Rhizobium	0.833163	c__Alphaproteobacteria	o__Rhizobiales	f__Rhizobiaceae	g__Allorhizobium-Neorhizobium-Pararhizobium-Rhizobium	g__Allorhizobium-Neorhizobium-Pararhizobium-Rhizobium	0.00127949	0.0575105	0.536424	1	0.878378	1	0.785714	0.8	0.933333	0.866667
FT1872	ab85bb6401b1e06747e8bb2c93efe8d7	d__Bacteria; p__Proteobacteria; c__Gammaproteobacteria; o__Pseudomonadales; f__Pseudomonadaceae; g__Pseudomonas	0.999557	c__Gammaproteobacteria	o__Pseudomonadales	f__Pseudomonadaceae	g__Pseudomonas	g__Pseudomonas	0.00127749	0.253505	0.205298	1	0.445946	0.466667	0.142857	0.733333	0.666667	0.2
FT1380	37c8f40b78a90e2bd78e0076bb5510e0	d__Bacteria; p__Proteobacteria; c__Alphaproteobacteria; o__Caulobacterales; f__Caulobacteraceae; g__Brevundimonas; s__Brevundimonas_diminuta	0.857148	c__Alphaproteobacteria	o__Caulobacterales	f__Caulobacteraceae	g__Brevundimonas	s__Brevundimonas_diminuta	0.00127642	0.0625098	0.52649	1	0.864865	1	0.785714	0.866667	0.8	0.866667
FT750	23c215fee2e5d5f48886d075c00da1a5	d__Bacteria; p__Bacteroidota; c__Bacteroidia; o__Sphingobacteriales; f__Sphingobacteriaceae; g__Sphingobacterium	1	c__Bacteroidia	o__Sphingobacteriales	f__Sphingobacteriaceae	g__Sphingobacterium	g__Sphingobacterium	0.00126854	0.0376341	0.655629	1	0.891892	1	0.785714	1	0.933333	0.733333
FT3376	0bd0d7f294973465199bd365c0f81aff	d__Bacteria; p__Proteobacteria; c__Gammaproteobacteria; o__Pseudomonadales; f__Pseudomonadaceae; g__Pseudomonas	0.99974	c__Gammaproteobacteria	o__Pseudomonadales	f__Pseudomonadaceae	g__Pseudomonas	g__Pseudomonas	0.00121336	0.128973	0.149007	0.8	0.337838	0	0.142857	0.466667	0.733333	0.333333
FT2492	1c98de9238c33858b4773ece8b6aedf8	d__Bacteria; p__Proteobacteria; c__Alphaproteobacteria; o__Rhizobiales; f__Beijerinckiaceae; g__Methylobacterium-Methylorubrum	0.999916	c__Alphaproteobacteria	o__Rhizobiales	f__Beijerinckiaceae	g__Methylobacterium-Methylorubrum	g__Methylobacterium-Methylorubrum	0.00120121	0.0512496	0.55298	1	0.891892	0.933333	0.928571	1	0.866667	0.733333
FT226	5a0092a3439d0bf6c1448503d9e7dd65	d__Bacteria; p__Proteobacteria; c__Gammaproteobacteria; o__Burkholderiales; f__Comamonadaceae; g__Delftia	0.86015	c__Gammaproteobacteria	o__Burkholderiales	f__Comamonadaceae	g__Delftia	g__Delftia	0.00116615	0.136352	0.423841	1	0.689189	0.8	0.5	0.733333	0.8	0.6
FT189	22f8afb112b9ceeface553dfa58be7a8	d__Bacteria; p__Bacteroidota; c__Bacteroidia; o__Flavobacteriales; f__Weeksellaceae; g__Chryseobacterium	0.99242	c__Bacteroidia	o__Flavobacteriales	f__Weeksellaceae	g__Chryseobacterium	g__Chryseobacterium	0.00116272	0.0679544	0.430464	1	0.783784	0.666667	0.428571	0.866667	0.933333	1
FT2522	9c0d6e5984e43eb147b1a2c4941f8000	d__Bacteria; p__Proteobacteria; c__Alphaproteobacteria; o__Sphingomonadales; f__Sphingomonadaceae; g__Sphingomonas; s__Sphingomonas_panaciterrae	0.930493	c__Alphaproteobacteria	o__Sphingomonadales	f__Sphingomonadaceae	g__Sphingomonas	s__Sphingomonas_panaciterrae	0.00112329	0.127927	0.192053	1	0.432432	0.733333	0.571429	0.4	0.2	0.266667
FT2911	357275123d78e5412c8bc47182f4aadd	d__Bacteria; p__Firmicutes; c__Bacilli; o__Staphylococcales; f__Staphylococcaceae; g__Staphylococcus	0.999799	c__Bacilli	o__Staphylococcales	f__Staphylococcaceae	g__Staphylococcus	g__Staphylococcus	0.00109703	0.0782255	0.403973	1	0.783784	1	0.642857	0.6	0.866667	0.8
FT2720	8cb6882ff69295eb3db6ceaaaea1a559	d__Bacteria; p__Proteobacteria; c__Gammaproteobacteria; o__Pseudomonadales; f__Pseudomonadaceae; g__Pseudomonas	0.999884	c__Gammaproteobacteria	o__Pseudomonadales	f__Pseudomonadaceae	g__Pseudomonas	g__Pseudomonas	0.00109565	0.129045	0.109271	0.8	0.297297	0.266667	0.357143	0.666667	0	0.2
FT1373	5530c11bbbb43fa5c957957cb1eef246	d__Bacteria; p__Proteobacteria; c__Gammaproteobacteria; o__Pasteurellales; f__Pasteurellaceae; g__Haemophilus	0.886832	c__Gammaproteobacteria	o__Pasteurellales	f__Pasteurellaceae	g__Haemophilus	g__Haemophilus	0.00108666	0.0523466	0.47351	1	0.824324	0.933333	0.714286	1	0.6	0.866667
FT1057	4fa1a9fedf7e5c8bd25554d3fa827c48	d__Bacteria; p__Firmicutes; c__Clostridia; o__Clostridiales; f__Caloramatoraceae	1	c__Clostridia	o__Clostridiales	f__Caloramatoraceae	f__Caloramatoraceae	f__Caloramatoraceae	0.00106581	0.0576202	0.221854	0.8	0.405405	0.2	0.285714	1	0.533333	0
FT956	0d567b9d0252e9f25303b82b44cbee50	d__Bacteria; p__Proteobacteria; c__Alphaproteobacteria; o__Rhodobacterales; f__Rhodobacteraceae; g__Paracoccus	0.839014	c__Alphaproteobacteria	o__Rhodobacterales	f__Rhodobacteraceae	g__Paracoccus	g__Paracoccus	0.00104192	0.157194	0.384106	1	0.702703	0.866667	0.714286	0.4	0.6	0.933333
FT725	f6711465f7aa69e97ab2a9ab4dfc463d	d__Bacteria; p__Proteobacteria; c__Gammaproteobacteria; o__Pseudomonadales; f__Pseudomonadaceae; g__Pseudomonas	0.996905	c__Gammaproteobacteria	o__Pseudomonadales	f__Pseudomonadaceae	g__Pseudomonas	g__Pseudomonas	0.00103705	0.0960202	0.337748	1	0.662162	0.733333	0.5	0.8	0.466667	0.8
FT1928	608882344fa0ad0cb0a2ff5fd70ae2c5	d__Bacteria; p__Proteobacteria; c__Gammaproteobacteria; o__Pseudomonadales; f__Pseudomonadaceae; g__Pseudomonas	0.999708	c__Gammaproteobacteria	o__Pseudomonadales	f__Pseudomonadaceae	g__Pseudomonas	g__Pseudomonas	0.00102606	0.0846144	0.0761589	0.8	0.202703	0	0.0714286	0.2	0.666667	0.0666667
FT1703	acccc247a3ef1797130751ebc16cad0e	d__Bacteria; p__Bacteroidota; c__Bacteroidia; o__Flavobacteriales; f__Weeksellaceae; g__Empedobacter	0.999389	c__Bacteroidia	o__Flavobacteriales	f__Weeksellaceae	g__Empedobacter	g__Empedobacter	0.00100238	0.0564243	0.294702	1	0.540541	0.466667	0.0714286	0.733333	0.666667	0.733333
FT1048	9b1b941f61439deb2bffa60714592e14	d__Bacteria; p__Bacteroidota; c__Bacteroidia; o__Flavobacteriales; f__Weeksellaceae; g__Empedobacter	0.998788	c__Bacteroidia	o__Flavobacteriales	f__Weeksellaceae	g__Empedobacter	g__Empedobacter	0.000962625	0.0332882	0.377483	1	0.635135	0.933333	0.214286	0.6	0.533333	0.866667
FT125	c8f2750e8f3b0bd2b47ed12ab56daeaf	d__Bacteria; p__Proteobacteria; c__Gammaproteobacteria; o__Xanthomonadales; f__Xanthomonadaceae; g__Stenotrophomonas	0.999987	c__Gammaproteobacteria	o__Xanthomonadales	f__Xanthomonadaceae	g__Stenotrophomonas	g__Stenotrophomonas	0.000952485	0.123637	0.228477	1	0.486486	0.466667	0.285714	0.666667	0.466667	0.533333
FT578	f989efa2609890aef65d246077f78d90	d__Bacteria; p__Proteobacteria; c__Gammaproteobacteria; o__Burkholderiales; f__Oxalobacteraceae; g__Duganella	0.968074	c__Gammaproteobacteria	o__Burkholderiales	f__Oxalobacteraceae	g__Duganella	g__Duganella	0.000945801	0.150906	0.63245	1	0.918919	0.933333	0.642857	1	1	1
FT21	e18ac4497c0f5732bae61e5106f6f55b	d__Bacteria; p__Proteobacteria; c__Gammaproteobacteria; o__Pseudomonadales; f__Moraxellaceae; g__Alkanindiges	0.99995	c__Gammaproteobacteria	o__Pseudomonadales	f__Moraxellaceae	g__Alkanindiges	g__Alkanindiges	0.000934482	0.0718565	0.576159	1	0.851351	0.933333	0.642857	0.866667	0.8	1
FT2096	ab6d9e2ee2b6581b2df4b3db20bde878	d__Bacteria; p__Actinobacteriota; c__Actinobacteria; o__Corynebacteriales; f__Corynebacteriaceae; g__Corynebacterium	0.973079	c__Actinobacteria	o__Corynebacteriales	f__Corynebacteriaceae	g__Corynebacterium	g__Corynebacterium	0.000912859	0.0373838	0.536424	1	0.864865	1	0.857143	1	0.6	0.866667
FT3053	e2c271352b8dc1d9fbeec1ae235ba6a3	d__Bacteria; p__Proteobacteria; c__Alphaproteobacteria; o__Rhizobiales; f__Rhizobiaceae; g__Ochrobactrum	0.863271	c__Alphaproteobacteria	o__Rhizobiales	f__Rhizobiaceae	g__Ochrobactrum	g__Ochrobactrum	0.000891997	0.0194227	0.460265	1	0.662162	1	0.5	0.266667	0.8	0.733333
FT975	554101d6fc86fb018dea3bd84cbbb90f	d__Bacteria; p__Proteobacteria; c__Alphaproteobacteria; o__Sphingomonadales; f__Sphingomonadaceae; g__Sphingobium	0.999093	c__Alphaproteobacteria	o__Sphingomonadales	f__Sphingomonadaceae	g__Sphingobium	g__Sphingobium	0.000890516	0.21312	0.162252	0.8	0.418919	0.666667	0.428571	0.6	0.4	0
FT1226	6cd2058bce533842021d042204b89306	d__Bacteria; p__Proteobacteria; c__Gammaproteobacteria; o__Xanthomonadales; f__Xanthomonadaceae; g__Stenotrophomonas	0.999984	c__Gammaproteobacteria	o__Xanthomonadales	f__Xanthomonadaceae	g__Stenotrophomonas	g__Stenotrophomonas	0.000878041	0.0636398	0.360927	1	0.675676	1	0.714286	0.666667	0.6	0.4
FT3438	271358b9e80eade04f977d458adc6198	d__Bacteria; p__Proteobacteria; c__Alphaproteobacteria; o__Sphingomonadales; f__Sphingomonadaceae	0.999776	c__Alphaproteobacteria	o__Sphingomonadales	f__Sphingomonadaceae	f__Sphingomonadaceae	f__Sphingomonadaceae	0.00085799	0.115579	0.215232	1	0.527027	0.6	0.5	0.4	0.666667	0.466667
FT116	fa4d7c46800a80da7b4b847cd39e03ad	d__Bacteria; p__Proteobacteria; c__Alphaproteobacteria; o__Rhodobacterales; f__Rhodobacteraceae; g__Paracoccus	0.991699	c__Alphaproteobacteria	o__Rhodobacterales	f__Rhodobacteraceae	g__Paracoccus	g__Paracoccus	0.000830532	0.0713833	0.324503	1	0.513514	0.866667	0.285714	0.466667	0.666667	0.266667
FT2293	a5cac16fb636042324999110e2dd32c1	d__Bacteria; p__Proteobacteria; c__Gammaproteobacteria; o__Pseudomonadales; f__Pseudomonadaceae; g__Pseudomonas	0.847353	c__Gammaproteobacteria	o__Pseudomonadales	f__Pseudomonadaceae	g__Pseudomonas	g__Pseudomonas	0.000828126	0.0513207	0.182119	1	0.418919	0.4	0.428571	0.2	0.266667	0.8
FT79	2f95562891ec1232e153f060874baa2c	d__Bacteria; p__Proteobacteria; c__Alphaproteobacteria; o__Rhizobiales; f__Rhizobiaceae; g__Allorhizobium-Neorhizobium-Pararhizobium-Rhizobium	0.980502	c__Alphaproteobacteria	o__Rhizobiales	f__Rhizobiaceae	g__Allorhizobium-Neorhizobium-Pararhizobium-Rhizobium	g__Allorhizobium-Neorhizobium-Pararhizobium-Rhizobium	0.000818437	0.02627	0.506622	1	0.77027	0.8	0.428571	0.933333	0.733333	0.933333
FT96	fa47ffcbd1e994d466abc7254943425f	d__Bacteria; p__Firmicutes; c__Bacilli; o__Exiguobacterales; f__Exiguobacteraceae; g__Exiguobacterium	0.999802	c__Bacilli	o__Exiguobacterales	f__Exiguobacteraceae	g__Exiguobacterium	g__Exiguobacterium	0.000808089	0.0413724	0.374172	1	0.594595	0.666667	0.785714	0.533333	0.2	0.8
FT127	778d488d3df4d2ba1cbee539d96f3712	d__Bacteria; p__Proteobacteria; c__Gammaproteobacteria; o__Burkholderiales; f__Oxalobacteraceae; g__Massilia	0.998472	c__Gammaproteobacteria	o__Burkholderiales	f__Oxalobacteraceae	g__Massilia	g__Massilia	0.000802989	0.0642137	0.566225	1	0.878378	0.933333	0.714286	0.866667	0.866667	1
FT1010	386391928b8c086a9b85a8890046080d	d__Bacteria; p__Firmicutes; c__Bacilli; o__Lactobacillales; f__Carnobacteriaceae; g__Granulicatella	0.778316	c__Bacilli	o__Lactobacillales	f__Carnobacteriaceae	g__Granulicatella	g__Granulicatella	0.000798736	0.156341	0.34106	1	0.689189	0.733333	0.571429	0.933333	0.466667	0.733333
FT1827	983dd663e6a2b3c3efcc8afe68ae3596	d__Bacteria; p__Proteobacteria; c__Alphaproteobacteria; o__Sphingomonadales; f__Sphingomonadaceae; g__Novosphingobium	0.970312	c__Alphaproteobacteria	o__Sphingomonadales	f__Sphingomonadaceae	g__Novosphingobium	g__Novosphingobium	0.000797956	0.0289705	0.374172	1	0.689189	0.533333	1	0.933333	0.133333	0.866667
FT1324	11a6202b21023a9ee10e57d7569ebfe4	d__Bacteria; p__Firmicutes; c__Bacilli; o__Lactobacillales; f__Leuconostocaceae; g__Leuconostoc	1	c__Bacilli	o__Lactobacillales	f__Leuconostocaceae	g__Leuconostoc	g__Leuconostoc	0.000793574	0.105833	0.377483	1	0.716216	0.6	0.785714	1	0.4	0.8
FT1643	0952db2edb3dd65eafc15c21023b5d2f	d__Bacteria; p__Firmicutes; c__Bacilli; o__Lactobacillales; f__Carnobacteriaceae; g__Carnobacterium	0.997703	c__Bacilli	o__Lactobacillales	f__Carnobacteriaceae	g__Carnobacterium	g__Carnobacterium	0.000757895	0.0702122	0.622517	1	0.905405	0.933333	0.714286	1	0.866667	1
FT2606	5e56466c074eb8841ba360478a70d28e	d__Bacteria; p__Firmicutes; c__Bacilli; o__Lactobacillales; f__Streptococcaceae; g__Streptococcus	0.999998	c__Bacilli	o__Lactobacillales	f__Streptococcaceae	g__Streptococcus	g__Streptococcus	0.000739165	0.155497	0.31457	1	0.702703	0.666667	0.714286	0.933333	0.4	0.8
FT1013	f5c162f0ecfd650b436c92951efc23dd	d__Bacteria; p__Firmicutes; c__Bacilli; o__Lactobacillales; f__Leuconostocaceae; g__Leuconostoc	1	c__Bacilli	o__Lactobacillales	f__Leuconostocaceae	g__Leuconostoc	g__Leuconostoc	0.000737013	0.0516529	0.427152	1	0.702703	0.6	0.714286	0.8	0.4	1
FT1523	ff4360f35b574dbe454839d36878bcb3	d__Bacteria; p__Proteobacteria; c__Alphaproteobacteria; o__Sphingomonadales; f__Sphingomonadaceae; g__Novosphingobium	0.986961	c__Alphaproteobacteria	o__Sphingomonadales	f__Sphingomonadaceae	g__Novosphingobium	g__Novosphingobium	0.00072984	0.0458355	0.380795	1	0.662162	0.8	0.357143	0.733333	0.866667	0.533333
FT1614	6c603265ec7b306ebde9f78b79105726	d__Bacteria; p__Proteobacteria; c__Gammaproteobacteria; o__Enterobacterales; f__Enterobacteriaceae	0.821757	c__Gammaproteobacteria	o__Enterobacterales	f__Enterobacteriaceae	f__Enterobacteriaceae	f__Enterobacteriaceae	0.000729132	0.123135	0.0397351	0.6	0.0810811	0.133333	0	0.2	0	0.0666667
FT2032	3d5c5622c49078e41adef82c86fdae12	d__Bacteria; p__Firmicutes; c__Bacilli; o__Staphylococcales; f__Gemellaceae; g__Gemella	1	c__Bacilli	o__Staphylococcales	f__Gemellaceae	g__Gemella	g__Gemella	0.000718129	0.0409049	0.460265	1	0.810811	0.933333	0.714286	1	0.533333	0.866667
FT2351	60eea2d1b499829be3023ea21b988780	d__Bacteria; p__Proteobacteria; c__Alphaproteobacteria; o__Sphingomonadales; f__Sphingomonadaceae; g__Sphingomonas	0.909248	c__Alphaproteobacteria	o__Sphingomonadales	f__Sphingomonadaceae	g__Sphingomonas	g__Sphingomonas	0.00071633	0.0836716	0.218543	1	0.486486	0.733333	0.214286	0.333333	0.533333	0.6
FT2553	f92c801c84f6b48669c89b35121a0de9	d__Bacteria; p__Actinobacteriota; c__Actinobacteria; o__Micrococcales; f__Brevibacteriaceae; g__Brevibacterium	1	c__Actinobacteria	o__Micrococcales	f__Brevibacteriaceae	g__Brevibacterium	g__Brevibacterium	0.000706523	0.116836	0.284768	1	0.54054	0.733333	0.5	0.4	0.4	0.666667
FT3102	35d41669ce20811633318e7992596928	d__Bacteria; p__Actinobacteriota; c__Actinobacteria; o__Micrococcales; f__Micrococcaceae; g__Rothia; s__Rothia_endophytica	0.718025	c__Actinobacteria	o__Micrococcales	f__Micrococcaceae	g__Rothia	s__Rothia_endophytica	0.000693029	0.0773808	0.245033	1	0.418919	0.6	0.214286	0.333333	0.2	0.733333
FT658	7fbc3fd88a4d71f412d3e74cf045602a	d__Bacteria; p__Proteobacteria; c__Alphaproteobacteria; o__Rhizobiales; f__Xanthobacteraceae; g__uncultured	0.975955	c__Alphaproteobacteria	o__Rhizobiales	f__Xanthobacteraceae	f__Xanthobacteraceae	g__uncultured	0.000686601	0.0215338	0.390728	1	0.797297	0.533333	1	1	0.533333	0.933333
FT1588	79006032cd24db56b5d3f1f04e3fa077	d__Bacteria; p__Proteobacteria; c__Gammaproteobacteria; o__Pseudomonadales; f__Moraxellaceae; g__Acinetobacter	0.999971	c__Gammaproteobacteria	o__Pseudomonadales	f__Moraxellaceae	g__Acinetobacter	g__Acinetobacter	0.000678609	0.0818355	0.0231788	0.4	0.027027	0	0.0714286	0	0.0666667	0
FT416	299ffdcba943a600455c887fea83f999	d__Bacteria; p__Proteobacteria; c__Gammaproteobacteria; o__Pseudomonadales; f__Pseudomonadaceae; g__Pseudomonas	0.997942	c__Gammaproteobacteria	o__Pseudomonadales	f__Pseudomonadaceae	g__Pseudomonas	g__Pseudomonas	0.000671576	0.0837032	0.112583	1	0.310811	0.2	0.0714286	0.266667	0.266667	0.733333
FT3477	084abf20445c7e24e1b00bc08116cb91	d__Bacteria; p__Proteobacteria; c__Gammaproteobacteria; o__Burkholderiales; f__Comamonadaceae; g__Comamonas	0.922099	c__Gammaproteobacteria	o__Burkholderiales	f__Comamonadaceae	g__Comamonas	g__Comamonas	0.000669354	0.107769	0.13245	1	0.310811	0.533333	0.0714286	0.266667	0.2	0.466667
FT1271	16eee60fed7149cb6dfe12ec0b4227c0	d__Bacteria; p__Actinobacteriota; c__Actinobacteria; o__Micrococcales; f__Micrococcaceae; g__Kocuria	0.992874	c__Actinobacteria	o__Micrococcales	f__Micrococcaceae	g__Kocuria	g__Kocuria	0.000665405	0.111752	0.344371	1	0.581081	1	0.642857	0.466667	0.0666667	0.733333
FT1211	ecc1bd8802e6214294cd10cee90481b7	d__Bacteria; p__Firmicutes; c__Bacilli; o__Bacillales; f__Bacillaceae; g__Bacillus	0.999323	c__Bacilli	o__Bacillales	f__Bacillaceae	g__Bacillus	g__Bacillus	0.000664521	0.114803	0.311258	1	0.608108	0.866667	0.428571	0.6	0.333333	0.8
FT2852	7e01635ceb4541f79dc99026788b79dc	d__Bacteria; p__Proteobacteria; c__Alphaproteobacteria; o__Rhodobacterales; f__Rhodobacteraceae; g__Paracoccus	0.94553	c__Alphaproteobacteria	o__Rhodobacterales	f__Rhodobacteraceae	g__Paracoccus	g__Paracoccus	0.000620297	0.0210505	0.466887	1	0.783784	0.933333	0.857143	1	0.6	0.533333
FT271	e967f01094aac03a5c1a79f26a59ae1b	d__Bacteria; p__Proteobacteria; c__Gammaproteobacteria; o__Burkholderiales; f__Oxalobacteraceae; g__Massilia	0.999204	c__Gammaproteobacteria	o__Burkholderiales	f__Oxalobacteraceae	g__Massilia	g__Massilia	0.000601003	0.0535089	0.437086	1	0.797297	1	0.714286	0.8	0.533333	0.933333
FT2972	b3bc179a690fb40c93852e1bd58e88c5	d__Bacteria; p__Proteobacteria; c__Gammaproteobacteria; o__Pseudomonadales; f__Moraxellaceae; g__Acinetobacter	0.999998	c__Gammaproteobacteria	o__Pseudomonadales	f__Moraxellaceae	g__Acinetobacter	g__Acinetobacter	0.000596018	0.0330397	0.115894	1	0.364865	0.4	0.214286	0.4	0.266667	0.533333
FT3108	11c922b7fa263029381fedffdd5847a1	d__Bacteria; p__Proteobacteria; c__Gammaproteobacteria; o__Alteromonadales; f__Pseudoalteromonadaceae; g__Pseudoalteromonas	0.997689	c__Gammaproteobacteria	o__Alteromonadales	f__Pseudoalteromonadaceae	g__Pseudoalteromonas	g__Pseudoalteromonas	0.000592225	0.118017	0.182119	1	0.432432	0.733333	0.214286	0.4	0.266667	0.533333
FT1679	97469a8aab5ac55777416afa0e0ba2b7	d__Bacteria; p__Proteobacteria; c__Alphaproteobacteria; o__Caulobacterales; f__Caulobacteraceae; g__Brevundimonas	0.999999	c__Alphaproteobacteria	o__Caulobacterales	f__Caulobacteraceae	g__Brevundimonas	g__Brevundimonas	0.000577644	0.0469629	0.304636	1	0.567568	0.866667	0.5	0.4	0.466667	0.6
FT1528	e4565e3f45ce70abab22ae4a9243c26c	d__Bacteria; p__Bacteroidota; c__Bacteroidia; o__Flavobacteriales; f__Weeksellaceae; g__Chryseobacterium	0.99992	c__Bacteroidia	o__Flavobacteriales	f__Weeksellaceae	g__Chryseobacterium	g__Chryseobacterium	0.000574874	0.0635044	0.0761589	1	0.175676	0.0666667	0.142857	0.133333	0.333333	0.2
FT3005	1cf87f9ed7a6e9f3145ea10fcd83e7f7	d__Bacteria; p__Firmicutes; c__Clostridia; o__Peptostreptococcales-Tissierellales; f__Peptostreptococcales-Tissierellales; g__Tepidimicrobium; s__Tepidimicrobium_sp.	0.85299	c__Clostridia	o__Peptostreptococcales-Tissierellales	f__Peptostreptococcales-Tissierellales	g__Tepidimicrobium	s__Tepidimicrobium_sp.	0.000574695	0.0259067	0.198676	1	0.364865	0.133333	0.214286	1	0.4	0.0666667
FT82	00bc8e42aaf7c8ffd28449dd79b6e439	d__Bacteria; p__Proteobacteria; c__Gammaproteobacteria; o__Alteromonadales; f__Shewanellaceae; g__Shewanella	0.999985	c__Gammaproteobacteria	o__Alteromonadales	f__Shewanellaceae	g__Shewanella	g__Shewanella	0.000570079	0.0712546	0.324503	1	0.689189	0.8	0.357143	0.866667	0.733333	0.666667
FT1474	dc278a6c46403dee07659a4ffcf13936	d__Bacteria; p__Proteobacteria; c__Gammaproteobacteria; o__Pseudomonadales; f__Moraxellaceae; g__Acinetobacter; s__Acinetobacter_radioresistens	0.721207	c__Gammaproteobacteria	o__Pseudomonadales	f__Moraxellaceae	g__Acinetobacter	s__Acinetobacter_radioresistens	0.00056735	0.0711573	0.0298013	0.6	0.0675676	0	0.0714286	0.2	0	0.0666667
FT2322	d39b37e918feee94fe923b284f83295d	d__Bacteria; p__Proteobacteria; c__Gammaproteobacteria; o__Alteromonadales; f__Shewanellaceae; g__Shewanella	0.999981	c__Gammaproteobacteria	o__Alteromonadales	f__Shewanellaceae	g__Shewanella	g__Shewanella	0.000563816	0.0212819	0.698676	1	0.905405	1	0.642857	0.933333	0.933333	1
FT2611	b156abd7029362f030dfc128cbf9613e	d__Bacteria; p__Proteobacteria; c__Gammaproteobacteria; o__Pseudomonadales; f__Moraxellaceae; g__Acinetobacter	0.999999	c__Gammaproteobacteria	o__Pseudomonadales	f__Moraxellaceae	g__Acinetobacter	g__Acinetobacter	0.000551818	0.0906698	0.0927152	1	0.283784	0.133333	0.142857	0.466667	0.266667	0.4
FT3194	3915d92540ac5d74dcfe67f1e59510bd	d__Bacteria; p__Actinobacteriota; c__Actinobacteria; o__Micrococcales; f__Micrococcaceae	1	c__Actinobacteria	o__Micrococcales	f__Micrococcaceae	f__Micrococcaceae	f__Micrococcaceae	0.000550898	0.0899022	0.453642	1	0.716216	0.733333	0.357143	0.933333	0.533333	1
FT937	0e298070cd70dc53f5c27571a88453f6	d__Bacteria; p__Firmicutes; c__Bacilli; o__Lactobacillales; f__Leuconostocaceae; g__Leuconostoc; s__Leuconostoc_gelidum	0.801374	c__Bacilli	o__Lactobacillales	f__Leuconostocaceae	g__Leuconostoc	s__Leuconostoc_gelidum	0.000541965	0.109079	0.192053	1	0.45946	0.6	0.428571	0.666667	0.466667	0.133333
FT2547	5155f40b3d5984a9ee4dde9785dfcbd8	d__Bacteria; p__Proteobacteria; c__Gammaproteobacteria; o__Burkholderiales; f__Comamonadaceae; g__Comamonas	0.932728	c__Gammaproteobacteria	o__Burkholderiales	f__Comamonadaceae	g__Comamonas	g__Comamonas	0.000528562	0.025313	0.235099	1	0.405405	0.466667	0.142857	0.666667	0.466667	0.266667
FT2814	1f08f7d107ec499fc68fc3600e4a123a	d__Bacteria; p__Bacteroidota; c__Bacteroidia; o__Flavobacteriales; f__Weeksellaceae; g__Cloacibacterium	0.9927	c__Bacteroidia	o__Flavobacteriales	f__Weeksellaceae	g__Cloacibacterium	g__Cloacibacterium	0.000519215	0.136235	0.0960265	0.6	0.202703	0	0	0.333333	0.466667	0.2
FT1436	31c31110441a9795a3cc836020085111	d__Bacteria; p__Firmicutes; c__Bacilli; o__Lactobacillales; f__Streptococcaceae; g__Lactococcus	0.99995	c__Bacilli	o__Lactobacillales	f__Streptococcaceae	g__Lactococcus	g__Lactococcus	0.000510066	0.0676729	0.370861	1	0.716216	0.8	0.571429	0.933333	0.8	0.466667
FT1847	a229a89e7e8ac87bfa48b04b9c396735	d__Bacteria; p__Proteobacteria; c__Gammaproteobacteria; o__Pseudomonadales; f__Pseudomonadaceae; g__Pseudomonas	0.999585	c__Gammaproteobacteria	o__Pseudomonadales	f__Pseudomonadaceae	g__Pseudomonas	g__Pseudomonas	0.00050849	0.0451694	0.0596026	0.6	0.148649	0.333333	0	0.0666667	0	0.333333
FT2680	4be2b5303ce525336c451eca0ef5ab15	d__Bacteria; p__Proteobacteria; c__Alphaproteobacteria; o__Sphingomonadales; f__Sphingomonadaceae; g__Sphingomonas	0.999553	c__Alphaproteobacteria	o__Sphingomonadales	f__Sphingomonadaceae	g__Sphingomonas	g__Sphingomonas	0.000507584	0.033906	0.18543	1	0.378378	0.6	0.214286	0.6	0.333333	0.133333
FT1374	547230ea9a2b7931a2b67273759023c5	d__Bacteria; p__Firmicutes; c__Bacilli; o__Lactobacillales; f__Leuconostocaceae; g__Leuconostoc; s__Leuconostoc_mesenteroides	0.718864	c__Bacilli	o__Lactobacillales	f__Leuconostocaceae	g__Leuconostoc	s__Leuconostoc_mesenteroides	0.000504141	0.0596809	0.440397	1	0.824324	0.666667	0.857143	1	0.666667	0.933333
FT218	55313f88a3cdfdf5e0464209c2057199	d__Bacteria; p__Bacteroidota; c__Bacteroidia; o__Chitinophagales; f__Chitinophagaceae; g__Sediminibacterium	0.999953	c__Bacteroidia	o__Chitinophagales	f__Chitinophagaceae	g__Sediminibacterium	g__Sediminibacterium	0.000464378	0.0126669	0.31457	1	0.554054	0.2	0.928571	0.933333	0.0666667	0.666667
FT2990	5f77b50fdfa461ff55a5120a32c9bdb8	d__Bacteria; p__Proteobacteria; c__Gammaproteobacteria; o__Pseudomonadales; f__Moraxellaceae; g__Acinetobacter	1	c__Gammaproteobacteria	o__Pseudomonadales	f__Moraxellaceae	g__Acinetobacter	g__Acinetobacter	0.000462766	0.0685014	0.0264901	0.4	0.054054	0	0.0714286	0.2	0	0
FT350	fa7be1f44b74e422efd5f3aa5bd62349	d__Bacteria; p__Proteobacteria; c__Gammaproteobacteria; o__Enterobacterales; f__Enterobacteriaceae	0.738251	c__Gammaproteobacteria	o__Enterobacterales	f__Enterobacteriaceae	f__Enterobacteriaceae	f__Enterobacteriaceae	0.00046116	0.0544611	0.0562914	0.6	0.148649	0	0	0.266667	0.2	0.266667
FT648	b8f50a61ec5747f8623a029370922086	d__Bacteria; p__Proteobacteria; c__Alphaproteobacteria; o__Rhizobiales; f__Xanthobacteraceae; g__Bradyrhizobium	0.800168	c__Alphaproteobacteria	o__Rhizobiales	f__Xanthobacteraceae	g__Bradyrhizobium	g__Bradyrhizobium	0.000435448	0.00989738	0.42053	1	0.77027	0.666667	0.928571	1	0.4	0.866667
FT2447	c99e1106a32d25683a7b09a2dbed0e08	d__Bacteria; p__Firmicutes; c__Bacilli; o__Lactobacillales	0.999982	c__Bacilli	o__Lactobacillales	o__Lactobacillales	o__Lactobacillales	o__Lactobacillales	0.000424139	0.0161776	0.466887	1	0.783784	0.866667	0.571429	1	0.866667	0.6
FT2640	56044c6e6e2859c08bbed8cd04c05c02	d__Bacteria; p__Proteobacteria; c__Gammaproteobacteria; o__Enterobacterales; f__Erwiniaceae	0.930762	c__Gammaproteobacteria	o__Enterobacterales	f__Erwiniaceae	f__Erwiniaceae	f__Erwiniaceae	0.00042309	0.0369182	0.0562914	1	0.135135	0.133333	0.0714286	0.133333	0.133333	0.2
FT2903	d79b7a84ecf8fafa33457edc14616055	d__Bacteria; p__Firmicutes; c__Bacilli; o__Lactobacillales; f__Lactobacillaceae; g__Lactobacillus; s__Lactobacillus_delbrueckii	0.975817	c__Bacilli	o__Lactobacillales	f__Lactobacillaceae	g__Lactobacillus	s__Lactobacillus_delbrueckii	0.000422843	0.0820087	0.178808	1	0.405405	0.533333	0.5	0.733333	0.133333	0.133333
FT582	b0087e3746de82a4b10c3e5f4cbd57cb	d__Bacteria; p__Proteobacteria; c__Gammaproteobacteria; o__Pseudomonadales; f__Moraxellaceae; g__Acinetobacter	0.999999	c__Gammaproteobacteria	o__Pseudomonadales	f__Moraxellaceae	g__Acinetobacter	g__Acinetobacter	0.000413938	0.0388258	0.0430464	1	0.0945946	0.133333	0.0714286	0.133333	0.0666667	0.0666667
FT94	55d29fe59cb585fd68776947bf6206b1	d__Bacteria; p__Proteobacteria; c__Gammaproteobacteria; o__Pseudomonadales; f__Moraxellaceae; g__Psychrobacter	1	c__Gammaproteobacteria	o__Pseudomonadales	f__Moraxellaceae	g__Psychrobacter	g__Psychrobacter	0.000410509	0.0398783	0.331126	1	0.648649	0.733333	0.428571	0.533333	0.8	0.733333
FT1578	079faf41b55879b52c148967d5e35e80	d__Bacteria; p__Proteobacteria; c__Gammaproteobacteria; o__Burkholderiales; f__Comamonadaceae	0.999994	c__Gammaproteobacteria	o__Burkholderiales	f__Comamonadaceae	f__Comamonadaceae	f__Comamonadaceae	0.000409969	0.0199539	0.387417	0.8	0.554054	1	0	0.466667	0.8	0.466667
FT2582	4a3291e87df49863718c4e9126bd6e1c	d__Bacteria; p__Actinobacteriota; c__Actinobacteria; o__Micrococcales; f__Micrococcaceae; g__Glutamicibacter	0.99298	c__Actinobacteria	o__Micrococcales	f__Micrococcaceae	g__Glutamicibacter	g__Glutamicibacter	0.000409717	0.0328095	0.331126	1	0.675676	0.6	0.642857	0.8	0.4	0.933333
FT3	ba2e3001699a9db43aeaa50e01cfae97	d__Bacteria; p__Firmicutes; c__Bacilli; o__Staphylococcales; f__Staphylococcaceae; g__Staphylococcus	0.942469	c__Bacilli	o__Staphylococcales	f__Staphylococcaceae	g__Staphylococcus	g__Staphylococcus	0.000403844	0.105859	0.165563	1	0.391892	0.4	0.285714	0.266667	0.133333	0.866667
FT2302	09dd69425abc1ce521cfaea52e3c7ae5	d__Bacteria; p__Proteobacteria; c__Gammaproteobacteria; o__Burkholderiales; f__Comamonadaceae	0.999993	c__Gammaproteobacteria	o__Burkholderiales	f__Comamonadaceae	f__Comamonadaceae	f__Comamonadaceae	0.000398688	0.015907	0.251656	1	0.432432	0.866667	0.0714286	0.0666667	0.6	0.533333
FT2216	52d6b7380680f40fcbc2fcfe0a694d03	d__Bacteria; p__WPS-2; c__WPS-2; o__WPS-2; f__WPS-2; g__WPS-2	0.996268	c__WPS-2	o__WPS-2	f__WPS-2	g__WPS-2	g__WPS-2	0.000394523	0.0135901	0.31457	1	0.567568	0.2	0.928571	0.933333	0.0666667	0.733333
FT2303	d5f4819b54f5d792aee0ebcc29f35111	d__Bacteria; p__Proteobacteria; c__Gammaproteobacteria; o__Burkholderiales; f__Neisseriaceae; g__Neisseria	0.99753	c__Gammaproteobacteria	o__Burkholderiales	f__Neisseriaceae	g__Neisseria	g__Neisseria	0.000393632	0.00954478	0.410596	1	0.783784	0.866667	0.714286	0.933333	0.6	0.8
FT1660	85c39ff61360a7eb1c2905b683e99c84	d__Bacteria; p__Actinobacteriota; c__Actinobacteria; o__Micrococcales; f__Dermabacteraceae; g__Brachybacterium	0.990951	c__Actinobacteria	o__Micrococcales	f__Dermabacteraceae	g__Brachybacterium	g__Brachybacterium	0.000392476	0.0208267	0.261589	1	0.5	0.933333	0.285714	0.666667	0.266667	0.333333
FT512	f5df498e276d9fc846dc53bfd465b009	d__Bacteria; p__Proteobacteria; c__Gammaproteobacteria; o__Xanthomonadales; f__Xanthomonadaceae; g__Luteimonas	0.928612	c__Gammaproteobacteria	o__Xanthomonadales	f__Xanthomonadaceae	g__Luteimonas	g__Luteimonas	0.000384807	0.0857321	0.0728477	0.8	0.162162	0.533333	0.142857	0.0666667	0	0.0666667
FT1821	218cdd76ce17aa579dbeeeeea578cd5f	d__Bacteria; p__Proteobacteria; c__Gammaproteobacteria; o__Enterobacterales; f__Enterobacteriaceae; g__Escherichia-Shigella	0.990041	c__Gammaproteobacteria	o__Enterobacterales	f__Enterobacteriaceae	g__Escherichia-Shigella	g__Escherichia-Shigella	0.000376121	0.069471	0.135762	1	0.364865	0.6	0.214286	0.333333	0.133333	0.533333
FT108	f3e10901393e85701b9826aad59880d9	d__Bacteria; p__Actinobacteriota; c__Actinobacteria; o__Micrococcales; f__Micrococcaceae	0.999995	c__Actinobacteria	o__Micrococcales	f__Micrococcaceae	f__Micrococcaceae	f__Micrococcaceae	0.000369844	0.0405686	0.15894	1	0.432432	0.533333	0.642857	0.2	0.4	0.4
FT1861	34199bb57a5dd2b5e105c86dbe276c6b	d__Bacteria; p__Proteobacteria; c__Alphaproteobacteria; o__Sphingomonadales; f__Sphingomonadaceae; g__Novosphingobium	0.986206	c__Alphaproteobacteria	o__Sphingomonadales	f__Sphingomonadaceae	g__Novosphingobium	g__Novosphingobium	0.000367263	0.0242928	0.337748	1	0.608108	0.8	0.428571	0.466667	0.6	0.733333
FT2641	3bf1ca6726bf28704264096e1e539406	d__Bacteria; p__Actinobacteriota; c__Actinobacteria; o__Micrococcales; f__Dermabacteraceae; g__Brachybacterium	0.99776	c__Actinobacteria	o__Micrococcales	f__Dermabacteraceae	g__Brachybacterium	g__Brachybacterium	0.000363164	0.0268424	0.225166	1	0.554054	0.733333	0.5	0.8	0.2	0.533333
FT1874	9395ac1f3792bc9d130a11a34001f130	d__Bacteria; p__Proteobacteria; c__Alphaproteobacteria; o__Sphingomonadales; f__Sphingomonadaceae; g__Qipengyuania	0.80132	c__Alphaproteobacteria	o__Sphingomonadales	f__Sphingomonadaceae	g__Qipengyuania	g__Qipengyuania	0.000362213	0.0894741	0.0364238	0.6	0.108108	0.2	0	0.266667	0.0666667	0
FT137	6cbd32e361fc7eb2a68ca111f978f792	d__Bacteria; p__Proteobacteria; c__Gammaproteobacteria; o__Pseudomonadales; f__Moraxellaceae; g__Acinetobacter	0.999995	c__Gammaproteobacteria	o__Pseudomonadales	f__Moraxellaceae	g__Acinetobacter	g__Acinetobacter	0.000358649	0.0669577	0.109272	1	0.310811	0.0666667	0.0714286	0.6	0.6	0.2
FT1495	6ad90f5e3c1b1499d379eb32c30de1e5	d__Bacteria; p__Bacteroidota; c__Bacteroidia; o__Chitinophagales; f__Chitinophagaceae; g__Sediminibacterium	0.996865	c__Bacteroidia	o__Chitinophagales	f__Chitinophagaceae	g__Sediminibacterium	g__Sediminibacterium	0.000356077	0.0158444	0.311258	1	0.567568	0.333333	0.928571	0.933333	0.0666667	0.6
FT2938	672e7a3b82122958c8948fa831d30232	d__Bacteria; p__Proteobacteria; c__Alphaproteobacteria; o__Rhodobacterales; f__Rhodobacteraceae; g__Paracoccus	0.905875	c__Alphaproteobacteria	o__Rhodobacterales	f__Rhodobacteraceae	g__Paracoccus	g__Paracoccus	0.000355948	0.106079	0.0264901	0.4	0.0675676	0	0	0.0666667	0	0.266667
FT91	ea297b1d6cf3cb1d54206ebfb60f1558	d__Bacteria; p__Proteobacteria; c__Alphaproteobacteria; o__Rhizobiales; f__Rhizobiaceae; g__Allorhizobium-Neorhizobium-Pararhizobium-Rhizobium	0.998495	c__Alphaproteobacteria	o__Rhizobiales	f__Rhizobiaceae	g__Allorhizobium-Neorhizobium-Pararhizobium-Rhizobium	g__Allorhizobium-Neorhizobium-Pararhizobium-Rhizobium	0.000355194	0.0158914	0.334437	1	0.608108	0.8	0.357143	0.2	0.8	0.866667
FT1627	43ac99325332fdaffebf418120d078b9	d__Bacteria; p__Proteobacteria; c__Gammaproteobacteria; o__Xanthomonadales; f__Xanthomonadaceae; g__Pseudoxanthomonas; s__Pseudoxanthomonas_mexicana	0.845435	c__Gammaproteobacteria	o__Xanthomonadales	f__Xanthomonadaceae	g__Pseudoxanthomonas	s__Pseudoxanthomonas_mexicana	0.000346408	0.0214649	0.241722	1	0.554054	0.866667	0.642857	0.4	0.333333	0.533333
FT2867	dc01810c02b5b0554a1305222d70152c	d__Bacteria; p__Firmicutes; c__Bacilli; o__Lactobacillales; f__Lactobacillaceae; g__Lactobacillus; s__Lactobacillus_iners	0.997513	c__Bacilli	o__Lactobacillales	f__Lactobacillaceae	g__Lactobacillus	s__Lactobacillus_iners	0.000343206	0.048713	0.145695	0.8	0.364865	0.733333	0.428571	0.4	0	0.266667
FT1548	f9996ea176c29278f2b63b8eba29273a	d__Bacteria; p__Proteobacteria; c__Gammaproteobacteria; o__Oceanospirillales; f__Halomonadaceae; g__Halomonas	0.985687	c__Gammaproteobacteria	o__Oceanospirillales	f__Halomonadaceae	g__Halomonas	g__Halomonas	0.000342638	0.0921779	0.0761589	0.8	0.22973	0.333333	0.142857	0	0.0666667	0.6
FT931	83e43538a8d33be9c58d46893e7542ea	d__Bacteria; p__Proteobacteria; c__Alphaproteobacteria; o__Acetobacterales; f__Acetobacteraceae; g__Roseomonas; s__Roseomonas_genomospecies	0.917255	c__Alphaproteobacteria	o__Acetobacterales	f__Acetobacteraceae	g__Roseomonas	s__Roseomonas_genomospecies	0.000339886	0.0361496	0.261589	1	0.527027	0.933333	0.571429	0.466667	0.4	0.266667
FT1409	2521688c94a991635f9c5b08fa8c06d0	d__Bacteria; p__Proteobacteria; c__Gammaproteobacteria; o__Pseudomonadales; f__Pseudomonadaceae; g__Pseudomonas	0.995065	c__Gammaproteobacteria	o__Pseudomonadales	f__Pseudomonadaceae	g__Pseudomonas	g__Pseudomonas	0.000335222	0.0623623	0.0463576	1	0.0945946	0.0666667	0.0714286	0.133333	0.0666667	0.133333
FT403	cf986ce4a9fb24e32f90e00cbc58dc16	d__Bacteria; p__Actinobacteriota; c__Actinobacteria; o__Corynebacteriales; f__Corynebacteriaceae; g__Corynebacterium	1	c__Actinobacteria	o__Corynebacteriales	f__Corynebacteriaceae	g__Corynebacterium	g__Corynebacterium	0.000328114	0.025974	0.397351	1	0.743243	0.8	0.714286	0.933333	0.466667	0.8
FT3146	771b5e590d7e6f1ebe5105fee00c227e	d__Bacteria; p__Proteobacteria; c__Gammaproteobacteria; o__Enterobacterales; f__Erwiniaceae	0.838152	c__Gammaproteobacteria	o__Enterobacterales	f__Erwiniaceae	f__Erwiniaceae	f__Erwiniaceae	0.000323488	0.0367995	0.0562914	1	0.162162	0.0666667	0.0714286	0.2	0.0666667	0.4
FT3186	ce7fd61c677ba83d2bb94c133056c819	d__Bacteria; p__Proteobacteria; c__Gammaproteobacteria; o__Alteromonadales; f__Psychromonadaceae; g__Psychromonas	1	c__Gammaproteobacteria	o__Alteromonadales	f__Psychromonadaceae	g__Psychromonas	g__Psychromonas	0.000317025	0.0761773	0.0430464	1	0.135135	0.133333	0.0714286	0.133333	0.0666667	0.266667
FT319	762a4a7afa71f4a323fd33c9960706f8	d__Bacteria; p__Actinobacteriota; c__Actinobacteria; o__Micrococcales; f__Microbacteriaceae; g__Leucobacter	0.999198	c__Actinobacteria	o__Micrococcales	f__Microbacteriaceae	g__Leucobacter	g__Leucobacter	0.00030796	0.0334897	0.135762	1	0.324324	0.333333	0.142857	0.333333	0.0666667	0.733333
FT1493	43d66d754b55d44ae8c760e44812a800	d__Bacteria; p__Proteobacteria; c__Gammaproteobacteria; o__Pseudomonadales; f__Pseudomonadaceae; g__Pseudomonas	0.998113	c__Gammaproteobacteria	o__Pseudomonadales	f__Pseudomonadaceae	g__Pseudomonas	g__Pseudomonas	0.000307388	0.0298114	0.0629139	0.8	0.189189	0.466667	0	0.0666667	0.266667	0.133333
FT1541	c649b967872080b6eec0c31bb11b6aa2	d__Bacteria; p__Actinobacteriota; c__Actinobacteria; o__Micrococcales; f__Intrasporangiaceae; g__Arsenicicoccus; s__Arsenicicoccus_bolidensis	0.810252	c__Actinobacteria	o__Micrococcales	f__Intrasporangiaceae	g__Arsenicicoccus	s__Arsenicicoccus_bolidensis	0.000305222	0.0803792	0.0397351	0.8	0.0945946	0	0.142857	0.133333	0.0666667	0.133333
FT1083	e7b34c298b4ab4b5047b4d40440c2e02	d__Bacteria; p__Firmicutes; c__Bacilli; o__Lactobacillales; f__Streptococcaceae; g__Lactococcus	0.99999	c__Bacilli	o__Lactobacillales	f__Streptococcaceae	g__Lactococcus	g__Lactococcus	0.000304975	0.015403	0.307947	1	0.621622	0.466667	0.785714	0.733333	0.266667	0.866667
FT3038	b9d3a2645558440e9cf341b4e241aa35	d__Bacteria; p__Proteobacteria; c__Gammaproteobacteria; o__Pseudomonadales; f__Moraxellaceae; g__Acinetobacter	1	c__Gammaproteobacteria	o__Pseudomonadales	f__Moraxellaceae	g__Acinetobacter	g__Acinetobacter	0.000302287	0.0596326	0.0264901	0.6	0.0675676	0.133333	0	0.0666667	0	0.133333
FT1653	f2b36a16c08a234ce12133821ff743d9	d__Bacteria; p__Proteobacteria; c__Gammaproteobacteria; o__Pseudomonadales; f__Pseudomonadaceae; g__Pseudomonas	0.999935	c__Gammaproteobacteria	o__Pseudomonadales	f__Pseudomonadaceae	g__Pseudomonas	g__Pseudomonas	0.000302	0.0297957	0.0662252	0.8	0.202703	0.266667	0.0714286	0.266667	0	0.4
FT778	ff8c13c0511f0fd9b6ca827c225f30e2	d__Bacteria; p__Actinobacteriota; c__Actinobacteria; o__Micrococcales; f__Dermacoccaceae; g__Dermacoccus	0.943311	c__Actinobacteria	o__Micrococcales	f__Dermacoccaceae	g__Dermacoccus	g__Dermacoccus	0.000301905	0.0265289	0.228477	1	0.45946	0.6	0.285714	0.8	0.533333	0.0666667
FT1632	e0f743986f851738d4636f6c6c4a23ad	d__Bacteria; p__Actinobacteriota; c__Actinobacteria; o__Micrococcales; f__Dermacoccaceae; g__Dermacoccus	0.951444	c__Actinobacteria	o__Micrococcales	f__Dermacoccaceae	g__Dermacoccus	g__Dermacoccus	0.000300417	0.0368628	0.0662252	0.8	0.175676	0.2	0.142857	0.333333	0.2	0
FT1250	ef87cd459e699cce6feaf60b71f297f6	d__Bacteria; p__Firmicutes; c__Bacilli; o__Bacillales; f__Bacillaceae; g__Bacillus	0.998197	c__Bacilli	o__Bacillales	f__Bacillaceae	g__Bacillus	g__Bacillus	0.00029737	0.0452291	0.13245	1	0.310811	0.333333	0.214286	0.133333	0.133333	0.733333
FT2763	b836a2bdb73ff87e708f67b17e3fb170	d__Bacteria; p__Bacteroidota; c__Bacteroidia; o__Flavobacteriales; f__Weeksellaceae	1	c__Bacteroidia	o__Flavobacteriales	f__Weeksellaceae	f__Weeksellaceae	f__Weeksellaceae	0.000297062	0.0133325	0.268212	1	0.54054	0.266667	0.928571	0.933333	0.133333	0.466667
FT1716	cc10fd4aa6b39fe088ef18d59484092a	d__Bacteria; p__Proteobacteria; c__Gammaproteobacteria; o__Enterobacterales	0.999964	c__Gammaproteobacteria	o__Enterobacterales	o__Enterobacterales	o__Enterobacterales	o__Enterobacterales	0.000292659	0.0415139	0.0596026	1	0.189189	0.133333	0.0714286	0.333333	0.333333	0.0666667
FT1518	64c14d38592aa5899adb600fed94b1b4	d__Bacteria; p__Proteobacteria; c__Gammaproteobacteria; o__Burkholderiales; f__Comamonadaceae	0.999948	c__Gammaproteobacteria	o__Burkholderiales	f__Comamonadaceae	f__Comamonadaceae	f__Comamonadaceae	0.000289862	0.0168977	0.238411	1	0.391892	0.533333	0.214286	0.333333	0.0666667	0.8
FT3097	a6f680d1348a2ac3316adc3aa691ec73	d__Bacteria; p__Bacteroidota; c__Bacteroidia; o__Sphingobacteriales; f__Sphingobacteriaceae; g__Sphingobacterium	1	c__Bacteroidia	o__Sphingobacteriales	f__Sphingobacteriaceae	g__Sphingobacterium	g__Sphingobacterium	0.000287696	0.0171542	0.463576	1	0.743243	0.866667	0.5	0.733333	0.666667	0.933333
FT427	d14f5514118735ed152e236679beb56b	d__Bacteria; p__Actinobacteriota; c__Actinobacteria; o__Corynebacteriales; f__Corynebacteriaceae; g__Corynebacterium; s__Corynebacterium_kroppenstedtii	0.982781	c__Actinobacteria	o__Corynebacteriales	f__Corynebacteriaceae	g__Corynebacterium	s__Corynebacterium_kroppenstedtii	0.000285768	0.0617851	0.162252	1	0.486486	0.333333	0.428571	0.733333	0.333333	0.6
FT1372	76d05f3bfb0181ec432ff601d1e5b478	d__Bacteria; p__Bacteroidota; c__Bacteroidia; o__Sphingobacteriales; f__Sphingobacteriaceae; g__Sphingobacterium	0.999989	c__Bacteroidia	o__Sphingobacteriales	f__Sphingobacteriaceae	g__Sphingobacterium	g__Sphingobacterium	0.000285217	0.0285063	0.245033	1	0.527027	0.866667	0.214286	0.533333	0.466667	0.533333
FT912	d9a98b9510277a76cc9ca9ba5e5494f6	d__Bacteria; p__Bacteroidota; c__Bacteroidia; o__Flavobacteriales; f__Weeksellaceae; g__Chryseobacterium	0.999751	c__Bacteroidia	o__Flavobacteriales	f__Weeksellaceae	g__Chryseobacterium	g__Chryseobacterium	0.000274476	0.0404486	0.0298013	0.4	0.0405405	0.133333	0	0	0	0.0666667
FT1804	fe5ca43cdb62310e60dd65add2d5e112	d__Bacteria; p__Proteobacteria; c__Alphaproteobacteria; o__Sphingomonadales; f__Sphingomonadaceae; g__Sphingomonas	0.834688	c__Alphaproteobacteria	o__Sphingomonadales	f__Sphingomonadaceae	g__Sphingomonas	g__Sphingomonas	0.000272982	0.0303797	0.155629	0.8	0.324324	0.333333	0	0.533333	0.333333	0.4
FT1093	e5da35ec65964ce1fabc45e1be331f2e	d__Bacteria; p__Proteobacteria; c__Gammaproteobacteria; o__Pseudomonadales; f__Moraxellaceae; g__Psychrobacter	1	c__Gammaproteobacteria	o__Pseudomonadales	f__Moraxellaceae	g__Psychrobacter	g__Psychrobacter	0.000266076	0.0421154	0.241722	1	0.594595	0.933333	0.714286	0.6	0.533333	0.2
FT572	6b3cbf77ca3e07962810db79961d52b2	d__Bacteria; p__Actinobacteriota; c__Actinobacteria; o__Corynebacteriales; f__Nocardiaceae; g__Rhodococcus	1	c__Actinobacteria	o__Corynebacteriales	f__Nocardiaceae	g__Rhodococcus	g__Rhodococcus	0.000265865	0.0517689	0.18543	1	0.5	0.6	0.571429	0.733333	0.133333	0.466667
FT776	0be90deca2fad18dac6082e351ec4ec1	d__Bacteria; p__Firmicutes; c__Bacilli; o__Lactobacillales; f__Leuconostocaceae; g__Leuconostoc	1	c__Bacilli	o__Lactobacillales	f__Leuconostocaceae	g__Leuconostoc	g__Leuconostoc	0.000265281	0.0156814	0.271523	1	0.662162	0.6	0.428571	0.8	0.8	0.666667
FT2237	9c83c667030fa717a1f3fb0f889713cb	d__Bacteria; p__Firmicutes; c__Clostridia; o__Peptostreptococcales-Tissierellales; f__Peptostreptococcales-Tissierellales; g__Finegoldia; s__uncultured_bacterium	0.988563	c__Clostridia	o__Peptostreptococcales-Tissierellales	f__Peptostreptococcales-Tissierellales	g__Finegoldia	g__Finegoldia	0.000265053	0.0100222	0.357616	1	0.72973	0.866667	0.714286	1	0.266667	0.8
FT1557	ece464ca136c0f02be029d1b5c9cdb98	d__Bacteria; p__Deinococcota; c__Deinococci; o__Deinococcales; f__Deinococcaceae; g__Deinococcus; s__Deinococcus_xinjiangensis	0.998672	c__Deinococci	o__Deinococcales	f__Deinococcaceae	g__Deinococcus	s__Deinococcus_xinjiangensis	0.000261107	0.0415618	0.0728477	0.8	0.216216	0.0666667	0.214286	0.666667	0.133333	0
FT40	85e2a40ce6064ce831f9faa2bc5202c9	d__Bacteria; p__Bacteroidota; c__Bacteroidia; o__Flavobacteriales; f__Flavobacteriaceae; g__Flavobacterium	0.999993	c__Bacteroidia	o__Flavobacteriales	f__Flavobacteriaceae	g__Flavobacterium	g__Flavobacterium	0.000259435	0.0706264	0.0860927	1	0.324324	0.466667	0.142857	0.4	0.266667	0.333333
FT1683	c2c32e8e0665ef576adca27c2dda904c	d__Bacteria; p__Proteobacteria; c__Gammaproteobacteria; o__Burkholderiales; f__Oxalobacteraceae; g__Massilia	0.999949	c__Gammaproteobacteria	o__Burkholderiales	f__Oxalobacteraceae	g__Massilia	g__Massilia	0.000256606	0.0145572	0.377483	1	0.689189	0.933333	0.214286	0.6	0.666667	1
FT500	115282643232646860cde8302e78d862	d__Bacteria; p__Firmicutes; c__Bacilli; o__Bacillales; f__Bacillaceae; g__Geobacillus	0.987619	c__Bacilli	o__Bacillales	f__Bacillaceae	g__Geobacillus	g__Geobacillus	0.000249216	0.00376593	0.470199	1	0.851351	1	0.857143	0.933333	0.6	0.866667
FT1684	0cc49b11a677e032c1579618d7fe48b6	d__Bacteria; p__Bacteroidota; c__Bacteroidia; o__Chitinophagales; f__Chitinophagaceae; g__Taibaiella; s__Taibaiella_koreensis	0.827136	c__Bacteroidia	o__Chitinophagales	f__Chitinophagaceae	g__Taibaiella	s__Taibaiella_koreensis	0.000245701	0.00759186	0.248344	0.8	0.486486	0.0666667	0.928571	0.933333	0	0.533333
FT2194	0d717941ddd4c264a98a70b038eba498	d__Bacteria; p__Verrucomicrobiota; c__Verrucomicrobiae; o__Opitutales; f__Opitutaceae; g__Lacunisphaera	0.999883	c__Verrucomicrobiae	o__Opitutales	f__Opitutaceae	g__Lacunisphaera	g__Lacunisphaera	0.000240886	0.0120873	0.258278	1	0.54054	0.2	0.857143	1	0.0666667	0.6
FT313	5ae51e6aae54fc3488eaa62d56686778	d__Bacteria; p__Actinobacteriota; c__Actinobacteria; o__Corynebacteriales; f__Corynebacteriaceae; g__Lawsonella; s__uncultured_bacterium	0.902625	c__Actinobacteria	o__Corynebacteriales	f__Corynebacteriaceae	g__Lawsonella	g__Lawsonella	0.000232173	0.00750402	0.321192	1	0.608108	0.6	0.714286	0.933333	0.0666667	0.733333
FT3219	cdb419b33b7e5bb91d33a271924e12bc	d__Bacteria; p__Proteobacteria; c__Gammaproteobacteria; o__Burkholderiales; f__Hydrogenophilaceae; g__uncultured; s__uncultured_beta	0.82259	c__Gammaproteobacteria	o__Burkholderiales	f__Hydrogenophilaceae	f__Hydrogenophilaceae	s__uncultured_beta	0.000230357	0.0677651	0.0596027	0.8	0.175676	0.133333	0.0714286	0.6	0.0666667	0
FT700	bfd75329e7ca495f85bc4919c894cff1	d__Bacteria; p__Proteobacteria; c__Gammaproteobacteria; o__Burkholderiales; f__Alcaligenaceae; g__Achromobacter	0.751641	c__Gammaproteobacteria	o__Burkholderiales	f__Alcaligenaceae	g__Achromobacter	g__Achromobacter	0.000222896	0.0187077	0.364238	1	0.662162	0.8	0.214286	0.666667	1	0.6
FT1197	e4e6e1853a753aa9f8306554769cd976	d__Bacteria; p__Firmicutes; c__Bacilli; o__Lactobacillales; f__Lactobacillaceae; g__Lactobacillus; s__Lactobacillus_algidus	0.999729	c__Bacilli	o__Lactobacillales	f__Lactobacillaceae	g__Lactobacillus	s__Lactobacillus_algidus	0.000221212	0.0283707	0.205298	1	0.418919	0.533333	0.142857	0.866667	0.266667	0.266667
FT3173	d3f6437fddaa390985bdff78332d71b4	d__Bacteria; p__Proteobacteria; c__Gammaproteobacteria; o__Burkholderiales; f__Neisseriaceae; g__Neisseria	0.99992	c__Gammaproteobacteria	o__Burkholderiales	f__Neisseriaceae	g__Neisseria	g__Neisseria	0.000220203	0.00767623	0.311258	1	0.662162	0.733333	0.5	0.933333	0.4	0.733333
FT1520	6d6a30f0463fbfcf3bd309a92ee61c99	d__Bacteria; p__Proteobacteria; c__Gammaproteobacteria; o__Burkholderiales; f__Sutterellaceae; g__AAP99; s__uncultured_bacterium	0.971792	c__Gammaproteobacteria	o__Burkholderiales	f__Sutterellaceae	g__AAP99	g__AAP99	0.000216598	0.0130534	0.241722	1	0.486486	0.266667	0.785714	0.933333	0.0666667	0.4
FT611	4e1b6e9b4541f15047ec3cc6be667459	d__Bacteria; p__Bacteroidota; c__Bacteroidia; o__Flavobacteriales; f__Weeksellaceae; g__Chryseobacterium	0.999994	c__Bacteroidia	o__Flavobacteriales	f__Weeksellaceae	g__Chryseobacterium	g__Chryseobacterium	0.000216477	0.0116637	0.208609	1	0.405405	0.533333	0.285714	0.666667	0.133333	0.4
FT78	77029c0fa64df1ca1c2f149a1b0d94d7	d__Bacteria; p__Actinobacteriota; c__Actinobacteria; o__Micrococcales; f__Dermabacteraceae; g__Brachybacterium	0.999334	c__Actinobacteria	o__Micrococcales	f__Dermabacteraceae	g__Brachybacterium	g__Brachybacterium	0.000210277	0.00767174	0.304636	1	0.689189	0.933333	0.642857	0.533333	0.6	0.733333
FT3401	16ca1a3b555166a2f1ef6a82e67e73f7	d__Bacteria; p__Proteobacteria; c__Gammaproteobacteria; o__Burkholderiales; f__Alcaligenaceae; g__Paenalcaligenes	0.999961	c__Gammaproteobacteria	o__Burkholderiales	f__Alcaligenaceae	g__Paenalcaligenes	g__Paenalcaligenes	0.000209259	0.0601228	0.0529801	0.2	0.0945946	0	0	0	0	0.466667
FT866	a23db36748b8a937a0ac22a70fb47be2	d__Bacteria; p__Verrucomicrobiota; c__Verrucomicrobiae; o__Methylacidiphilales; f__Methylacidiphilaceae; g__uncultured; s__metagenome	0.999878	c__Verrucomicrobiae	o__Methylacidiphilales	f__Methylacidiphilaceae	f__Methylacidiphilaceae	s__metagenome	0.000208772	0.0603374	0.00993378	0.4	0.027027	0.0666667	0	0	0.0666667	0
FT1801	8023e8c30604fcc22ddd92ac4dece73e	d__Bacteria; p__Proteobacteria; c__Alphaproteobacteria; o__Rhodobacterales; f__Rhodobacteraceae; g__Paracoccus	0.998767	c__Alphaproteobacteria	o__Rhodobacterales	f__Rhodobacteraceae	g__Paracoccus	g__Paracoccus	0.000208352	0.0176536	0.125828	1	0.324324	0.533333	0.428571	0.4	0.133333	0.133333
FT1806	cb50396ef3ff68250f1b489e0bd0a444	d__Bacteria; p__Firmicutes; c__Bacilli; o__Bacillales; f__Bacillaceae; g__Bacillus	0.999575	c__Bacilli	o__Bacillales	f__Bacillaceae	g__Bacillus	g__Bacillus	0.00020514	0.0111581	0.201987	1	0.459459	0.4	0.428571	0.8	0.133333	0.533333
FT154	02ac8a0236f14141ec0216d84c07b2e9	d__Bacteria; p__Proteobacteria; c__Gammaproteobacteria; o__Xanthomonadales; f__Xanthomonadaceae; g__Stenotrophomonas	0.999989	c__Gammaproteobacteria	o__Xanthomonadales	f__Xanthomonadaceae	g__Stenotrophomonas	g__Stenotrophomonas	0.000205069	0.0134476	0.178808	1	0.378378	0.6	0.214286	0.333333	0.533333	0.2
FT345	aa29bff0cf8c00e8faa416bac7891bd7	d__Bacteria; p__Proteobacteria; c__Gammaproteobacteria; o__Pseudomonadales; f__Moraxellaceae; g__Alkanindiges	0.999727	c__Gammaproteobacteria	o__Pseudomonadales	f__Moraxellaceae	g__Alkanindiges	g__Alkanindiges	0.000204425	0.0495385	0.0430464	0.8	0.0810811	0.0666667	0	0.133333	0.133333	0.0666667
FT953	1775307497e42ef06da1669abdf82929	d__Bacteria; p__Proteobacteria; c__Gammaproteobacteria; o__Xanthomonadales; f__Xanthomonadaceae; g__Stenotrophomonas	0.999995	c__Gammaproteobacteria	o__Xanthomonadales	f__Xanthomonadaceae	g__Stenotrophomonas	g__Stenotrophomonas	0.00020412	0.0420395	0.0728477	0.8	0.135135	0.0666667	0.142857	0.4	0.0666667	0
FT1401	04f0989f1580a8bde9608fb97dc95356	d__Bacteria; p__Proteobacteria; c__Alphaproteobacteria; o__Rhizobiales; f__Rhizobiaceae	0.999995	c__Alphaproteobacteria	o__Rhizobiales	f__Rhizobiaceae	f__Rhizobiaceae	f__Rhizobiaceae	0.000202509	0.0149979	0.251656	1	0.567568	0.666667	0.571429	0.6	0.466667	0.533333
FT1141	3b25944c74fd89ced4d5e8ed24083b4c	d__Bacteria; p__Actinobacteriota; c__Actinobacteria; o__Micrococcales; f__Dermacoccaceae; g__Dermacoccus; s__Dermacoccus_nishinomiyaensis	0.744059	c__Actinobacteria	o__Micrococcales	f__Dermacoccaceae	g__Dermacoccus	s__Dermacoccus_nishinomiyaensis	0.000200399	0.00885933	0.228477	0.8	0.459459	0.666667	0.285714	0.933333	0.4	0
FT655	4fca0fbf8bbf3824ea73d6c2112b8c37	d__Bacteria; p__Proteobacteria; c__Gammaproteobacteria; o__Burkholderiales; f__Oxalobacteraceae; g__Massilia	0.999919	c__Gammaproteobacteria	o__Burkholderiales	f__Oxalobacteraceae	g__Massilia	g__Massilia	0.000199993	0.00947536	0.178808	1	0.351351	0.533333	0.214286	0.466667	0.133333	0.4
FT196	a2f954d80e4ebdb75a7fd27280f684b9	d__Bacteria; p__Firmicutes; c__Bacilli; o__Lactobacillales; f__Leuconostocaceae; g__Leuconostoc	1	c__Bacilli	o__Lactobacillales	f__Leuconostocaceae	g__Leuconostoc	g__Leuconostoc	0.000199726	0.0219611	0.215232	1	0.432432	0.4	0.214286	0.666667	0.2	0.666667
FT2994	2fcedb696fc1afbfd9a1775155077d6d	d__Bacteria; p__Proteobacteria; c__Gammaproteobacteria; o__Alteromonadales; f__Alteromonadaceae; g__Rheinheimera	0.999999	c__Gammaproteobacteria	o__Alteromonadales	f__Alteromonadaceae	g__Rheinheimera	g__Rheinheimera	0.000198958	0.0158234	0.225166	1	0.418919	0.666667	0.214286	0.266667	0.133333	0.8
FT3203	6533705de96e2b461c2536a82a576afe	d__Bacteria; p__Proteobacteria; c__Gammaproteobacteria; o__Xanthomonadales; f__Xanthomonadaceae; g__Pseudoxanthomonas; s__Xanthomonas_sp.	0.800097	c__Gammaproteobacteria	o__Xanthomonadales	f__Xanthomonadaceae	g__Pseudoxanthomonas	s__Xanthomonas_sp.	0.000198631	0.0290287	0.152318	0.8	0.297297	0.466667	0	0.2	0.733333	0.0666667
FT489	4ea1566f97c5711fa16120a210b37184	d__Bacteria; p__Bacteroidota; c__Bacteroidia; o__Flavobacteriales; f__Flavobacteriaceae; g__Myroides	1	c__Bacteroidia	o__Flavobacteriales	f__Flavobacteriaceae	g__Myroides	g__Myroides	0.000196927	0.0188492	0.0629139	1	0.162162	0.266667	0.0714286	0.133333	0.2	0.133333
FT962	57f0a27172b27297396b87af8f4d4d25	d__Bacteria; p__Proteobacteria; c__Gammaproteobacteria; o__Xanthomonadales; f__Xanthomonadaceae; g__Luteimonas	0.999899	c__Gammaproteobacteria	o__Xanthomonadales	f__Xanthomonadaceae	g__Luteimonas	g__Luteimonas	0.00019665	0.0296228	0.0927152	0.8	0.256757	0.733333	0.142857	0	0.266667	0.133333
FT3463	9769f028b0722e3c2b0448411b9ed859	d__Bacteria; p__Proteobacteria; c__Gammaproteobacteria; o__Pseudomonadales; f__Pseudomonadaceae; g__Pseudomonas	0.999996	c__Gammaproteobacteria	o__Pseudomonadales	f__Pseudomonadaceae	g__Pseudomonas	g__Pseudomonas	0.000195813	0.0121152	0.115894	1	0.297297	0.733333	0.214286	0.266667	0.2	0.0666667
FT159	040793f77682c3d1055eaec3b459a80e	d__Bacteria; p__Firmicutes; c__Bacilli; o__Lactobacillales; f__Lactobacillaceae; g__Lactobacillus	0.993217	c__Bacilli	o__Lactobacillales	f__Lactobacillaceae	g__Lactobacillus	g__Lactobacillus	0.00019426	0.0162142	0.165563	1	0.364865	0.266667	0.285714	0.266667	0.0666667	0.933333
FT1717	56d2e4f9488f0730c64d56572e141840	d__Bacteria; p__WPS-2; c__WPS-2; o__WPS-2; f__WPS-2; g__WPS-2; s__uncultured_bacterium	0.776714	c__WPS-2	o__WPS-2	f__WPS-2	g__WPS-2	g__WPS-2	0.000193635	0.0153231	0.152318	1	0.27027	0.666667	0.0714286	0.2	0.133333	0.266667
FT2634	71c79dbc9f4997e5eb52faee6d309663	d__Bacteria; p__Firmicutes; c__Bacilli; o__Lactobacillales; f__Leuconostocaceae; g__Weissella	1	c__Bacilli	o__Lactobacillales	f__Leuconostocaceae	g__Weissella	g__Weissella	0.000188361	0.0137263	0.129139	1	0.324324	0.266667	0.214286	0.266667	0.333333	0.533333
FT1115	31f725de0d0e6140c00c53476759a975	d__Bacteria; p__Proteobacteria; c__Alphaproteobacteria; o__Rhizobiales; f__Rhizobiaceae; g__Allorhizobium-Neorhizobium-Pararhizobium-Rhizobium	0.942782	c__Alphaproteobacteria	o__Rhizobiales	f__Rhizobiaceae	g__Allorhizobium-Neorhizobium-Pararhizobium-Rhizobium	g__Allorhizobium-Neorhizobium-Pararhizobium-Rhizobium	0.000186735	0.0180786	0.0927152	0.4	0.175676	0.333333	0	0	0.533333	0
FT2929	942a95e8fb6adf01cfa27821ac02e90f	d__Bacteria; p__Firmicutes; c__Bacilli; o__Lactobacillales; f__Carnobacteriaceae; g__Granulicatella	0.777949	c__Bacilli	o__Lactobacillales	f__Carnobacteriaceae	g__Granulicatella	g__Granulicatella	0.000186207	0.00794721	0.231788	1	0.567568	0.6	0.571429	0.8	0.133333	0.733333
FT2059	0c5732391082ae4ca35b957adb3555a2	d__Bacteria; p__Proteobacteria; c__Alphaproteobacteria; o__Rhizobiales; f__Beijerinckiaceae; g__Bosea	0.999999	c__Alphaproteobacteria	o__Rhizobiales	f__Beijerinckiaceae	g__Bosea	g__Bosea	0.000184732	0.00584226	0.364238	1	0.702703	0.733333	0.714286	0.933333	0.466667	0.666667
FT1130	ed6fa79965a3c454b47adc1e4db141f8	d__Bacteria; p__Actinobacteriota; c__Actinobacteria; o__Corynebacteriales; f__Nocardiaceae; g__Rhodococcus	1	c__Actinobacteria	o__Corynebacteriales	f__Nocardiaceae	g__Rhodococcus	g__Rhodococcus	0.000181644	0.0143966	0.261589	1	0.621622	0.666667	0.5	0.733333	0.666667	0.533333
FT995	2bd80786ae07a3a87b19aaf08bdd27ac	d__Bacteria; p__Proteobacteria; c__Gammaproteobacteria; o__Xanthomonadales; f__Xanthomonadaceae; g__SN8; s__uncultured_Xanthomonas	0.71333	c__Gammaproteobacteria	o__Xanthomonadales	f__Xanthomonadaceae	g__SN8	g__SN8	0.000180233	0.0371602	0.0761589	0.8	0.202703	0.533333	0	0.2	0.2	0.0666667
FT3295	095dfc2567e8623fa9d35cfdd5efc7a7	d__Bacteria; p__Proteobacteria; c__Gammaproteobacteria; o__Xanthomonadales; f__Xanthomonadaceae	0.999999	c__Gammaproteobacteria	o__Xanthomonadales	f__Xanthomonadaceae	f__Xanthomonadaceae	f__Xanthomonadaceae	0.000179876	0.0128779	0.215232	1	0.445946	0.4	0.357143	0.266667	0.333333	0.866667
FT2873	09c056c9cf89ac99356b60d6bd773222	d__Bacteria; p__Proteobacteria; c__Alphaproteobacteria; o__Rhizobiales; f__Rhizobiaceae; g__Allorhizobium-Neorhizobium-Pararhizobium-Rhizobium	0.939867	c__Alphaproteobacteria	o__Rhizobiales	f__Rhizobiaceae	g__Allorhizobium-Neorhizobium-Pararhizobium-Rhizobium	g__Allorhizobium-Neorhizobium-Pararhizobium-Rhizobium	0.000178969	0.0126326	0.208609	0.8	0.337838	0.666667	0	0.0666667	0.6	0.333333
FT1602	d43384677d3c1319c3e0126471c7cf4b	d__Bacteria; p__Proteobacteria; c__Gammaproteobacteria; o__Pseudomonadales; f__Pseudomonadaceae; g__Pseudomonas	1	c__Gammaproteobacteria	o__Pseudomonadales	f__Pseudomonadaceae	g__Pseudomonas	g__Pseudomonas	0.000177856	0.0314638	0.0496689	0.4	0.108108	0	0	0.0666667	0	0.466667
FT2275	d6feb38028ad9bd6eaa14f2cb943e36a	d__Bacteria; p__Proteobacteria; c__Gammaproteobacteria; o__Pseudomonadales; f__Moraxellaceae; g__Psychrobacter	1	c__Gammaproteobacteria	o__Pseudomonadales	f__Moraxellaceae	g__Psychrobacter	g__Psychrobacter	0.000177288	0.0196992	0.139073	1	0.297297	0.333333	0.285714	0.2	0.0666667	0.6
FT933	c4474219c4bbc3222a3f2f1ff897acfe	d__Bacteria; p__Actinobacteriota; c__Actinobacteria; o__Propionibacteriales; f__Nocardioidaceae; g__Aeromicrobium	0.979827	c__Actinobacteria	o__Propionibacteriales	f__Nocardioidaceae	g__Aeromicrobium	g__Aeromicrobium	0.000174756	0.0479835	0.0165563	0.2	0.0405405	0.2	0	0	0	0
FT1568	e03025203bb317d00bd9ad39a6d8632f	d__Bacteria; p__Actinobacteriota; c__Actinobacteria; o__Corynebacteriales; f__Corynebacteriaceae; g__Corynebacterium; s__Corynebacterium_matruchotii	0.754341	c__Actinobacteria	o__Corynebacteriales	f__Corynebacteriaceae	g__Corynebacterium	s__Corynebacterium_matruchotii	0.000173228	0.0168423	0.211921	1	0.5	0.533333	0.357143	0.8	0.133333	0.666667
FT3254	84f4ca09292479267555e32072bab51e	d__Bacteria; p__Proteobacteria; c__Gammaproteobacteria; o__Enterobacterales; f__Morganellaceae; g__Providencia	0.999751	c__Gammaproteobacteria	o__Enterobacterales	f__Morganellaceae	g__Providencia	g__Providencia	0.000172357	0.0487828	0.0430464	0.8	0.121622	0.0666667	0.142857	0.266667	0	0.133333
FT1242	f5a110411f17c79dc96ef82c55a42760	d__Bacteria; p__Proteobacteria; c__Alphaproteobacteria; o__Sphingomonadales; f__Sphingomonadaceae; g__Sphingobium	0.943633	c__Alphaproteobacteria	o__Sphingomonadales	f__Sphingomonadaceae	g__Sphingobium	g__Sphingobium	0.000172274	0.0293814	0.215232	1	0.445946	0.8	0.428571	0.266667	0.2	0.533333
FT1672	8466b3ddf33724f18e9bbdbe8f4e12c5	d__Bacteria; p__Firmicutes; c__Bacilli; o__Lactobacillales; f__Carnobacteriaceae; g__Desemzia	0.959043	c__Bacilli	o__Lactobacillales	f__Carnobacteriaceae	g__Desemzia	g__Desemzia	0.00017214	0.0170022	0.188742	0.8	0.378378	0.733333	0.285714	0.133333	0	0.733333
FT2657	2d1dbce21accb9fb47aa798a6676f728	d__Bacteria; p__Bacteroidota; c__Bacteroidia; o__Sphingobacteriales; f__Sphingobacteriaceae; g__Pedobacter	0.966173	c__Bacteroidia	o__Sphingobacteriales	f__Sphingobacteriaceae	g__Pedobacter	g__Pedobacter	0.000170437	0.0202977	0.228477	1	0.554054	0.666667	0.214286	0.733333	0.333333	0.8
FT3279	74fdd950f14c2dbde62052052d8e3d19	d__Bacteria; p__Proteobacteria; c__Gammaproteobacteria; o__Pseudomonadales; f__Moraxellaceae; g__Acinetobacter	0.999876	c__Gammaproteobacteria	o__Pseudomonadales	f__Moraxellaceae	g__Acinetobacter	g__Acinetobacter	0.000167743	0.0194429	0.0397351	0.4	0.0675676	0.133333	0	0	0	0.2
FT1199	d91538ab5653a975d49b15d065ba5ccd	d__Bacteria; p__Proteobacteria; c__Alphaproteobacteria; o__Sphingomonadales; f__Sphingomonadaceae	0.999792	c__Alphaproteobacteria	o__Sphingomonadales	f__Sphingomonadaceae	f__Sphingomonadaceae	f__Sphingomonadaceae	0.000165426	0.0159828	0.112583	0.8	0.243243	0.133333	0	0.4	0.533333	0.133333
FT682	6f66c6d14c838401f0c0880f1e6722fa	d__Bacteria; p__Bacteroidota; c__Bacteroidia; o__Flavobacteriales; f__Weeksellaceae; g__Chryseobacterium; s__Chryseobacterium_taklimakanense	0.988866	c__Bacteroidia	o__Flavobacteriales	f__Weeksellaceae	g__Chryseobacterium	s__Chryseobacterium_taklimakanense	0.000162738	0.0430687	0.0264901	0.4	0.0675676	0	0.214286	0.133333	0	0
FT3211	9246dafb2803e2f8f1bb1074a80df7a5	d__Bacteria; p__Proteobacteria; c__Gammaproteobacteria; o__Burkholderiales; f__Comamonadaceae	0.999999	c__Gammaproteobacteria	o__Burkholderiales	f__Comamonadaceae	f__Comamonadaceae	f__Comamonadaceae	0.000162212	0.0123058	0.34106	1	0.594595	0.666667	0.142857	0.533333	0.6	1
FT404	be96b871e8948ec6d521660081f1c2bc	d__Bacteria; p__Actinobacteriota; c__Actinobacteria; o__Micrococcales; f__Brevibacteriaceae; g__Brevibacterium	1	c__Actinobacteria	o__Micrococcales	f__Brevibacteriaceae	g__Brevibacterium	g__Brevibacterium	0.000162129	0.0079526	0.248344	1	0.554054	0.733333	0.785714	0.466667	0.266667	0.533333
FT1691	735f318dae28d579b61709c604c65b8b	d__Bacteria; p__Firmicutes; c__Bacilli; o__Lactobacillales; f__Streptococcaceae; g__Streptococcus; s__Streptococcus_suis	0.773555	c__Bacilli	o__Lactobacillales	f__Streptococcaceae	g__Streptococcus	s__Streptococcus_suis	0.0001612	0.0246578	0.0993377	0.6	0.162162	0.133333	0.0714286	0	0	0.6
FT1012	5c60f5105ea064ab284b6b3b7e34cc07	d__Bacteria; p__Firmicutes; c__Negativicutes; o__Veillonellales-Selenomonadales; f__Veillonellaceae; g__Veillonella	1	c__Negativicutes	o__Veillonellales-Selenomonadales	f__Veillonellaceae	g__Veillonella	g__Veillonella	0.000161053	0.004862	0.284768	1	0.621622	0.533333	0.571429	0.866667	0.333333	0.8
FT968	2cd97ed0356fd365dc7dd95c1fe5aa2c	d__Bacteria; p__Firmicutes; c__Negativicutes; o__Veillonellales-Selenomonadales; f__Veillonellaceae; g__Veillonella	1	c__Negativicutes	o__Veillonellales-Selenomonadales	f__Veillonellaceae	g__Veillonella	g__Veillonella	0.000160285	0.0110093	0.258278	1	0.581081	0.666667	0.571429	0.866667	0.2	0.6
FT3061	2ff3e73af499b94f45798ff07bfed90a	d__Bacteria; p__Proteobacteria; c__Gammaproteobacteria; o__Burkholderiales; f__Comamonadaceae	0.999956	c__Gammaproteobacteria	o__Burkholderiales	f__Comamonadaceae	f__Comamonadaceae	f__Comamonadaceae	0.000157324	0.0163984	0.0860927	0.6	0.243243	0.133333	0.928571	0.2	0	0
FT3485	cd35cd9ddf9c3ce5aed22becd7af0975	d__Bacteria; p__Actinobacteriota; c__Actinobacteria; o__Micrococcales; f__Micrococcaceae; g__Rothia	0.999998	c__Actinobacteria	o__Micrococcales	f__Micrococcaceae	g__Rothia	g__Rothia	0.000154094	0.0101316	0.235099	1	0.5	0.533333	0.5	0.666667	0.2	0.6
FT1935	27286ea2a2ab3ac1c0d7aa12d8e2a316	d__Bacteria; p__Proteobacteria; c__Gammaproteobacteria; o__Pseudomonadales; f__Moraxellaceae; g__Acinetobacter	0.999998	c__Gammaproteobacteria	o__Pseudomonadales	f__Moraxellaceae	g__Acinetobacter	g__Acinetobacter	0.000151572	0.0166428	0.0397351	0.8	0.0945946	0.2	0.142857	0	0.0666667	0.0666667
FT1855	a91801dba75d4b0e0e51b08d9b9c382f	d__Bacteria; p__Firmicutes; c__Bacilli; o__Bacillales; f__Bacillaceae; g__Bacillus; s__Bacillus_coagulans	0.926041	c__Bacilli	o__Bacillales	f__Bacillaceae	g__Bacillus	s__Bacillus_coagulans	0.0001508	0.00600886	0.264901	1	0.554054	0.933333	0.857143	0.533333	0.133333	0.333333
FT862	df3e87cc2fcaea1abb07dbe4d8e54155	d__Bacteria; p__Proteobacteria; c__Gammaproteobacteria; o__Xanthomonadales; f__Xanthomonadaceae; g__Stenotrophomonas	0.999942	c__Gammaproteobacteria	o__Xanthomonadales	f__Xanthomonadaceae	g__Stenotrophomonas	g__Stenotrophomonas	0.000150509	0.00798557	0.218543	1	0.5	0.6	0.285714	0.533333	0.2	0.866667
FT2164	5d4f51f1ca453d84d823e4e90e1e536f	d__Bacteria; p__Actinobacteriota; c__Actinobacteria; o__Micrococcales; f__Micrococcaceae; g__Kocuria	0.865332	c__Actinobacteria	o__Micrococcales	f__Micrococcaceae	g__Kocuria	g__Kocuria	0.000150139	0.0223714	0.0331126	0.6	0.0675676	0.133333	0	0	0.133333	0.0666667
FT3202	66a6d3a96158074de4e9920714be4a44	d__Bacteria; p__Bacteroidota; c__Bacteroidia; o__Bacteroidales; f__Porphyromonadaceae; g__Porphyromonas	1	c__Bacteroidia	o__Bacteroidales	f__Porphyromonadaceae	g__Porphyromonas	g__Porphyromonas	0.000149547	0.0147262	0.18543	1	0.5	0.466667	0.428571	0.666667	0.2	0.733333
FT1346	3512ad3ce9632b7c11b4eb0ed3865d9a	d__Bacteria; p__Proteobacteria; c__Gammaproteobacteria; o__Burkholderiales; f__Comamonadaceae; g__Curvibacter	0.750322	c__Gammaproteobacteria	o__Burkholderiales	f__Comamonadaceae	g__Curvibacter	g__Curvibacter	0.000149084	0.0269226	0.0364238	0.4	0.108108	0.0666667	0.5	0	0	0
FT1338	0b97a71ac88c89691d61dd327b3714fb	d__Bacteria; p__Actinobacteriota; c__Actinobacteria; o__Micrococcales; f__Micrococcaceae; g__Rothia; s__uncultured_bacterium	0.918234	c__Actinobacteria	o__Micrococcales	f__Micrococcaceae	g__Rothia	g__Rothia	0.000149067	0.00687869	0.274834	1	0.648649	0.733333	0.571429	0.933333	0.266667	0.733333
FT3306	b077d38f8fa5277fb6ddf11ae146565d	d__Bacteria; p__Proteobacteria; c__Alphaproteobacteria; o__Rhizobiales; f__Beijerinckiaceae; g__Methylobacterium-Methylorubrum	0.999999	c__Alphaproteobacteria	o__Rhizobiales	f__Beijerinckiaceae	g__Methylobacterium-Methylorubrum	g__Methylobacterium-Methylorubrum	0.000148503	0.0383006	0.0529801	0.8	0.135135	0.2	0	0.133333	0.266667	0.0666667
FT1818	23577ed08bcdbd24a96d8925fb40d5d0	d__Bacteria; p__Proteobacteria; c__Alphaproteobacteria; o__Sphingomonadales; f__Sphingomonadaceae; g__Sphingomonas; s__Sphingomonas_phyllosphaerae	0.920115	c__Alphaproteobacteria	o__Sphingomonadales	f__Sphingomonadaceae	g__Sphingomonas	s__Sphingomonas_phyllosphaerae	0.000148449	0.00746511	0.142384	0.8	0.324324	0.6	0.0714286	0.4	0.533333	0
FT3307	917fb2b0526c4f2c41b2c24fb47a5837	d__Bacteria; p__Bacteroidota; c__Bacteroidia; o__Flavobacteriales; f__Flavobacteriaceae; g__Flavobacterium; s__Flavobacterium_johnsoniae	0.917979	c__Bacteroidia	o__Flavobacteriales	f__Flavobacteriaceae	g__Flavobacterium	s__Flavobacterium_johnsoniae	0.000148174	0.0316303	0.0463576	0.6	0.121622	0	0.0714286	0.2	0.333333	0
FT735	87b623b48dd688c7a533c21be085f93d	d__Bacteria; p__Proteobacteria; c__Gammaproteobacteria; o__Alteromonadales; f__Psychromonadaceae; g__Psychromonas	1	c__Gammaproteobacteria	o__Alteromonadales	f__Psychromonadaceae	g__Psychromonas	g__Psychromonas	0.000147423	0.0154202	0.0761589	0.8	0.175676	0.2	0.285714	0.0666667	0	0.333333
FT3103	7910975042b3ba312325bb0f181d0bc1	d__Bacteria; p__Proteobacteria; c__Alphaproteobacteria; o__Rhodobacterales; f__Rhodobacteraceae; g__Paracoccus	0.812222	c__Alphaproteobacteria	o__Rhodobacterales	f__Rhodobacteraceae	g__Paracoccus	g__Paracoccus	0.000146843	0.0171537	0.168874	1	0.445946	0.533333	0.642857	0.466667	0.266667	0.333333
FT2202	e5407cc6630c6b35c848e13414692850	d__Bacteria; p__Firmicutes; c__Bacilli; o__Lactobacillales; f__Lactobacillaceae; g__Lactobacillus	1	c__Bacilli	o__Lactobacillales	f__Lactobacillaceae	g__Lactobacillus	g__Lactobacillus	0.000146691	0.0168372	0.135762	1	0.297297	0.533333	0.142857	0.333333	0.133333	0.333333
FT2832	21fadbbca78113021ca95bb108f93ffb	d__Bacteria; p__Proteobacteria; c__Alphaproteobacteria; o__Caulobacterales; f__Caulobacteraceae; g__Caulobacter	0.99989	c__Alphaproteobacteria	o__Caulobacterales	f__Caulobacteraceae	g__Caulobacter	g__Caulobacter	0.000146041	0.00676131	0.264901	1	0.554054	0.666667	0.714286	0.933333	0.2	0.266667
FT2799	64472c914f346851716a7388062f6902	d__Bacteria; p__Proteobacteria; c__Gammaproteobacteria; o__Xanthomonadales; f__Xanthomonadaceae; g__Stenotrophomonas; s__uncultured_organism	0.745174	c__Gammaproteobacteria	o__Xanthomonadales	f__Xanthomonadaceae	g__Stenotrophomonas	g__Stenotrophomonas	0.000144975	0.0119395	0.139073	0.8	0.27027	0.333333	0.0714286	0.6	0.333333	0
FT1808	4e1d2178a38b7cb311dd1067f5d712bb	d__Bacteria; p__Actinobacteriota; c__Actinobacteria; o__Actinomycetales; f__Actinomycetaceae; g__Actinomyces	1	c__Actinobacteria	o__Actinomycetales	f__Actinomycetaceae	g__Actinomyces	g__Actinomyces	0.000144857	0.00467245	0.294702	1	0.621622	0.6	0.571429	0.933333	0.266667	0.733333
FT1178	15b881616954b34b4a99419bb1d31384	d__Bacteria; p__Proteobacteria; c__Gammaproteobacteria; o__Pseudomonadales; f__Pseudomonadaceae; g__Pseudomonas	0.995359	c__Gammaproteobacteria	o__Pseudomonadales	f__Pseudomonadaceae	g__Pseudomonas	g__Pseudomonas	0.000143846	0.0288545	0.0298013	0.8	0.0945946	0.0666667	0.0714286	0.133333	0	0.2
FT2946	9b41eb171fe8164c50901700fe5be481	d__Bacteria; p__Firmicutes; c__Bacilli; o__Lactobacillales; f__Enterococcaceae; g__Enterococcus	0.990463	c__Bacilli	o__Lactobacillales	f__Enterococcaceae	g__Enterococcus	g__Enterococcus	0.00014359	0.00523645	0.211921	1	0.472973	0.6	0.428571	0.4	0.333333	0.6
FT468	d1dfdcbbcb2f381093a0f82e9637fad1	d__Bacteria; p__Bacteroidota; c__Bacteroidia; o__Sphingobacteriales; f__Sphingobacteriaceae	1	c__Bacteroidia	o__Sphingobacteriales	f__Sphingobacteriaceae	f__Sphingobacteriaceae	f__Sphingobacteriaceae	0.000143256	0.00689355	0.15894	1	0.297297	0.8	0.142857	0.0666667	0.133333	0.333333
FT2281	2635b3bcfb37b58dec0bfa1ba03a408f	d__Bacteria; p__Bacteroidota; c__Bacteroidia; o__Bacteroidales; f__Prevotellaceae; g__Prevotella; s__Prevotella_melaninogenica	0.998363	c__Bacteroidia	o__Bacteroidales	f__Prevotellaceae	g__Prevotella	s__Prevotella_melaninogenica	0.000142564	0.00444199	0.218543	1	0.54054	0.4	0.5	0.933333	0.0666667	0.8
FT2301	fe0396853fdae163744d3f9ce418d5e7	d__Bacteria; p__Actinobacteriota; c__Actinobacteria; o__Corynebacteriales; f__Nocardiaceae; g__Gordonia	0.999917	c__Actinobacteria	o__Corynebacteriales	f__Nocardiaceae	g__Gordonia	g__Gordonia	0.000142438	0.0364182	0.0529801	0.6	0.162162	0.333333	0.142857	0.333333	0	0
FT115	73f50443881ff3628a1f7cacdb3b14e9	d__Bacteria; p__Proteobacteria; c__Gammaproteobacteria; o__Burkholderiales; f__Comamonadaceae	1	c__Gammaproteobacteria	o__Burkholderiales	f__Comamonadaceae	f__Comamonadaceae	f__Comamonadaceae	0.000142041	0.00950783	0.175497	1	0.391892	0.6	0.5	0.533333	0.266667	0.0666667
FT1875	0988e0505727e692fcbe037bdc269746	d__Bacteria; p__Firmicutes; c__Bacilli; o__Bacillales; f__Bacillaceae; g__Bacillus	0.948487	c__Bacilli	o__Bacillales	f__Bacillaceae	g__Bacillus	g__Bacillus	0.000141273	0.00572278	0.218543	1	0.513514	0.733333	0.357143	0.733333	0.533333	0.2
FT521	b876c9e13aa0505f8ca2d2ee2a7c92e1	d__Bacteria; p__Bacteroidota; c__Bacteroidia; o__Flavobacteriales; f__Weeksellaceae; g__Elizabethkingia	0.999994	c__Bacteroidia	o__Flavobacteriales	f__Weeksellaceae	g__Elizabethkingia	g__Elizabethkingia	0.000141081	0.0401818	0.0562914	0.8	0.189189	0	0.357143	0.4	0.133333	0.0666667
FT3382	054bbce1629e4882b3e38faab756483d	d__Bacteria; p__Actinobacteriota; c__Actinobacteria; o__Corynebacteriales; f__Corynebacteriaceae; g__Corynebacterium	0.999981	c__Actinobacteria	o__Corynebacteriales	f__Corynebacteriaceae	g__Corynebacterium	g__Corynebacterium	0.000140945	0.0122878	0.142384	0.8	0.310811	0.2	0.357143	0.8	0	0.2
FT219	ccbedf3d8e1befba5d613fa071259ba7	d__Bacteria; p__Proteobacteria; c__Gammaproteobacteria; o__Pasteurellales; f__Pasteurellaceae; g__Haemophilus	0.982508	c__Gammaproteobacteria	o__Pasteurellales	f__Pasteurellaceae	g__Haemophilus	g__Haemophilus	0.000140579	0.00732502	0.211921	1	0.5	0.4	0.285714	0.933333	0.266667	0.6
FT1948	768d40a0e35aa831ad0b14f0de4f4d19	d__Bacteria; p__Firmicutes; c__Bacilli; o__Lactobacillales; f__Streptococcaceae; g__Streptococcus	0.999994	c__Bacilli	o__Lactobacillales	f__Streptococcaceae	g__Streptococcus	g__Streptococcus	0.000138917	0.0115284	0.238411	1	0.527027	0.4	0.428571	0.8	0.533333	0.466667
FT1945	c5fadeeda1b4b6e9ea8a59b3c8fba23d	d__Bacteria; p__Proteobacteria; c__Alphaproteobacteria; o__Sphingomonadales; f__Sphingomonadaceae; g__Sphingopyxis	0.999868	c__Alphaproteobacteria	o__Sphingomonadales	f__Sphingomonadaceae	g__Sphingopyxis	g__Sphingopyxis	0.000138904	0.0146185	0.192053	1	0.5	0.8	0.285714	0.333333	0.4	0.666667
FT1030	2b3c1b70fbffd42a55b8a6d6b760b1fc	d__Bacteria; p__Proteobacteria; c__Alphaproteobacteria; o__Rhizobiales; f__Rhizobiaceae; g__Ochrobactrum	0.925695	c__Alphaproteobacteria	o__Rhizobiales	f__Rhizobiaceae	g__Ochrobactrum	g__Ochrobactrum	0.000137748	0.0090548	0.155629	1	0.337838	0.266667	0.214286	0.333333	0.4	0.466667
FT3412	1a793a90dbab8bde39a78e2f5eb10062	d__Bacteria; p__Proteobacteria; c__Gammaproteobacteria; o__Pasteurellales; f__Pasteurellaceae; g__Aggregatibacter; s__uncultured_bacterium	0.805449	c__Gammaproteobacteria	o__Pasteurellales	f__Pasteurellaceae	g__Aggregatibacter	g__Aggregatibacter	0.000136158	0.0220591	0.122517	1	0.310811	0.2	0.214286	0.466667	0.2	0.466667
FT236	73fea890566f82d185c3957dc807f6b3	d__Bacteria; p__Proteobacteria; c__Gammaproteobacteria; o__Burkholderiales; f__Comamonadaceae; g__Rhodoferax	0.821474	c__Gammaproteobacteria	o__Burkholderiales	f__Comamonadaceae	g__Rhodoferax	g__Rhodoferax	0.000132088	0.00593521	0.198676	0.8	0.445946	0.0666667	0.785714	0.866667	0	0.533333
FT2576	e0a58b1c99b1b35cc8792ed097fe46ae	d__Bacteria; p__Proteobacteria; c__Gammaproteobacteria; o__Xanthomonadales; f__Rhodanobacteraceae; g__Chiayiivirga; s__uncultured_bacterium	0.856644	c__Gammaproteobacteria	o__Xanthomonadales	f__Rhodanobacteraceae	g__Chiayiivirga	g__Chiayiivirga	0.000131841	0.038876	0.013245	0.4	0.027027	0	0.0714286	0	0.0666667	0
FT3360	9e2d2c9fc2dcf599a56a4de573ad32c5	d__Bacteria; p__Proteobacteria; c__Gammaproteobacteria; o__Xanthomonadales; f__Xanthomonadaceae; g__Xanthomonas	0.993559	c__Gammaproteobacteria	o__Xanthomonadales	f__Xanthomonadaceae	g__Xanthomonas	g__Xanthomonas	0.000131212	0.0176554	0.115894	1	0.351351	0.333333	0.5	0.466667	0.266667	0.2
FT437	6f164845c85033f888facd935d5fd418	d__Bacteria; p__Firmicutes; c__Bacilli; o__Bacillales; f__Planococcaceae; g__Kurthia	0.873981	c__Bacilli	o__Bacillales	f__Planococcaceae	g__Kurthia	g__Kurthia	0.000131114	0.0184121	0.122517	1	0.283784	0.4	0.214286	0.133333	0.0666667	0.6
FT3064	98a376d3a44f3c388480b07f97eef494	d__Bacteria; p__Proteobacteria; c__Alphaproteobacteria; o__Caulobacterales; f__Caulobacteraceae; g__Brevundimonas	0.999999	c__Alphaproteobacteria	o__Caulobacterales	f__Caulobacteraceae	g__Brevundimonas	g__Brevundimonas	0.00013092	0.0077356	0.129139	1	0.256757	0.6	0.0714286	0.0666667	0.333333	0.2
FT1330	a1bfaf2491af370b1d5a3ebcf321b22e	d__Bacteria; p__Bacteroidota; c__Bacteroidia; o__Flavobacteriales; f__Weeksellaceae; g__Chryseobacterium; s__Chryseobacterium_bovis	0.774083	c__Bacteroidia	o__Flavobacteriales	f__Weeksellaceae	g__Chryseobacterium	s__Chryseobacterium_bovis	0.000130719	0.0328952	0.0165563	0.4	0.0405405	0	0	0.0666667	0.133333	0
FT3233	82a76774ae2f3cbc3b86515c215e9abe	d__Bacteria; p__Bacteroidota; c__Bacteroidia; o__Sphingobacteriales; f__Sphingobacteriaceae; g__Pedobacter	0.976375	c__Bacteroidia	o__Sphingobacteriales	f__Sphingobacteriaceae	g__Pedobacter	g__Pedobacter	0.000130157	0.0390215	0.0298013	0.6	0.0675676	0	0.0714286	0.133333	0.133333	0
FT3332	219719f973ee05ca9123a757c0e3b8b8	d__Bacteria; p__Proteobacteria; c__Alphaproteobacteria; o__Rhodobacterales; f__Rhodobacteraceae; g__Paracoccus	0.985722	c__Alphaproteobacteria	o__Rhodobacterales	f__Rhodobacteraceae	g__Paracoccus	g__Paracoccus	0.000129727	0.00385615	0.278146	1	0.513513	0.533333	0.571429	0.8	0.266667	0.4
FT2157	3ce3c2d5d00f47443a86a63e5b9ee173	d__Bacteria; p__Bacteroidota; c__Bacteroidia; o__Bacteroidales; f__Prevotellaceae; g__Alloprevotella	1	c__Bacteroidia	o__Bacteroidales	f__Prevotellaceae	g__Alloprevotella	g__Alloprevotella	0.000128708	0.00521475	0.15894	1	0.364865	0.266667	0.214286	0.866667	0.133333	0.333333
FT1244	89d1165cf714809ddde5e5dd49ec3dda	d__Bacteria; p__Proteobacteria; c__Alphaproteobacteria; o__Rhizobiales; f__Beijerinckiaceae; g__Methylobacterium-Methylorubrum	1	c__Alphaproteobacteria	o__Rhizobiales	f__Beijerinckiaceae	g__Methylobacterium-Methylorubrum	g__Methylobacterium-Methylorubrum	0.000128141	0.00327777	0.350993	1	0.662162	0.666667	0.785714	0.933333	0.4	0.533333
FT2960	cd3b8f39d15ed6ed971ca44ef7ebf8b9	d__Bacteria; p__Proteobacteria; c__Gammaproteobacteria; o__Pseudomonadales; f__Moraxellaceae; g__Moraxella	0.999995	c__Gammaproteobacteria	o__Pseudomonadales	f__Moraxellaceae	g__Moraxella	g__Moraxella	0.000127331	0.0103243	0.129139	1	0.297297	0.466667	0.214286	0.466667	0.0666667	0.266667
FT2391	121c4ad016f1659f4b7ad0d9bf5feb5d	d__Bacteria; p__Deinococcota; c__Deinococci; o__Thermales; f__Thermaceae; g__Thermus	1	c__Deinococci	o__Thermales	f__Thermaceae	g__Thermus	g__Thermus	0.000125389	0.0122834	0.15894	1	0.351351	0.466667	0.142857	0.8	0.133333	0.2
FT1451	37583e3a459b35f2faa1dea5f864837d	d__Bacteria; p__Actinobacteriota; c__Actinobacteria; o__Corynebacteriales; f__Corynebacteriaceae; g__Corynebacterium; s__Corynebacterium_glutamicum	0.884673	c__Actinobacteria	o__Corynebacteriales	f__Corynebacteriaceae	g__Corynebacterium	s__Corynebacterium_glutamicum	0.000125183	0.0347503	0.0596026	1	0.175676	0.2	0.214286	0.0666667	0.0666667	0.333333
FT2858	91c55ddf5f6548a46ab7894e0ffd43fd	d__Bacteria; p__Actinobacteriota; c__Actinobacteria; o__Actinomycetales; f__Actinomycetaceae; g__Actinomyces; s__Schaalia_odontolytica	0.754893	c__Actinobacteria	o__Actinomycetales	f__Actinomycetaceae	g__Actinomyces	s__Schaalia_odontolytica	0.000125011	0.00529213	0.251656	1	0.635135	0.8	0.5	0.866667	0.2	0.8
FT2387	007191b6b7c18de3f610b2f8a4edabcd	d__Bacteria; p__Proteobacteria; c__Gammaproteobacteria; o__Alteromonadales; f__Psychromonadaceae; g__Psychromonas; s__uncultured_proteobacterium	0.71491	c__Gammaproteobacteria	o__Alteromonadales	f__Psychromonadaceae	g__Psychromonas	g__Psychromonas	0.000124431	0.0360888	0.0364238	0.8	0.135135	0	0.142857	0.0666667	0.266667	0.2
FT3323	620f86dd49d81477c37029eebbf0f15b	d__Bacteria; p__Firmicutes; c__Bacilli; o__Bacillales; f__Planococcaceae; g__Chryseomicrobium	0.969226	c__Bacilli	o__Bacillales	f__Planococcaceae	g__Chryseomicrobium	g__Chryseomicrobium	0.000124417	0.0130506	0.0761589	0.8	0.189189	0	0.142857	0.6	0.0666667	0.133333
FT755	eb24d51ae089603d5f740cc7829263ef	d__Bacteria; p__Actinobacteriota; c__Actinobacteria; o__Micrococcales; f__Micrococcaceae; g__Rothia	0.998871	c__Actinobacteria	o__Micrococcales	f__Micrococcaceae	g__Rothia	g__Rothia	0.000123477	0.0293125	0.0364238	0.8	0.0675676	0.0666667	0.142857	0	0.0666667	0.0666667
FT3476	c2cafed4704743ebac9a79787b81d6bc	d__Bacteria; p__Proteobacteria; c__Alphaproteobacteria; o__Rhizobiales; f__Rhizobiaceae; g__Allorhizobium-Neorhizobium-Pararhizobium-Rhizobium	0.877717	c__Alphaproteobacteria	o__Rhizobiales	f__Rhizobiaceae	g__Allorhizobium-Neorhizobium-Pararhizobium-Rhizobium	g__Allorhizobium-Neorhizobium-Pararhizobium-Rhizobium	0.000123439	0.00862469	0.165563	0.8	0.337838	0.8	0.0714286	0	0.6	0.2
FT2661	97120610dd3ba2681748f2959f5c33a9	d__Bacteria; p__Bdellovibrionota; c__Bdellovibrionia; o__Bdellovibrionales; f__Bdellovibrionaceae; g__Bdellovibrio; s__Bdellovibrio_bacteriovorus	0.908004	c__Bdellovibrionia	o__Bdellovibrionales	f__Bdellovibrionaceae	g__Bdellovibrio	s__Bdellovibrio_bacteriovorus	0.000122667	0.0102581	0.152318	0.6	0.243243	0.666667	0	0	0.2	0.333333
FT308	cf29e3afb1d6527b55e9496d9bc4be0d	d__Bacteria; p__Proteobacteria; c__Gammaproteobacteria; o__Burkholderiales; f__Comamonadaceae; g__Aquabacterium	0.917249	c__Gammaproteobacteria	o__Burkholderiales	f__Comamonadaceae	g__Aquabacterium	g__Aquabacterium	0.00012177	0.034367	0.0496689	0.8	0.148649	0	0.0714286	0.466667	0.0666667	0.133333
FT3019	e7524bf02334d517dc6db567853bb082	d__Bacteria; p__Proteobacteria; c__Gammaproteobacteria; o__Enterobacterales; f__Hafniaceae; g__Hafnia-Obesumbacterium	0.904274	c__Gammaproteobacteria	o__Enterobacterales	f__Hafniaceae	g__Hafnia-Obesumbacterium	g__Hafnia-Obesumbacterium	0.000121741	0.0103923	0.109271	0.8	0.27027	0.4	0	0.4	0.266667	0.266667
FT982	7e5a104c9aa41ada67682c7f0d02f1e8	d__Bacteria; p__Firmicutes; c__Negativicutes; o__Veillonellales-Selenomonadales; f__Veillonellaceae; g__Veillonella	1	c__Negativicutes	o__Veillonellales-Selenomonadales	f__Veillonellaceae	g__Veillonella	g__Veillonella	0.000120724	0.00877716	0.218543	1	0.581081	0.6	0.571429	0.6	0.266667	0.866667
FT1415	5d120e8d3fa4b1e04ca5de1aba81678e	d__Bacteria; p__Proteobacteria; c__Gammaproteobacteria; o__Pseudomonadales; f__Moraxellaceae; g__Enhydrobacter	0.949538	c__Gammaproteobacteria	o__Pseudomonadales	f__Moraxellaceae	g__Enhydrobacter	g__Enhydrobacter	0.000120705	0.0233496	0.0364238	0.4	0.0540541	0.0666667	0	0	0.2	0
FT1107	5c37989b6cf62048995b09efb3e6a7a9	d__Bacteria; p__Firmicutes; c__Bacilli; o__Bacillales; f__Bacillaceae; g__Anoxybacillus	0.893688	c__Bacilli	o__Bacillales	f__Bacillaceae	g__Anoxybacillus	g__Anoxybacillus	0.000120333	0.0110481	0.149007	1	0.364865	0.666667	0.142857	0.466667	0.133333	0.4
FT184	a78052c7d42707ed02d87e3b97737d3b	d__Bacteria; p__Proteobacteria; c__Gammaproteobacteria; o__Pseudomonadales; f__Moraxellaceae; g__Acinetobacter; s__Acinetobacter_towneri	0.801325	c__Gammaproteobacteria	o__Pseudomonadales	f__Moraxellaceae	g__Acinetobacter	s__Acinetobacter_towneri	0.000120011	0.0183434	0.0662252	1	0.175676	0.2	0.0714286	0.0666667	0.2	0.333333
FT70	152011f52d74f129cc13e2ad60b031fa	d__Bacteria; p__Deinococcota; c__Deinococci; o__Deinococcales; f__Deinococcaceae; g__Deinococcus; s__Deinococcus_sp.	0.815119	c__Deinococci	o__Deinococcales	f__Deinococcaceae	g__Deinococcus	s__Deinococcus_sp.	0.00011966	0.0131317	0.0827815	0.2	0.135135	0	0	0.666667	0	0
FT1314	eb7b501f1489d7749602199797ae053d	d__Bacteria; p__Actinobacteriota; c__Actinobacteria; o__Corynebacteriales; f__Mycobacteriaceae; g__Mycobacterium	0.999999	c__Actinobacteria	o__Corynebacteriales	f__Mycobacteriaceae	g__Mycobacterium	g__Mycobacterium	0.000118856	0.0227828	0.0728477	1	0.243243	0.333333	0.285714	0.266667	0.133333	0.2
FT2394	650a08ba2ff9bd9018f9f6f2a85f1fc8	d__Bacteria; p__Actinobacteriota; c__Actinobacteria; o__Micrococcales; f__Dermabacteraceae; g__Brachybacterium	0.999939	c__Actinobacteria	o__Micrococcales	f__Dermabacteraceae	g__Brachybacterium	g__Brachybacterium	0.000117905	0.00740815	0.18543	1	0.405405	0.533333	0.285714	0.2	0.133333	0.866667
FT3156	c76e07e0b30e898c0b4fcc34a8636960	d__Bacteria; p__Bacteroidota; c__Bacteroidia; o__Flavobacteriales; f__Weeksellaceae; g__Chryseobacterium	0.999997	c__Bacteroidia	o__Flavobacteriales	f__Weeksellaceae	g__Chryseobacterium	g__Chryseobacterium	0.000117517	0.0242066	0.125828	0.8	0.364865	0.533333	0	0.133333	0.466667	0.666667
FT2963	0b06c4d495bf715854853a56315d4ed5	d__Bacteria; p__Firmicutes; c__Bacilli; o__Paenibacillales; f__Paenibacillaceae; g__Paenibacillus; s__Paenibacillus_bovis	0.830222	c__Bacilli	o__Paenibacillales	f__Paenibacillaceae	g__Paenibacillus	s__Paenibacillus_bovis	0.000116747	0.0348611	0.0198676	0.4	0.027027	0.0666667	0	0.0666667	0	0
FT2325	b0abc78dc192bf52c7d1a73d0a4a86c6	d__Bacteria; p__Bacteroidota; c__Bacteroidia; o__Flavobacteriales; f__Weeksellaceae; g__Chryseobacterium	0.999899	c__Bacteroidia	o__Flavobacteriales	f__Weeksellaceae	g__Chryseobacterium	g__Chryseobacterium	0.000116079	0.0174837	0.0331126	0.6	0.0945946	0.2	0	0	0.2	0.0666667
FT2535	afba4395297e4115f5b035f47cbd5a06	d__Bacteria; p__Actinobacteriota; c__Actinobacteria; o__Corynebacteriales; f__Nocardiaceae; g__Gordonia	0.99708	c__Actinobacteria	o__Corynebacteriales	f__Nocardiaceae	g__Gordonia	g__Gordonia	0.000115226	0.0136425	0.215232	1	0.432432	0.666667	0.357143	0.6	0.4	0.133333
FT2520	5098db961e590bca3b3f9431e898c401	d__Bacteria; p__Proteobacteria; c__Gammaproteobacteria; o__Xanthomonadales; f__Xanthomonadaceae; g__Stenotrophomonas; s__Stenotrophomonas_rhizophila	0.792241	c__Gammaproteobacteria	o__Xanthomonadales	f__Xanthomonadaceae	g__Stenotrophomonas	s__Stenotrophomonas_rhizophila	0.000114642	0.0071977	0.0960265	0.8	0.202703	0.333333	0	0.4	0.133333	0.133333
FT2712	35b5242dda2e53f8d4d93a69ae95ae4a	d__Bacteria; p__Bdellovibrionota; c__Bdellovibrionia; o__Bacteriovoracales; f__Bacteriovoracaceae; g__Bacteriovorax; s__uncultured_bacterium	0.998461	c__Bdellovibrionia	o__Bacteriovoracales	f__Bacteriovoracaceae	g__Bacteriovorax	g__Bacteriovorax	0.000114396	0.00693936	0.0960265	0.8	0.162162	0.533333	0.0714286	0	0.133333	0.0666667
FT1069	821e1ac24fa33dea35a8d1a5dbe9629f	d__Bacteria; p__Proteobacteria; c__Alphaproteobacteria; o__Rhizobiales; f__Rhizobiaceae; g__Aureimonas	0.955672	c__Alphaproteobacteria	o__Rhizobiales	f__Rhizobiaceae	g__Aureimonas	g__Aureimonas	0.000113887	0.0136559	0.195364	1	0.459459	0.666667	0.5	0.2	0.4	0.533333
FT3396	2345abb35bd8d39496b6a55e4cc72e7f	d__Bacteria; p__Bacteroidota; c__Bacteroidia; o__Flavobacteriales; f__Weeksellaceae; g__Chryseobacterium	0.999951	c__Bacteroidia	o__Flavobacteriales	f__Weeksellaceae	g__Chryseobacterium	g__Chryseobacterium	0.000113607	0.013232	0.0496689	0.4	0.121622	0	0.0714286	0	0	0.533333
FT1789	ce0c6c2cc5bdb7e9751dad5ce8033ed4	d__Bacteria; p__Proteobacteria; c__Gammaproteobacteria; o__Burkholderiales; f__Comamonadaceae	0.999984	c__Gammaproteobacteria	o__Burkholderiales	f__Comamonadaceae	f__Comamonadaceae	f__Comamonadaceae	0.000112248	0.0334325	0.00993377	0.4	0.027027	0.0666667	0	0	0	0.0666667
FT2862	25511cb6ff649fb3d2cd21c695aed095	d__Bacteria; p__Bacteroidota; c__Bacteroidia; o__Flavobacteriales; f__Weeksellaceae; g__Chryseobacterium	0.999826	c__Bacteroidia	o__Flavobacteriales	f__Weeksellaceae	g__Chryseobacterium	g__Chryseobacterium	0.000111704	0.0290399	0.0264901	0.8	0.0810811	0.0666667	0.0714286	0.2	0.0666667	0
FT812	5b382cfde5ce231832c295a7c459aa6c	d__Bacteria; p__Proteobacteria; c__Gammaproteobacteria; o__Alteromonadales; f__Shewanellaceae; g__Shewanella	0.999987	c__Gammaproteobacteria	o__Alteromonadales	f__Shewanellaceae	g__Shewanella	g__Shewanella	0.000110577	0.00959726	0.125828	1	0.378378	0.466667	0.214286	0.733333	0.4	0.0666667
FT1845	4daaabe17d00fbb5c42b2b66d0245a75	d__Bacteria; p__Proteobacteria; c__Gammaproteobacteria; o__Burkholderiales; f__Nitrosomonadaceae; g__Ellin6067; s__uncultured_bacterium	0.837217	c__Gammaproteobacteria	o__Burkholderiales	f__Nitrosomonadaceae	g__Ellin6067	g__Ellin6067	0.000110163	0.00558203	0.175497	0.8	0.418919	0.133333	0.857143	0.8	0	0.333333
FT744	1769ac644e1ac740f4be21aa0f06c6e2	d__Bacteria; p__Firmicutes; c__Bacilli; o__Bacillales; f__Planococcaceae	0.971176	c__Bacilli	o__Bacillales	f__Planococcaceae	f__Planococcaceae	f__Planococcaceae	0.000109596	0.0125145	0.115894	0.6	0.216216	0.133333	0.142857	0	0	0.8
FT272	0687325cb64c21da50a3fef3ec80fddf	d__Bacteria; p__Proteobacteria; c__Gammaproteobacteria; o__Burkholderiales; f__Hydrogenophilaceae; g__Tepidiphilus; s__uncultured_bacterium	0.967861	c__Gammaproteobacteria	o__Burkholderiales	f__Hydrogenophilaceae	g__Tepidiphilus	g__Tepidiphilus	0.000108389	0.0229086	0.0629139	0.6	0.189189	0.333333	0.142857	0.466667	0	0
FT1727	10347454dfc80f39e3264f83a640c945	d__Bacteria; p__Actinobacteriota; c__Actinobacteria; o__Corynebacteriales; f__Corynebacteriaceae; g__Corynebacterium	0.996975	c__Actinobacteria	o__Corynebacteriales	f__Corynebacteriaceae	g__Corynebacterium	g__Corynebacterium	0.000107382	0.0160017	0.188742	1	0.459459	0.466667	0.428571	0.8	0.266667	0.333333
FT2255	fda3265e013f22ba72544f6d5f8e46a4	d__Bacteria; p__Actinobacteriota; c__Actinobacteria; o__Corynebacteriales; f__Corynebacteriaceae; g__Corynebacterium; s__Corynebacterium_durum	0.995877	c__Actinobacteria	o__Corynebacteriales	f__Corynebacteriaceae	g__Corynebacterium	s__Corynebacterium_durum	0.000107048	0.00354259	0.192053	1	0.472973	0.6	0.357143	0.666667	0.266667	0.466667
FT929	0493affa6c6ca0efde6e61bb506c6417	d__Bacteria; p__Proteobacteria; c__Gammaproteobacteria; o__Xanthomonadales; f__Xanthomonadaceae; g__Pseudoxanthomonas	0.999969	c__Gammaproteobacteria	o__Xanthomonadales	f__Xanthomonadaceae	g__Pseudoxanthomonas	g__Pseudoxanthomonas	0.000106355	0.0183658	0.0364238	0.2	0.0405405	0	0	0	0.2	0
FT1337	e3bdad405a8a83880d715b1fc11e5329	d__Bacteria; p__Proteobacteria; c__Alphaproteobacteria; o__Rhizobiales; f__Rhizobiaceae; g__Aureimonas	0.946344	c__Alphaproteobacteria	o__Rhizobiales	f__Rhizobiaceae	g__Aureimonas	g__Aureimonas	0.000105961	0.0208939	0.0993377	1	0.27027	0.533333	0.285714	0.133333	0.2	0.2
FT1867	342f37f920f6def7b370537fd32cf2e4	d__Bacteria; p__Firmicutes; c__Negativicutes; o__Veillonellales-Selenomonadales; f__Veillonellaceae; g__Veillonella; s__Veillonella_sp.	0.751075	c__Negativicutes	o__Veillonellales-Selenomonadales	f__Veillonellaceae	g__Veillonella	s__Veillonella_sp.	0.000105444	0.00405296	0.18543	1	0.432432	0.333333	0.357143	0.666667	0.133333	0.666667
FT974	79b81a0f6e5286daa3eb174ec3994919	d__Bacteria; p__Proteobacteria; c__Gammaproteobacteria; o__Burkholderiales; f__Alcaligenaceae; g__Achromobacter	0.809618	c__Gammaproteobacteria	o__Burkholderiales	f__Alcaligenaceae	g__Achromobacter	g__Achromobacter	0.000105011	0.00560083	0.264901	1	0.567568	0.8	0.285714	0.6	0.466667	0.666667
FT1796	e11df6a9103a6a2f2ecbf01ca9cd1f71	d__Bacteria; p__Firmicutes; c__Bacilli; o__Paenibacillales; f__Paenibacillaceae; g__Paenibacillus	0.999793	c__Bacilli	o__Paenibacillales	f__Paenibacillaceae	g__Paenibacillus	g__Paenibacillus	0.000104972	0.0145982	0.149007	1	0.391892	0.4	0.285714	0.8	0.2	0.266667
FT1162	03a58bc76a9cdbc18344f70bd80c4870	d__Bacteria; p__Proteobacteria; c__Gammaproteobacteria; o__Burkholderiales; f__Rhodocyclaceae	0.999997	c__Gammaproteobacteria	o__Burkholderiales	f__Rhodocyclaceae	f__Rhodocyclaceae	f__Rhodocyclaceae	0.000104699	0.00352403	0.198675	0.8	0.445946	0.2	0.857143	0.8	0	0.4
FT1446	822f1c5c4c7c2748873e6a83fb694906	d__Bacteria; p__Actinobacteriota; c__Actinobacteria; o__Micrococcales; f__Micrococcaceae; g__Paenarthrobacter	0.945273	c__Actinobacteria	o__Micrococcales	f__Micrococcaceae	g__Paenarthrobacter	g__Paenarthrobacter	0.000104556	0.010517	0.0860927	1	0.27027	0.266667	0.285714	0.466667	0.0666667	0.266667
FT2141	d5edd7d53f414f6b6d21537b80bf7d94	d__Bacteria; p__Actinobacteriota; c__Actinobacteria; o__Corynebacteriales; f__Corynebacteriaceae; g__Corynebacterium	0.999902	c__Actinobacteria	o__Corynebacteriales	f__Corynebacteriaceae	g__Corynebacterium	g__Corynebacterium	0.00010401	0.0128564	0.0529801	0.6	0.148649	0.333333	0.0714286	0.333333	0	0
FT2699	fbef7f5824597cf7fac7e65491f3b759	d__Bacteria; p__Bacteroidota; c__Bacteroidia; o__Sphingobacteriales; f__Sphingobacteriaceae; g__Sphingobacterium; s__Sphingobacterium_spiritivorum	0.999993	c__Bacteroidia	o__Sphingobacteriales	f__Sphingobacteriaceae	g__Sphingobacterium	s__Sphingobacterium_spiritivorum	0.000103642	0.0194501	0.0264901	0.6	0.0810811	0.2	0	0.0666667	0.133333	0
FT2127	b8e02effd5b1676d870673cce1fcb8ff	d__Bacteria; p__Proteobacteria; c__Alphaproteobacteria; o__Sphingomonadales; f__Sphingomonadaceae	0.998508	c__Alphaproteobacteria	o__Sphingomonadales	f__Sphingomonadaceae	f__Sphingomonadaceae	f__Sphingomonadaceae	0.000103626	0.029877	0.00662252	0.2	0.0135135	0.0666667	0	0	0	0
FT2061	1b99127364a6dea9a28d1334cd332f91	d__Bacteria; p__Bacteroidota; c__Bacteroidia; o__Flavobacteriales; f__Weeksellaceae; g__Chryseobacterium	0.999999	c__Bacteroidia	o__Flavobacteriales	f__Weeksellaceae	g__Chryseobacterium	g__Chryseobacterium	0.000102501	0.0139259	0.089404	0.8	0.243243	0.6	0.0714286	0.266667	0.266667	0
FT1410	da689be5acaa9143ffe7d3f72cc17057	d__Bacteria; p__Deinococcota; c__Deinococci; o__Deinococcales; f__Deinococcaceae; g__Deinococcus; s__Deinococcus_antarcticus	0.996732	c__Deinococci	o__Deinococcales	f__Deinococcaceae	g__Deinococcus	s__Deinococcus_antarcticus	0.000102481	0.0172089	0.0794702	1	0.243243	0.266667	0.142857	0.666667	0.0666667	0.0666667
FT342	addeefae548d30cf3c761cbb6ab25b7c	d__Bacteria; p__Proteobacteria; c__Alphaproteobacteria; o__Rhizobiales; f__Beijerinckiaceae; g__Bosea	1	c__Alphaproteobacteria	o__Rhizobiales	f__Beijerinckiaceae	g__Bosea	g__Bosea	0.000102018	0.00716061	0.0993378	0.4	0.162162	0.466667	0	0	0.333333	0
FT1266	737553e698addd52bdd3dafc048cff54	d__Bacteria; p__Actinobacteriota; c__Actinobacteria; o__Micrococcales; f__Brevibacteriaceae; g__Brevibacterium	1	c__Actinobacteria	o__Micrococcales	f__Brevibacteriaceae	g__Brevibacterium	g__Brevibacterium	0.000101876	0.0274196	0.0298013	0.6	0.0675676	0.0666667	0.0714286	0	0	0.2
FT2249	d389f1b555e4688a1e12de9165bb36f4	d__Bacteria; p__Deinococcota; c__Deinococci; o__Thermales; f__Thermaceae; g__Thermus; s__Thermus_thermophilus	0.869619	c__Deinococci	o__Thermales	f__Thermaceae	g__Thermus	s__Thermus_thermophilus	0.000101597	0.00157911	0.377483	1	0.743243	1	0.642857	0.866667	0.266667	0.933333
FT2868	be2aa3a6b9b9cffc09b441e360cf8cfe	d__Bacteria; p__Firmicutes; c__Bacilli; o__Bacillales; f__Bacillaceae; g__Bacillus	0.969515	c__Bacilli	o__Bacillales	f__Bacillaceae	g__Bacillus	g__Bacillus	0.000101396	0.0125503	0.102649	0.8	0.297297	0.466667	0	0.533333	0.133333	0.333333
FT1949	35bfc26b3270391efb5da7cd480ccae7	d__Bacteria; p__Firmicutes; c__Bacilli; o__Lactobacillales; f__Enterococcaceae; g__Enterococcus	0.910832	c__Bacilli	o__Lactobacillales	f__Enterococcaceae	g__Enterococcus	g__Enterococcus	0.000100774	0.0139028	0.10596	0.8	0.27027	0.333333	0.285714	0.0666667	0	0.666667
FT3249	c6ecd7d884678775b8da99f64f038525	d__Bacteria; p__Actinobacteriota; c__Actinobacteria; o__Micrococcales; f__Intrasporangiaceae	0.997148	c__Actinobacteria	o__Micrococcales	f__Intrasporangiaceae	f__Intrasporangiaceae	f__Intrasporangiaceae	9.96392e-05	0.00739569	0.321192	1	0.716216	0.8	0.714286	0.866667	0.266667	0.933333
FT1142	1d83fae3c0f2642dc368801df5915341	d__Bacteria; p__Actinobacteriota; c__Actinobacteria; o__Micrococcales; f__Micrococcaceae; g__Glutamicibacter	0.93239	c__Actinobacteria	o__Micrococcales	f__Micrococcaceae	g__Glutamicibacter	g__Glutamicibacter	9.90293e-05	0.0087043	0.149007	1	0.418919	0.8	0.357143	0.2	0.2	0.533333
FT2743	9d2adc650403848dfa3d8cf3cba18abc	d__Bacteria; p__Firmicutes; c__Bacilli; o__Lactobacillales; f__Enterococcaceae; g__Enterococcus	0.994386	c__Bacilli	o__Lactobacillales	f__Enterococcaceae	g__Enterococcus	g__Enterococcus	9.89119e-05	0.00600182	0.201987	0.8	0.486486	0.6	0.5	0.533333	0	0.8
FT1692	7e06179dde02232beee31a2310c48449	d__Bacteria; p__Proteobacteria; c__Gammaproteobacteria; o__Burkholderiales; f__Rhodocyclaceae; g__Dechloromonas	0.981731	c__Gammaproteobacteria	o__Burkholderiales	f__Rhodocyclaceae	g__Dechloromonas	g__Dechloromonas	9.87901e-05	0.00489501	0.201987	0.8	0.405405	0.0666667	0.857143	0.866667	0	0.266667
FT740	66d51c534be25926236772a05b381e5c	d__Bacteria; p__Proteobacteria; c__Gammaproteobacteria; o__Burkholderiales; f__Rhodocyclaceae; g__Azospira	0.968669	c__Gammaproteobacteria	o__Burkholderiales	f__Rhodocyclaceae	g__Azospira	g__Azospira	9.75931e-05	0.00797585	0.0960265	1	0.310811	0.533333	0.357143	0.333333	0.133333	0.2
FT1907	e56a21b4af3de95cda516dd72476f37b	d__Bacteria; p__Actinobacteriota; c__Actinobacteria; o__Micrococcales; f__Micrococcaceae; g__Rothia	0.999996	c__Actinobacteria	o__Micrococcales	f__Micrococcaceae	g__Rothia	g__Rothia	9.74249e-05	0.00528161	0.119205	1	0.364865	0.4	0.214286	0.8	0.133333	0.266667
FT597	7f84a7c1a60e40ed00b81b8da5b3bc9b	d__Bacteria; p__Actinobacteriota; c__Actinobacteria; o__Corynebacteriales; f__Dietziaceae; g__Dietzia	0.999795	c__Actinobacteria	o__Corynebacteriales	f__Dietziaceae	g__Dietzia	g__Dietzia	9.73591e-05	0.00698512	0.112583	1	0.243243	0.266667	0.0714286	0.6	0.133333	0.133333
FT2438	c4e718199faed0d0b9ffd11fec6f5005	d__Bacteria; p__Bdellovibrionota; c__Bdellovibrionia; o__Bacteriovoracales; f__Bacteriovoracaceae; g__Peredibacter; s__Peredibacter_starrii	0.872013	c__Bdellovibrionia	o__Bacteriovoracales	f__Bacteriovoracaceae	g__Peredibacter	s__Peredibacter_starrii	9.51444e-05	0.00804976	0.0993378	0.6	0.189189	0.6	0	0	0.133333	0.2
FT229	81e0d0e395ddbe4fcb1fc12593cfe2c6	d__Bacteria; p__Proteobacteria; c__Alphaproteobacteria; o__Sphingomonadales; f__Sphingomonadaceae; g__Sphingomonas; s__Sphingomonas_koreensis	0.793848	c__Alphaproteobacteria	o__Sphingomonadales	f__Sphingomonadaceae	g__Sphingomonas	s__Sphingomonas_koreensis	9.40692e-05	0.00315308	0.215232	1	0.513513	0.466667	0.714286	0.8	0.0666667	0.533333
FT884	7739059a9ef0bcb0ec2f836cb8a3019f	d__Bacteria; p__Proteobacteria; c__Gammaproteobacteria; o__Burkholderiales; f__Burkholderiaceae; g__Ralstonia	0.999323	c__Gammaproteobacteria	o__Burkholderiales	f__Burkholderiaceae	g__Ralstonia	g__Ralstonia	9.3474e-05	0.00480914	0.168874	1	0.472973	0.466667	0.857143	0.333333	0.0666667	0.666667
FT2199	b32fe92ccde5c41c022fa0d69c6d9da9	d__Bacteria; p__Firmicutes; c__Bacilli; o__Bacillales; f__Planococcaceae; g__Sporosarcina; s__Sporosarcina_sp.	0.787652	c__Bacilli	o__Bacillales	f__Planococcaceae	g__Sporosarcina	s__Sporosarcina_sp.	9.19117e-05	0.0260864	0.0331126	0.2	0.0945946	0	0	0	0	0.466667
FT680	8ee79e1cc1ad2d46cb20128375d8a403	d__Bacteria; p__Bacteroidota; c__Bacteroidia; o__Flavobacteriales; f__Flavobacteriaceae; g__Flavobacterium	0.99999	c__Bacteroidia	o__Flavobacteriales	f__Flavobacteriaceae	g__Flavobacterium	g__Flavobacterium	9.10652e-05	0.0206557	0.0529801	1	0.148649	0.266667	0.142857	0.0666667	0.0666667	0.2
FT274	f3ae38dc8b52ef2267a1e8ff2f6c3d33	d__Bacteria; p__Proteobacteria; c__Gammaproteobacteria; o__Pseudomonadales; f__Pseudomonadaceae; g__Pseudomonas	0.995829	c__Gammaproteobacteria	o__Pseudomonadales	f__Pseudomonadaceae	g__Pseudomonas	g__Pseudomonas	9.04003e-05	0.0107799	0.0298013	0.4	0.0810811	0	0	0	0.266667	0.133333
FT414	6efc0b8e203437ffb6635f1b41db40b5	d__Bacteria; p__Actinobacteriota; c__Actinobacteria; o__Micrococcales; f__Micrococcaceae	0.999995	c__Actinobacteria	o__Micrococcales	f__Micrococcaceae	f__Micrococcaceae	f__Micrococcaceae	9.01222e-05	0.0192472	0.0761589	1	0.148649	0.266667	0.0714286	0.0666667	0.133333	0.2
FT409	67b51cce92151e20df54e171b8443dfc	d__Bacteria; p__Proteobacteria; c__Alphaproteobacteria; o__Rhizobiales; f__Rhizobiaceae; g__Allorhizobium-Neorhizobium-Pararhizobium-Rhizobium	0.983427	c__Alphaproteobacteria	o__Rhizobiales	f__Rhizobiaceae	g__Allorhizobium-Neorhizobium-Pararhizobium-Rhizobium	g__Allorhizobium-Neorhizobium-Pararhizobium-Rhizobium	8.95152e-05	0.0030222	0.172185	1	0.378378	0.466667	0.214286	0.266667	0.666667	0.266667
FT936	52d1b5c012296bd56322ba92f8538503	d__Bacteria; p__Proteobacteria; c__Alphaproteobacteria; o__Rhizobiales; f__Rhizobiaceae; g__Phyllobacterium	0.988144	c__Alphaproteobacteria	o__Rhizobiales	f__Rhizobiaceae	g__Phyllobacterium	g__Phyllobacterium	8.94815e-05	0.00388703	0.248344	1	0.635135	0.733333	0.428571	0.866667	0.333333	0.8
FT3230	aebfe43f36caf98f87c2030039aaa49c	d__Bacteria; p__Proteobacteria; c__Alphaproteobacteria; o__Rhizobiales; f__Xanthobacteraceae	0.999889	c__Alphaproteobacteria	o__Rhizobiales	f__Xanthobacteraceae	f__Xanthobacteraceae	f__Xanthobacteraceae	8.92961e-05	0.00222396	0.208609	0.8	0.445946	0.133333	0.857143	0.933333	0	0.333333
FT690	9b5d18f78382f94a805538d75222cae8	d__Bacteria; p__Proteobacteria; c__Gammaproteobacteria; o__Burkholderiales; f__Comamonadaceae	0.999997	c__Gammaproteobacteria	o__Burkholderiales	f__Comamonadaceae	f__Comamonadaceae	f__Comamonadaceae	8.91113e-05	0.0231685	0.0331126	0.8	0.0810811	0.0666667	0.0714286	0	0.0666667	0.2
FT3321	9e4b7a26ab52eef003d554d8ceeac510	d__Bacteria; p__Fusobacteriota; c__Fusobacteriia; o__Fusobacteriales; f__Leptotrichiaceae; g__Leptotrichia	1	c__Fusobacteriia	o__Fusobacteriales	f__Leptotrichiaceae	g__Leptotrichia	g__Leptotrichia	8.87718e-05	0.0236272	0.0430464	0.8	0.121622	0.0666667	0	0.266667	0.133333	0.133333
FT2318	f43ef4368fd40aa2759ad12fd675014a	d__Bacteria; p__Proteobacteria; c__Gammaproteobacteria; o__Enterobacterales; f__Pectobacteriaceae; g__Pectobacterium	0.96819	c__Gammaproteobacteria	o__Enterobacterales	f__Pectobacteriaceae	g__Pectobacterium	g__Pectobacterium	8.82596e-05	0.016037	0.0331126	0.8	0.135135	0.2	0.0714286	0.0666667	0	0.333333
FT711	693fc03abef173d2996ac1fcbbbe17bb	d__Bacteria; p__Proteobacteria; c__Alphaproteobacteria; o__Acetobacterales; f__Acetobacteraceae; g__Rhodovarius	0.999997	c__Alphaproteobacteria	o__Acetobacterales	f__Acetobacteraceae	g__Rhodovarius	g__Rhodovarius	8.75024e-05	0.00278083	0.201987	0.6	0.418919	0	0.714286	0.933333	0	0.466667
FT1860	8c100baa45583ef5d97e2199bf79cf4c	d__Bacteria; p__Proteobacteria; c__Alphaproteobacteria; o__Rhodobacterales; f__Rhodobacteraceae; g__Amaricoccus	0.743294	c__Alphaproteobacteria	o__Rhodobacterales	f__Rhodobacteraceae	g__Amaricoccus	g__Amaricoccus	8.7227e-05	0.00960136	0.201987	1	0.486486	0.933333	0.357143	0.133333	0.466667	0.533333
FT1041	fa6127a0c5d214a68c45b31e83a93ab3	d__Bacteria; p__Firmicutes; c__Bacilli; o__Lactobacillales; f__Carnobacteriaceae; g__Dolosigranulum; s__uncultured_bacterium	0.72126	c__Bacilli	o__Lactobacillales	f__Carnobacteriaceae	g__Dolosigranulum	g__Dolosigranulum	8.56936e-05	0.0070909	0.15894	1	0.378378	0.4	0.214286	0.733333	0.2	0.333333
FT2386	491c4b1532a94624170e92745743a726	d__Bacteria; p__Firmicutes; c__Bacilli; o__Lactobacillales; f__Lactobacillaceae; g__Lactobacillus	0.999972	c__Bacilli	o__Lactobacillales	f__Lactobacillaceae	g__Lactobacillus	g__Lactobacillus	8.56722e-05	0.0186832	0.0860927	1	0.27027	0.333333	0.0714286	0.533333	0.133333	0.266667
FT639	be33c2b845d1a6c952f700164f451163	d__Bacteria; p__Bdellovibrionota; c__Bdellovibrionia; o__Bacteriovoracales; f__Bacteriovoracaceae; g__Peredibacter	0.999452	c__Bdellovibrionia	o__Bacteriovoracales	f__Bacteriovoracaceae	g__Peredibacter	g__Peredibacter	8.52305e-05	0.0043766	0.10596	0.6	0.216216	0.6	0	0.2	0	0.266667
FT1612	013ab8390cf62ab4a4fdd980d1457b2a	d__Bacteria; p__Actinobacteriota; c__Actinobacteria; o__Corynebacteriales; f__Corynebacteriaceae; g__Corynebacterium	0.99945	c__Actinobacteria	o__Corynebacteriales	f__Corynebacteriaceae	g__Corynebacterium	g__Corynebacterium	8.51353e-05	0.0252077	0.013245	0.2	0.027027	0	0	0.133333	0	0
FT2790	224268fd20a028582c79758bdeffab63	d__Bacteria; p__Proteobacteria; c__Alphaproteobacteria; o__Caulobacterales; f__Caulobacteraceae; g__Brevundimonas; s__Brevundimonas_terrae	0.782361	c__Alphaproteobacteria	o__Caulobacterales	f__Caulobacteraceae	g__Brevundimonas	s__Brevundimonas_terrae	8.50945e-05	0.00756556	0.122517	1	0.297297	0.6	0.214286	0.133333	0.4	0.133333
FT2051	c17c1c2f620d6900b02f6fe50f217347	d__Bacteria; p__Bacteroidota; c__Bacteroidia; o__Flavobacteriales; f__Weeksellaceae; g__Empedobacter; s__Empedobacter_brevis	0.943933	c__Bacteroidia	o__Flavobacteriales	f__Weeksellaceae	g__Empedobacter	s__Empedobacter_brevis	8.4503e-05	0.00460963	0.15894	1	0.364865	0.4	0.214286	0.2	0.6	0.4
FT2571	bb5fe4728d2c36236223db3517901b13	d__Bacteria; p__Actinobacteriota; c__Actinobacteria; o__Corynebacteriales; f__Corynebacteriaceae; g__Corynebacterium	0.999998	c__Actinobacteria	o__Corynebacteriales	f__Corynebacteriaceae	g__Corynebacterium	g__Corynebacterium	8.4288e-05	0.00580668	0.178808	1	0.432432	0.333333	0.285714	0.666667	0.133333	0.733333
FT103	a0948f9b9fcb952ca4f318e3415a0d17	d__Bacteria; p__Proteobacteria; c__Alphaproteobacteria; o__Rhodobacterales; f__Rhodobacteraceae	0.99999	c__Alphaproteobacteria	o__Rhodobacterales	f__Rhodobacteraceae	f__Rhodobacteraceae	f__Rhodobacteraceae	8.39564e-05	0.00641273	0.102649	0.6	0.243243	0.533333	0	0	0.0666667	0.6
FT1942	cfe4d80cfe1a23db32df45aed2cef598	d__Bacteria; p__Proteobacteria; c__Gammaproteobacteria; o__Burkholderiales; f__Comamonadaceae; g__Aquabacterium	0.77352	c__Gammaproteobacteria	o__Burkholderiales	f__Comamonadaceae	g__Aquabacterium	g__Aquabacterium	8.34438e-05	0.0157209	0.0993378	1	0.216216	0.466667	0.0714286	0.2	0.0666667	0.266667
FT1149	c1a4943360191d28a97d7c798487b201	d__Bacteria; p__Proteobacteria; c__Alphaproteobacteria; o__Rhodobacterales; f__Rhodobacteraceae; g__Amaricoccus	0.993677	c__Alphaproteobacteria	o__Rhodobacterales	f__Rhodobacteraceae	g__Amaricoccus	g__Amaricoccus	8.15961e-05	0.00837062	0.109272	1	0.27027	0.333333	0.142857	0.333333	0.2	0.333333
FT1581	7f1209ae8abdab2dc4a43efa33fc74b9	d__Bacteria; p__Proteobacteria; c__Alphaproteobacteria; o__Rhodobacterales; f__Rhodobacteraceae	0.999974	c__Alphaproteobacteria	o__Rhodobacterales	f__Rhodobacteraceae	f__Rhodobacteraceae	f__Rhodobacteraceae	7.96464e-05	0.00375807	0.192053	1	0.351351	0.733333	0.214286	0.0666667	0.266667	0.466667
FT849	c7989ffe1f286bce6a54d2ecb638e324	d__Bacteria; p__Proteobacteria; c__Alphaproteobacteria; o__Sphingomonadales; f__Sphingomonadaceae; g__Sphingobium	0.996613	c__Alphaproteobacteria	o__Sphingomonadales	f__Sphingomonadaceae	g__Sphingobium	g__Sphingobium	7.95018e-05	0.0100941	0.129139	1	0.337838	0.4	0.214286	0.266667	0.466667	0.333333
FT645	67f2130deda9a831528c237f767f5ce2	d__Bacteria; p__Proteobacteria; c__Gammaproteobacteria; o__Burkholderiales; f__Rhodocyclaceae; g__Uliginosibacterium; s__uncultured_bacterium	0.997291	c__Gammaproteobacteria	o__Burkholderiales	f__Rhodocyclaceae	g__Uliginosibacterium	g__Uliginosibacterium	7.94079e-05	0.0044871	0.13245	0.8	0.337838	0.0666667	0.785714	0.8	0	0.0666667
FT3135	694e3b001c98c818a08ad42a450f3111	d__Bacteria; p__Proteobacteria; c__Alphaproteobacteria; o__Sphingomonadales; f__Sphingomonadaceae; g__Qipengyuania	0.852478	c__Alphaproteobacteria	o__Sphingomonadales	f__Sphingomonadaceae	g__Qipengyuania	g__Qipengyuania	7.86837e-05	0.011717	0.0761589	1	0.22973	0.333333	0.142857	0.466667	0.133333	0.0666667
FT1634	b5e63fb3629f50a07ca76ce5ec7f53d7	d__Bacteria; p__Proteobacteria; c__Gammaproteobacteria; o__Pseudomonadales; f__Moraxellaceae; g__Acinetobacter	0.99654	c__Gammaproteobacteria	o__Pseudomonadales	f__Moraxellaceae	g__Acinetobacter	g__Acinetobacter	7.76153e-05	0.0104123	0.0298013	0.6	0.0810811	0.133333	0	0	0.0666667	0.2
FT1787	dfdcb3f3f314dd10811403589127ec25	d__Bacteria; p__Actinobacteriota; c__Actinobacteria; o__Corynebacteriales; f__Corynebacteriaceae; g__Corynebacterium; s__Corynebacterium_amycolatum	0.815537	c__Actinobacteria	o__Corynebacteriales	f__Corynebacteriaceae	g__Corynebacterium	s__Corynebacterium_amycolatum	7.74711e-05	0.00676317	0.155629	1	0.391892	0.266667	0.5	0.6	0.133333	0.466667
FT1902	69ea5713f8eaa824cf2b3a6a658ffdc9	d__Bacteria; p__Firmicutes; c__Bacilli; o__Lactobacillales; f__Vagococcaceae; g__Vagococcus	0.967646	c__Bacilli	o__Lactobacillales	f__Vagococcaceae	g__Vagococcus	g__Vagococcus	7.68969e-05	0.0165127	0.0827815	1	0.243243	0.133333	0.214286	0.2	0.266667	0.4
FT2545	6c384ceb5c2b27fd23a30f07ebcd665d	d__Bacteria; p__Proteobacteria; c__Gammaproteobacteria; o__Enterobacterales; f__Morganellaceae; g__Morganella	0.993815	c__Gammaproteobacteria	o__Enterobacterales	f__Morganellaceae	g__Morganella	g__Morganella	7.65529e-05	0.012596	0.10596	1	0.337838	0.266667	0.0714286	0.533333	0.466667	0.333333
FT1772	7e03b92d422fb5e7d62550f8275cd9ac	d__Bacteria; p__Proteobacteria; c__Gammaproteobacteria; o__Burkholderiales; f__Methylophilaceae; g__Methylophilus; s__uncultured_bacterium	0.725728	c__Gammaproteobacteria	o__Burkholderiales	f__Methylophilaceae	g__Methylophilus	g__Methylophilus	7.64938e-05	0.00968564	0.168874	1	0.540541	0.533333	0.285714	0.666667	0.4	0.8
FT1246	3556b60e7902ee7bc78582e603a49b1e	d__Bacteria; p__Proteobacteria; c__Gammaproteobacteria; o__Burkholderiales; f__Burkholderiaceae; g__Lautropia; s__Lautropia_sp.	0.724167	c__Gammaproteobacteria	o__Burkholderiales	f__Burkholderiaceae	g__Lautropia	s__Lautropia_sp.	7.64932e-05	0.00720526	0.165563	1	0.391892	0.466667	0.214286	0.533333	0.2	0.533333
FT1156	0ba0a7938a5126a46589acc65e372b6d	d__Bacteria; p__Proteobacteria; c__Alphaproteobacteria; o__Caulobacterales; f__Caulobacteraceae; g__Brevundimonas	0.999991	c__Alphaproteobacteria	o__Caulobacterales	f__Caulobacteraceae	g__Brevundimonas	g__Brevundimonas	7.6081e-05	0.0107981	0.152318	1	0.364865	0.266667	0.214286	0.466667	0.133333	0.733333
FT3415	f467ceb1e2269bcec3e77035c0da000e	d__Bacteria; p__Proteobacteria; c__Alphaproteobacteria; o__Caulobacterales; f__Caulobacteraceae; g__Brevundimonas	1	c__Alphaproteobacteria	o__Caulobacterales	f__Caulobacteraceae	g__Brevundimonas	g__Brevundimonas	7.60293e-05	0.00657701	0.165563	1	0.472973	0.666667	0.357143	0.533333	0.2	0.6
FT1323	2596fac16a168e93f03979310fc0d534	d__Bacteria; p__Proteobacteria; c__Gammaproteobacteria; o__Xanthomonadales; f__Xanthomonadaceae; g__Luteimonas; s__bacterium_ASC802	0.912639	c__Gammaproteobacteria	o__Xanthomonadales	f__Xanthomonadaceae	g__Luteimonas	s__bacterium_ASC802	7.5537e-05	0.00659375	0.0927152	1	0.202703	0.4	0.285714	0.133333	0.0666667	0.133333
FT2521	421ab721c20de196c156fdb960a5ec4d	d__Bacteria; p__Firmicutes; c__Bacilli; o__Lactobacillales; f__Lactobacillaceae; g__Lactobacillus	1	c__Bacilli	o__Lactobacillales	f__Lactobacillaceae	g__Lactobacillus	g__Lactobacillus	7.5283e-05	0.00944459	0.152318	1	0.418919	0.333333	0.428571	0.6	0.266667	0.466667
FT2980	04614e961d466803c4f2b221ed76f2dc	d__Bacteria; p__Deinococcota; c__Deinococci; o__Deinococcales; f__Deinococcaceae; g__Deinococcus; s__Deinococcus_radiodurans	0.994751	c__Deinococci	o__Deinococcales	f__Deinococcaceae	g__Deinococcus	s__Deinococcus_radiodurans	7.49074e-05	0.0128246	0.0231788	0.4	0.0405405	0	0	0.133333	0.0666667	0
FT1858	2c982258df2da001306f14a4895dbdda	d__Bacteria; p__Actinobacteriota; c__Actinobacteria; o__Micrococcales; f__Dermabacteraceae; g__Brachybacterium; s__Brachybacterium_nesterenkovii	0.77751	c__Actinobacteria	o__Micrococcales	f__Dermabacteraceae	g__Brachybacterium	s__Brachybacterium_nesterenkovii	7.36971e-05	0.0180411	0.0529801	0.8	0.121622	0.2	0.214286	0.0666667	0.133333	0
FT289	c955cd6b4dd0eae6238d43375579f028	d__Bacteria; p__Proteobacteria; c__Alphaproteobacteria; o__Rhodobacterales; f__Rhodobacteraceae; g__Paracoccus	0.994916	c__Alphaproteobacteria	o__Rhodobacterales	f__Rhodobacteraceae	g__Paracoccus	g__Paracoccus	7.35217e-05	0.0194686	0.0562914	0.8	0.175676	0.333333	0.142857	0	0.266667	0.133333
FT1344	ca8a035105a16be573c36c5eef7feb9a	d__Bacteria; p__Actinobacteriota; c__Actinobacteria; o__Micrococcales; f__Intrasporangiaceae; g__Ornithinicoccus; s__uncultured_compost	0.999821	c__Actinobacteria	o__Micrococcales	f__Intrasporangiaceae	g__Ornithinicoccus	g__Ornithinicoccus	7.30174e-05	0.0216541	0.00662252	0.2	0.027027	0.133333	0	0	0	0
FT2705	e0a839b6ca6ee86f25adc0488f153ed5	d__Bacteria; p__Proteobacteria; c__Gammaproteobacteria; o__Burkholderiales; f__Comamonadaceae	0.999998	c__Gammaproteobacteria	o__Burkholderiales	f__Comamonadaceae	f__Comamonadaceae	f__Comamonadaceae	7.29715e-05	0.0032664	0.172185	1	0.351351	0.733333	0.0714286	0.333333	0.4	0.2
FT2481	697951838ed17b8f327bd5b121eb46f6	d__Bacteria; p__Proteobacteria; c__Alphaproteobacteria; o__Acetobacterales; f__Acetobacteraceae; g__Acetobacter	0.998561	c__Alphaproteobacteria	o__Acetobacterales	f__Acetobacteraceae	g__Acetobacter	g__Acetobacter	7.20597e-05	0.00785878	0.0430464	0.8	0.121622	0.2	0.0714286	0.2	0	0.133333
FT2348	08561a3f88720986c1d302fd5040f2e5	d__Bacteria; p__Bacteroidota; c__Bacteroidia; o__Flavobacteriales; f__Weeksellaceae; g__Chryseobacterium	1	c__Bacteroidia	o__Flavobacteriales	f__Weeksellaceae	g__Chryseobacterium	g__Chryseobacterium	7.19637e-05	0.0103343	0.0264901	0.6	0.0810811	0	0	0.0666667	0.2	0.133333
FT1554	c26c135139460de7a79800968504c85d	d__Bacteria; p__Proteobacteria; c__Alphaproteobacteria; o__Sphingomonadales; f__Sphingomonadaceae; g__Sphingomonas	0.964764	c__Alphaproteobacteria	o__Sphingomonadales	f__Sphingomonadaceae	g__Sphingomonas	g__Sphingomonas	7.16979e-05	0.00806832	0.0496689	0.8	0.162162	0.0666667	0	0.466667	0.133333	0.133333
FT2925	cb3305bdc400f54a9b5d64232263a835	d__Bacteria; p__Proteobacteria; c__Gammaproteobacteria; o__Aeromonadales; f__Aeromonadaceae; g__Aeromonas	0.706034	c__Gammaproteobacteria	o__Aeromonadales	f__Aeromonadaceae	g__Aeromonas	g__Aeromonas	7.129e-05	0.00887634	0.0562914	0.6	0.148649	0.2	0	0.333333	0	0.2
FT1864	6dd170fd172675cc20d8d3f50f078d73	d__Bacteria; p__Proteobacteria; c__Alphaproteobacteria; o__Rhizobiales; f__A0839; g__A0839; s__uncultured_bacterium	0.869177	c__Alphaproteobacteria	o__Rhizobiales	f__A0839	g__A0839	g__A0839	7.10708e-05	0.0211404	0.013245	0.4	0.0540541	0.2	0	0	0	0.0666667
FT2086	c30a01ed4728bff81f8d5d2c95fea9de	d__Bacteria; p__Actinobacteriota; c__Actinobacteria; o__Micrococcales; f__Microbacteriaceae; g__Pseudoclavibacter	0.847303	c__Actinobacteria	o__Micrococcales	f__Microbacteriaceae	g__Pseudoclavibacter	g__Pseudoclavibacter	7.08702e-05	0.00336801	0.139073	1	0.324324	0.333333	0.214286	0.333333	0.2	0.533333
FT539	4688f4a4b39979bad79b1749049c4e21	d__Bacteria; p__Bacteroidota; c__Bacteroidia; o__Cytophagales; f__Spirosomaceae; g__Leadbetterella; s__uncultured_bacterium	0.986292	c__Bacteroidia	o__Cytophagales	f__Spirosomaceae	g__Leadbetterella	g__Leadbetterella	7.03687e-05	0.0122526	0.0331126	0.8	0.0675676	0.0666667	0.0714286	0	0.0666667	0.133333
FT23	359bd843dd62bfb51501fa3999b89dc4	d__Bacteria; p__Proteobacteria; c__Gammaproteobacteria; o__Burkholderiales; f__Neisseriaceae	1	c__Gammaproteobacteria	o__Burkholderiales	f__Neisseriaceae	f__Neisseriaceae	f__Neisseriaceae	7.03493e-05	0.00429321	0.155629	1	0.405405	0.466667	0.285714	0.533333	0.333333	0.4
FT1777	40c1f21f650ccedf6ae47e31caad7278	d__Bacteria; p__Bdellovibrionota; c__Bdellovibrionia; o__Bdellovibrionales; f__Bdellovibrionaceae; g__Bdellovibrio; s__Bdellovibrio_sp.	0.800556	c__Bdellovibrionia	o__Bdellovibrionales	f__Bdellovibrionaceae	g__Bdellovibrio	s__Bdellovibrio_sp.	7.03048e-05	0.0038263	0.192053	0.8	0.405405	0.0666667	0.857143	0.866667	0	0.266667
FT1361	2507e52f747fd3621e95ad672687ce16	d__Bacteria; p__Firmicutes; c__Bacilli; o__Lactobacillales; f__Enterococcaceae; g__Tetragenococcus; s__Tetragenococcus_halophilus	0.982134	c__Bacilli	o__Lactobacillales	f__Enterococcaceae	g__Tetragenococcus	s__Tetragenococcus_halophilus	7.02575e-05	0.0134384	0.0794702	1	0.243243	0.266667	0.0714286	0.466667	0.0666667	0.333333
FT1154	14ea1cccf9494638d4077aa3de033772	d__Bacteria; p__Firmicutes; c__Bacilli; o__Bacillales; f__Bacillaceae; g__Geobacillus	0.999982	c__Bacilli	o__Bacillales	f__Bacillaceae	g__Geobacillus	g__Geobacillus	7.00223e-05	0.00134	0.288079	1	0.662162	1	0.571429	0.866667	0.2	0.666667
FT3086	e5542ae368f74de681cd8541a820f04c	d__Bacteria; p__Proteobacteria; c__Gammaproteobacteria; o__Pseudomonadales; f__Moraxellaceae; g__Psychrobacter	0.999998	c__Gammaproteobacteria	o__Pseudomonadales	f__Moraxellaceae	g__Psychrobacter	g__Psychrobacter	6.96739e-05	0.00916325	0.0562914	0.4	0.108108	0.466667	0.0714286	0	0	0
FT2556	d09c0c5bf9a10b7dd80ef198b3447e71	d__Bacteria; p__Fusobacteriota; c__Fusobacteriia; o__Fusobacteriales; f__Fusobacteriaceae; g__Fusobacterium	1	c__Fusobacteriia	o__Fusobacteriales	f__Fusobacteriaceae	g__Fusobacterium	g__Fusobacterium	6.93345e-05	0.00188037	0.215232	1	0.554054	0.533333	0.357143	0.866667	0.266667	0.733333
FT2983	8fed3422c882f92bad3f4b96769239d9	d__Bacteria; p__Bacteroidota; c__Bacteroidia; o__Flavobacteriales; f__Flavobacteriaceae; g__Flavobacterium	0.999984	c__Bacteroidia	o__Flavobacteriales	f__Flavobacteriaceae	g__Flavobacterium	g__Flavobacterium	6.8938e-05	0.00861907	0.115894	1	0.283784	0.0666667	0.0714286	0.466667	0.533333	0.266667
FT413	774f38c470c9524c8bd726d25b1a97ca	d__Bacteria; p__Firmicutes; c__Bacilli; o__Lactobacillales; f__Lactobacillaceae; g__Lactobacillus; s__Lactobacillus_delbrueckii	0.972752	c__Bacilli	o__Lactobacillales	f__Lactobacillaceae	g__Lactobacillus	s__Lactobacillus_delbrueckii	6.87869e-05	0.00877504	0.119205	1	0.351351	0.533333	0.357143	0.333333	0.133333	0.4
FT1289	2d952b969faae1f0c06fc1e0ae60d053	d__Bacteria; p__Bacteroidota; c__Bacteroidia; o__Flavobacteriales; f__Flavobacteriaceae; g__Myroides; s__bacterium_28W232	0.999864	c__Bacteroidia	o__Flavobacteriales	f__Flavobacteriaceae	g__Myroides	s__bacterium_28W232	6.86854e-05	0.0162523	0.0430464	0.2	0.108108	0	0	0	0	0.533333
FT3337	31d4d0dbf687420754f9de9f48e157fb	d__Bacteria; p__Verrucomicrobiota; c__Verrucomicrobiae; o__Chthoniobacterales; f__Terrimicrobiaceae; g__Terrimicrobium	0.999999	c__Verrucomicrobiae	o__Chthoniobacterales	f__Terrimicrobiaceae	g__Terrimicrobium	g__Terrimicrobium	6.8413e-05	0.0196881	0.0165563	0.4	0.027027	0.0666667	0	0	0.0666667	0
FT2306	b67e1045b99ecde3bf67702c4d3a49cb	d__Bacteria; p__Proteobacteria; c__Alphaproteobacteria; o__Rhizobiales; f__Xanthobacteraceae	0.99987	c__Alphaproteobacteria	o__Rhizobiales	f__Xanthobacteraceae	f__Xanthobacteraceae	f__Xanthobacteraceae	6.78788e-05	0.00286004	0.165563	1	0.283784	0.466667	0.285714	0.2	0.4	0.0666667
FT120	0f275b0582c78fd348b45cbb5fc3ad71	d__Bacteria; p__Proteobacteria; c__Gammaproteobacteria; o__Pseudomonadales; f__Moraxellaceae; g__Acinetobacter	1	c__Gammaproteobacteria	o__Pseudomonadales	f__Moraxellaceae	g__Acinetobacter	g__Acinetobacter	6.77501e-05	0.0194609	0.0264901	1	0.108108	0.0666667	0.0714286	0.0666667	0.0666667	0.266667
FT2853	f86a47e0dddf5a9718e88d547b36350b	d__Bacteria; p__Proteobacteria; c__Gammaproteobacteria; o__Pseudomonadales; f__Moraxellaceae; g__Psychrobacter; s__Psychrobacter_immobilis	0.898357	c__Gammaproteobacteria	o__Pseudomonadales	f__Moraxellaceae	g__Psychrobacter	s__Psychrobacter_immobilis	6.67427e-05	0.0125496	0.0165563	0.2	0.0405405	0	0.214286	0	0	0
FT696	7077bb54a22deb43d1f8bd301e9c86cc	d__Bacteria; p__Actinobacteriota; c__Actinobacteria; o__Corynebacteriales; f__Dietziaceae; g__Dietzia	0.999814	c__Actinobacteria	o__Corynebacteriales	f__Dietziaceae	g__Dietzia	g__Dietzia	6.59194e-05	0.00607965	0.192053	1	0.472973	0.666667	0.357143	0.4	0.133333	0.8
FT1306	5505fe77f6456ff15519d7a6fca90739	d__Bacteria; p__Firmicutes; c__Bacilli; o__Bacillales; f__Planococcaceae; g__Lysinibacillus	0.715671	c__Bacilli	o__Bacillales	f__Planococcaceae	g__Lysinibacillus	g__Lysinibacillus	6.51024e-05	0.0106383	0.0397351	0.6	0.0810811	0.133333	0.142857	0.133333	0	0
FT2342	ff2690ced90f3aa2e3e06dd52d5e0150	d__Bacteria; p__Firmicutes; c__Bacilli; o__Lactobacillales; f__Aerococcaceae; g__Abiotrophia; s__uncultured_bacterium	0.996108	c__Bacilli	o__Lactobacillales	f__Aerococcaceae	g__Abiotrophia	g__Abiotrophia	6.50396e-05	0.00282206	0.201987	1	0.472973	0.533333	0.357143	0.6	0.266667	0.6
FT83	04c8fedd594fe48049c6e4d1f7d49c1b	d__Bacteria; p__Firmicutes; c__Bacilli; o__Lactobacillales; f__Vagococcaceae; g__Vagococcus	0.965335	c__Bacilli	o__Lactobacillales	f__Vagococcaceae	g__Vagococcus	g__Vagococcus	6.49483e-05	0.00420597	0.13245	1	0.337838	0.133333	0.142857	0.666667	0.4	0.333333
FT792	db299a6dd94b4a4cefe5a7bca8ee1d7d	d__Bacteria; p__Proteobacteria; c__Gammaproteobacteria; o__Xanthomonadales; f__Xanthomonadaceae; g__Luteimonas	0.850527	c__Gammaproteobacteria	o__Xanthomonadales	f__Xanthomonadaceae	g__Luteimonas	g__Luteimonas	6.47684e-05	0.010403	0.0596027	0.8	0.148649	0.333333	0.0714286	0	0.0666667	0.266667
FT2910	d52afcfe0254a309c72417d80fa811d4	d__Bacteria; p__Firmicutes; c__Clostridia; o__Peptostreptococcales-Tissierellales; f__Peptostreptococcaceae; g__Romboutsia	0.971179	c__Clostridia	o__Peptostreptococcales-Tissierellales	f__Peptostreptococcaceae	g__Romboutsia	g__Romboutsia	6.37558e-05	0.00345428	0.201987	1	0.432432	0.666667	0.285714	0.266667	0.133333	0.8
FT487	113747190f19f03b05e9be713661df38	d__Bacteria; p__Bacteroidota; c__Bacteroidia; o__Chitinophagales; f__Chitinophagaceae; g__Niabella; s__uncultured_bacterium	0.743312	c__Bacteroidia	o__Chitinophagales	f__Chitinophagaceae	g__Niabella	g__Niabella	6.36093e-05	0.0045536	0.0629139	0.8	0.22973	0.466667	0.142857	0.2	0.333333	0
FT1102	093be4ff0bfba2d8162bf29189d3be0e	d__Bacteria; p__Firmicutes; c__Bacilli; o__Staphylococcales; f__Staphylococcaceae; g__Salinicoccus	0.999213	c__Bacilli	o__Staphylococcales	f__Staphylococcaceae	g__Salinicoccus	g__Salinicoccus	6.35131e-05	0.0169031	0.0529801	0.6	0.108108	0	0.0714286	0.0666667	0	0.4
FT3455	6fe7620fac8859fdfd5917b940e11107	d__Bacteria; p__Proteobacteria; c__Gammaproteobacteria; o__Oceanospirillales; f__Halomonadaceae; g__Cobetia	0.999593	c__Gammaproteobacteria	o__Oceanospirillales	f__Halomonadaceae	g__Cobetia	g__Cobetia	6.34099e-05	0.0153561	0.0298013	1	0.0945946	0.133333	0.142857	0.0666667	0.0666667	0.0666667
FT2102	4bf1d471d223a704b7047f795bba1ac8	d__Bacteria; p__Proteobacteria; c__Alphaproteobacteria; o__Rhodobacterales; f__Rhodobacteraceae; g__Paracoccus	0.961969	c__Alphaproteobacteria	o__Rhodobacterales	f__Rhodobacteraceae	g__Paracoccus	g__Paracoccus	6.33823e-05	0.00334093	0.155629	1	0.310811	0.266667	0.285714	0.0666667	0.0666667	0.866667
FT3339	2a6daae9d7defee58a412da1cd011262	d__Bacteria; p__Proteobacteria; c__Gammaproteobacteria; o__Pasteurellales; f__Pasteurellaceae; g__Actinobacillus; s__Haemophilus_parahaemolyticus	0.803714	c__Gammaproteobacteria	o__Pasteurellales	f__Pasteurellaceae	g__Actinobacillus	s__Haemophilus_parahaemolyticus	6.32237e-05	0.0118888	0.0662252	0.8	0.202703	0.2	0.214286	0.533333	0	0.0666667
FT2991	7e6b2d0e6624e850b6ba4ffce8d7b468	d__Bacteria; p__Bacteroidota; c__Bacteroidia; o__Sphingobacteriales; f__Sphingobacteriaceae; g__Sphingobacterium; s__Sphingobacterium_nematocida	0.982103	c__Bacteroidia	o__Sphingobacteriales	f__Sphingobacteriaceae	g__Sphingobacterium	s__Sphingobacterium_nematocida	6.30723e-05	0.00409145	0.142384	1	0.324324	0.666667	0.0714286	0.0666667	0.266667	0.533333
FT1343	30d57fb20b3785479998a213ede79acb	d__Bacteria; p__Proteobacteria; c__Gammaproteobacteria; o__Pseudomonadales; f__Pseudomonadaceae; g__Pseudomonas	0.999318	c__Gammaproteobacteria	o__Pseudomonadales	f__Pseudomonadaceae	g__Pseudomonas	g__Pseudomonas	6.29367e-05	0.0185816	0.00993377	0.4	0.0405405	0	0	0.133333	0	0.0666667
FT1310	8142fbef75b48d1eb4eb988c69f7b5aa	d__Bacteria; p__Proteobacteria; c__Gammaproteobacteria; o__Burkholderiales; f__Chromobacteriaceae; g__Vogesella	0.999477	c__Gammaproteobacteria	o__Burkholderiales	f__Chromobacteriaceae	g__Vogesella	g__Vogesella	6.26575e-05	0.0170309	0.0264901	0.4	0.0405405	0	0	0.133333	0	0.0666667
FT63	72cecf9c61c5bd3543da4619af804090	d__Bacteria; p__Proteobacteria; c__Gammaproteobacteria; o__Enterobacterales; f__Enterobacteriaceae	0.846681	c__Gammaproteobacteria	o__Enterobacterales	f__Enterobacteriaceae	f__Enterobacteriaceae	f__Enterobacteriaceae	6.24224e-05	0.00887329	0.0430464	1	0.0945946	0.133333	0.0714286	0.0666667	0.133333	0.0666667
FT1764	ef0a4d99018f498c5d301c658ce41347	d__Bacteria; p__Firmicutes; c__Bacilli; o__Lactobacillales; f__Lactobacillaceae; g__Lactobacillus; s__Lactobacillus_amylolyticus	0.974702	c__Bacilli	o__Lactobacillales	f__Lactobacillaceae	g__Lactobacillus	s__Lactobacillus_amylolyticus	6.23263e-05	0.0103701	0.0728477	0.4	0.121622	0	0	0.0666667	0	0.533333
FT448	77a67c6d73e370d8bf1c742ecdc6522f	d__Bacteria; p__Proteobacteria; c__Gammaproteobacteria; o__Enterobacterales; f__Enterobacteriaceae	0.977199	c__Gammaproteobacteria	o__Enterobacterales	f__Enterobacteriaceae	f__Enterobacteriaceae	f__Enterobacteriaceae	6.18197e-05	0.0155031	0.0198676	0.6	0.054054	0.133333	0.0714286	0	0	0.0666667
FT1325	b0bfdc6e6224509216d36c56d76077f9	d__Bacteria; p__Firmicutes; c__Bacilli; o__Bacillales; f__Planococcaceae; g__Sporosarcina	0.710377	c__Bacilli	o__Bacillales	f__Planococcaceae	g__Sporosarcina	g__Sporosarcina	6.16691e-05	0.00841993	0.0529801	0.6	0.162162	0.4	0	0.133333	0	0.266667
FT2518	98eb87ae7268df60d557bb2e407db514	d__Bacteria; p__Proteobacteria; c__Alphaproteobacteria; o__Rhizobiales; f__Kaistiaceae; g__Kaistia	0.999996	c__Alphaproteobacteria	o__Rhizobiales	f__Kaistiaceae	g__Kaistia	g__Kaistia	6.16524e-05	0.00270514	0.162252	0.8	0.324324	0.0666667	0.714286	0.8	0	0.0666667
FT1894	f7bb2dfb7b9d75a7681fe0bc3ac05229	d__Bacteria; p__Proteobacteria; c__Gammaproteobacteria; o__Burkholderiales; f__Oxalobacteraceae	0.999985	c__Gammaproteobacteria	o__Burkholderiales	f__Oxalobacteraceae	f__Oxalobacteraceae	f__Oxalobacteraceae	6.15456e-05	0.00532515	0.145695	1	0.432432	0.533333	0.142857	0.733333	0.2	0.533333
FT2558	2d20a5ac5ab3a5fb7aa6e7e77f165d19	d__Bacteria; p__Bacteroidota; c__Bacteroidia; o__Chitinophagales; f__Chitinophagaceae; g__Asinibacterium; s__uncultured_bacterium	0.788351	c__Bacteroidia	o__Chitinophagales	f__Chitinophagaceae	g__Asinibacterium	g__Asinibacterium	6.11035e-05	0.0052232	0.149007	0.8	0.351351	0.0666667	0.714286	0.733333	0	0.266667
FT2996	bf5ae3f4913dda2c6c7c9b1c53e1175c	d__Bacteria; p__Proteobacteria; c__Alphaproteobacteria; o__Rhizobiales; f__Beijerinckiaceae; g__Methylobacterium-Methylorubrum	0.999998	c__Alphaproteobacteria	o__Rhizobiales	f__Beijerinckiaceae	g__Methylobacterium-Methylorubrum	g__Methylobacterium-Methylorubrum	6.05784e-05	0.0127762	0.013245	0.2	0.0135135	0	0	0.0666667	0	0
FT1916	ad2aff046537178715d121ce700716b9	d__Bacteria; p__Proteobacteria; c__Alphaproteobacteria; o__Rhizobiales; f__Rhizobiaceae; g__Allorhizobium-Neorhizobium-Pararhizobium-Rhizobium	0.747277	c__Alphaproteobacteria	o__Rhizobiales	f__Rhizobiaceae	g__Allorhizobium-Neorhizobium-Pararhizobium-Rhizobium	g__Allorhizobium-Neorhizobium-Pararhizobium-Rhizobium	6.04726e-05	0.0181379	0.00662252	0.2	0.027027	0	0.142857	0	0	0
FT3047	b30b5e8d76f4971475304607138033f7	d__Bacteria; p__Proteobacteria; c__Gammaproteobacteria; o__Xanthomonadales; f__Rhodanobacteraceae	0.999938	c__Gammaproteobacteria	o__Xanthomonadales	f__Rhodanobacteraceae	f__Rhodanobacteraceae	f__Rhodanobacteraceae	6.04491e-05	0.01721	0.0165563	0.2	0.0135135	0	0	0	0.0666667	0
FT1125	c50f1d02fbf00f22d6de11ec406cec7a	d__Bacteria; p__Proteobacteria; c__Gammaproteobacteria; o__Burkholderiales; f__Comamonadaceae; g__Pseudorhodoferax	0.911106	c__Gammaproteobacteria	o__Burkholderiales	f__Comamonadaceae	g__Pseudorhodoferax	g__Pseudorhodoferax	6.03266e-05	0.00318248	0.135762	1	0.378378	0.533333	0.0714286	0.133333	0.333333	0.8
FT1931	ac1269179bf93ba1559eca1cb4dbead1	d__Bacteria; p__Proteobacteria; c__Alphaproteobacteria; o__Micavibrionales; f__uncultured; g__uncultured; s__uncultured_eubacterium	0.999518	c__Alphaproteobacteria	o__Micavibrionales	c__Alphaproteobacteria	g__uncultured	s__uncultured_eubacterium	5.95548e-05	0.0159098	0.0331126	0.4	0.108108	0	0	0.0666667	0.466667	0
FT1724	8b3c27919fe40e8bb469de637a1973a6	d__Bacteria; p__Proteobacteria; c__Alphaproteobacteria; o__Rhizobiales; f__Rhizobiaceae; g__Allorhizobium-Neorhizobium-Pararhizobium-Rhizobium	0.800193	c__Alphaproteobacteria	o__Rhizobiales	f__Rhizobiaceae	g__Allorhizobium-Neorhizobium-Pararhizobium-Rhizobium	g__Allorhizobium-Neorhizobium-Pararhizobium-Rhizobium	5.92739e-05	0.00209854	0.175497	1	0.364865	0.666667	0.142857	0.2	0.4	0.4
FT39	94d3551b281b0c78caa1aa1133cc1526	d__Bacteria; p__Deinococcota; c__Deinococci; o__Thermales; f__Thermaceae; g__Meiothermus	1	c__Deinococci	o__Thermales	f__Thermaceae	g__Meiothermus	g__Meiothermus	5.91775e-05	0.00224719	0.241722	1	0.594595	0.8	0.357143	0.8	0.2	0.8
FT904	6bdd8109d8193f807e2d7c8909102103	d__Bacteria; p__Proteobacteria; c__Gammaproteobacteria; o__Burkholderiales; f__Burkholderiaceae; g__Cupriavidus	0.999997	c__Gammaproteobacteria	o__Burkholderiales	f__Burkholderiaceae	g__Cupriavidus	g__Cupriavidus	5.90599e-05	0.0148653	0.0298013	0.8	0.0945946	0.0666667	0	0.133333	0.2	0.0666667
FT3075	8264a2eed5c60d62ae72bba9a9e170a7	d__Bacteria; p__Proteobacteria; c__Gammaproteobacteria; o__Alteromonadales; f__Shewanellaceae; g__Shewanella	0.999992	c__Gammaproteobacteria	o__Alteromonadales	f__Shewanellaceae	g__Shewanella	g__Shewanella	5.90368e-05	0.00493153	0.149007	1	0.45946	0.466667	0.285714	0.666667	0.333333	0.533333
FT2594	0a33de0a8e3f615446c3b6c40a3e3f0f	d__Bacteria; p__Deinococcota; c__Deinococci; o__Thermales; f__Thermaceae; g__Thermus; s__Thermus_sp.	0.73873	c__Deinococci	o__Thermales	f__Thermaceae	g__Thermus	s__Thermus_sp.	5.88726e-05	0.0123173	0.013245	0.4	0.027027	0	0.0714286	0.0666667	0	0
FT1564	b72e43ea7687334c30f6f62497fcc0bb	d__Bacteria; p__Bacteroidota; c__Bacteroidia; o__Chitinophagales; f__Chitinophagaceae; g__Flavihumibacter	0.999969	c__Bacteroidia	o__Chitinophagales	f__Chitinophagaceae	g__Flavihumibacter	g__Flavihumibacter	5.86056e-05	0.0170806	0.0198675	0.2	0.0810811	0.4	0	0	0	0
FT2243	1d58c22f3a5cc24af96045fa66f7abf5	d__Bacteria; p__Proteobacteria; c__Alphaproteobacteria; o__Rhizobiales; f__Rhizobiaceae; g__Allorhizobium-Neorhizobium-Pararhizobium-Rhizobium	0.979122	c__Alphaproteobacteria	o__Rhizobiales	f__Rhizobiaceae	g__Allorhizobium-Neorhizobium-Pararhizobium-Rhizobium	g__Allorhizobium-Neorhizobium-Pararhizobium-Rhizobium	5.86055e-05	0.0102671	0.0529801	0.4	0.0945946	0	0	0.0666667	0	0.4
FT2849	46532c959a4220409298bff921923917	d__Bacteria; p__Proteobacteria; c__Gammaproteobacteria; o__Pseudomonadales; f__Moraxellaceae; g__Acinetobacter	0.999927	c__Gammaproteobacteria	o__Pseudomonadales	f__Moraxellaceae	g__Acinetobacter	g__Acinetobacter	5.85625e-05	0.00971438	0.0198676	0.2	0.027027	0.133333	0	0	0	0
FT359	85f4afda065c0b6081e4da3e922f4e53	d__Bacteria; p__Proteobacteria; c__Alphaproteobacteria; o__Rhodobacterales; f__Rhodobacteraceae	0.999974	c__Alphaproteobacteria	o__Rhodobacterales	f__Rhodobacteraceae	f__Rhodobacteraceae	f__Rhodobacteraceae	5.84678e-05	0.00254056	0.142384	0.8	0.297297	0.6	0.357143	0	0.333333	0.2
FT3364	55ceb3c5263381bf3d14547c0f8630fc	d__Bacteria; p__Proteobacteria; c__Alphaproteobacteria; o__Rhodobacterales; f__Rhodobacteraceae	0.999984	c__Alphaproteobacteria	o__Rhodobacterales	f__Rhodobacteraceae	f__Rhodobacteraceae	f__Rhodobacteraceae	5.84198e-05	0.00454593	0.0529801	0.6	0.0945946	0.266667	0	0	0.133333	0.0666667
FT976	22cb36a2a2eadc0bd219fd3c7f1fb34c	d__Bacteria; p__Actinobacteriota; c__Actinobacteria; o__Micrococcales; f__Dermatophilaceae	0.97861	c__Actinobacteria	o__Micrococcales	f__Dermatophilaceae	f__Dermatophilaceae	f__Dermatophilaceae	5.79838e-05	0.00338302	0.115894	1	0.216216	0.6	0.142857	0.133333	0.0666667	0.133333
FT1184	d0e08bdcadce6c1ca84e07084fa20800	d__Bacteria; p__Proteobacteria; c__Gammaproteobacteria; o__Xanthomonadales; f__Xanthomonadaceae; g__Stenotrophomonas	0.999994	c__Gammaproteobacteria	o__Xanthomonadales	f__Xanthomonadaceae	g__Stenotrophomonas	g__Stenotrophomonas	5.79819e-05	0.00556279	0.0695364	1	0.148649	0.2	0.0714286	0.133333	0.2	0.133333
FT479	3c1477fb466311ab643267c989f19548	d__Bacteria; p__Proteobacteria; c__Gammaproteobacteria; o__Xanthomonadales; f__Xanthomonadaceae; g__Luteimonas	0.987337	c__Gammaproteobacteria	o__Xanthomonadales	f__Xanthomonadaceae	g__Luteimonas	g__Luteimonas	5.6856e-05	0.0114241	0.0496689	0.6	0.148649	0.333333	0	0	0.0666667	0.333333
FT3193	a1be319e18a595bee1acaa0017a7a86d	d__Bacteria; p__Actinobacteriota; c__Actinobacteria; o__Micrococcales; f__Microbacteriaceae; g__Pseudoclavibacter	0.932235	c__Actinobacteria	o__Micrococcales	f__Microbacteriaceae	g__Pseudoclavibacter	g__Pseudoclavibacter	5.679e-05	0.0105388	0.112583	1	0.310811	0.8	0.285714	0.2	0.133333	0.133333
FT2112	3f3bb7e657dab7ba9d5e4f58f0c54433	d__Bacteria; p__Proteobacteria; c__Gammaproteobacteria; o__Pseudomonadales; f__Pseudomonadaceae; g__Pseudomonas	0.999752	c__Gammaproteobacteria	o__Pseudomonadales	f__Pseudomonadaceae	g__Pseudomonas	g__Pseudomonas	5.66364e-05	0.00688537	0.0430464	0.6	0.121622	0.133333	0	0.266667	0.2	0
FT59	ea01d779535140d13bda2669c7d173df	d__Bacteria; p__Proteobacteria; c__Alphaproteobacteria; o__Acetobacterales; f__Acetobacteraceae; g__Muricoccus	0.98756	c__Alphaproteobacteria	o__Acetobacterales	f__Acetobacteraceae	g__Muricoccus	g__Muricoccus	5.64617e-05	0.00771092	0.0529801	0.6	0.162162	0.333333	0	0.333333	0.133333	0
FT1275	621b30383067d93e359cfe4859f58119	d__Bacteria; p__Proteobacteria; c__Alphaproteobacteria; o__Rhodobacterales; f__Rhodobacteraceae; g__Paracoccus	0.993721	c__Alphaproteobacteria	o__Rhodobacterales	f__Rhodobacteraceae	g__Paracoccus	g__Paracoccus	5.62496e-05	0.0162767	0.0165563	0.2	0.027027	0	0	0	0	0.133333
FT2021	1472fc9bec04f7486ebdd7ea9cdf37d5	d__Bacteria; p__Proteobacteria; c__Gammaproteobacteria; o__Cellvibrionales; f__Cellvibrionaceae; g__Cellvibrio	1	c__Gammaproteobacteria	o__Cellvibrionales	f__Cellvibrionaceae	g__Cellvibrio	g__Cellvibrio	5.61195e-05	0.0137494	0.0596027	0.8	0.175676	0.466667	0.0714286	0.133333	0	0.2
FT3136	bd623ecad4fc61864df1a23462c5a6ff	d__Bacteria; p__Proteobacteria; c__Alphaproteobacteria; o__Caulobacterales; f__Caulobacteraceae; g__Phenylobacterium	0.998819	c__Alphaproteobacteria	o__Caulobacterales	f__Caulobacteraceae	g__Phenylobacterium	g__Phenylobacterium	5.57827e-05	0.0129845	0.0430464	1	0.0945946	0.133333	0.0714286	0.133333	0.0666667	0.0666667
FT624	2c89ef566052b38531122e66b28297d9	d__Bacteria; p__Bacteroidota; c__Bacteroidia; o__Chitinophagales; f__Chitinophagaceae; g__Vibrionimonas	0.741068	c__Bacteroidia	o__Chitinophagales	f__Chitinophagaceae	g__Vibrionimonas	g__Vibrionimonas	5.56765e-05	0.00412997	0.0629139	0.2	0.148649	0	0.785714	0	0	0
FT111	9cc9de189d6302aece00d435fa5e7944	d__Bacteria; p__Proteobacteria; c__Alphaproteobacteria; o__Sphingomonadales; f__Sphingomonadaceae; g__Sphingomonas	0.99785	c__Alphaproteobacteria	o__Sphingomonadales	f__Sphingomonadaceae	g__Sphingomonas	g__Sphingomonas	5.51583e-05	0.01332	0.0430464	0.8	0.148649	0.2	0.142857	0.0666667	0	0.333333
FT2931	10453c1ee795d364d42eef35257a629b	d__Bacteria; p__Proteobacteria; c__Gammaproteobacteria; o__Xanthomonadales; f__Rhodanobacteraceae; g__Luteibacter	0.990877	c__Gammaproteobacteria	o__Xanthomonadales	f__Rhodanobacteraceae	g__Luteibacter	g__Luteibacter	5.49055e-05	0.0148657	0.0397351	0.8	0.162162	0.2	0	0.133333	0.133333	0.333333
FT1638	90e2e8ce75b250b3311e4dbaf7bc0032	d__Bacteria; p__Firmicutes; c__Clostridia; o__Peptostreptococcales-Tissierellales; f__Peptostreptococcales-Tissierellales; g__Anaerococcus; s__Anaerococcus_prevotii	0.87625	c__Clostridia	o__Peptostreptococcales-Tissierellales	f__Peptostreptococcales-Tissierellales	g__Anaerococcus	s__Anaerococcus_prevotii	5.4702e-05	0.0074583	0.0993377	0.8	0.27027	0.266667	0.142857	0.6	0	0.333333
FT1552	bd411ca0f62290998a036afc003d8410	d__Bacteria; p__Proteobacteria; c__Gammaproteobacteria; o__Pseudomonadales; f__Pseudomonadaceae; g__Pseudomonas	0.999946	c__Gammaproteobacteria	o__Pseudomonadales	f__Pseudomonadaceae	g__Pseudomonas	g__Pseudomonas	5.45007e-05	0.010101	0.0562914	0.6	0.148649	0.2	0.0714286	0	0	0.466667
FT1527	1f1998c2606cf5f74fa5349410e46241	d__Bacteria; p__Bacteroidota; c__Bacteroidia; o__Bacteroidales; f__Prevotellaceae; g__Prevotella; s__Prevotella_melaninogenica	0.990478	c__Bacteroidia	o__Bacteroidales	f__Prevotellaceae	g__Prevotella	s__Prevotella_melaninogenica	5.44404e-05	0.00435621	0.102649	1	0.297297	0.266667	0.0714286	0.466667	0.133333	0.533333
FT2022	7b0523c73a0d7bfd61e879cdf5ca4596	d__Bacteria; p__Proteobacteria; c__Gammaproteobacteria; o__Burkholderiales; f__Comamonadaceae	0.999989	c__Gammaproteobacteria	o__Burkholderiales	f__Comamonadaceae	f__Comamonadaceae	f__Comamonadaceae	5.38585e-05	0.00854523	0.0629139	0.8	0.162162	0.133333	0.0714286	0.133333	0	0.466667
FT417	b6b566532e189553464df03c0ee768ee	d__Bacteria; p__Actinobacteriota; c__Actinobacteria; o__Actinomycetales; f__Actinomycetaceae; g__Actinomyces; s__Actinomyces_graevenitzii	0.999464	c__Actinobacteria	o__Actinomycetales	f__Actinomycetaceae	g__Actinomyces	s__Actinomyces_graevenitzii	5.35493e-05	0.0128796	0.0827815	0.6	0.22973	0	0.214286	0.533333	0	0.4
FT2254	0e35ecb64fa2830c57cff9ef911032cf	d__Bacteria; p__Bacteroidota; c__Bacteroidia; o__Sphingobacteriales; f__Sphingobacteriaceae; g__Pedobacter	0.869084	c__Bacteroidia	o__Sphingobacteriales	f__Sphingobacteriaceae	g__Pedobacter	g__Pedobacter	5.33413e-05	0.00912129	0.0827815	1	0.22973	0.266667	0.0714286	0.133333	0.133333	0.533333
FT3218	f9ecf01873a03637e6f3395450d2001b	d__Bacteria; p__Proteobacteria; c__Gammaproteobacteria; o__Burkholderiales; f__Alcaligenaceae	1	c__Gammaproteobacteria	o__Burkholderiales	f__Alcaligenaceae	f__Alcaligenaceae	f__Alcaligenaceae	5.33311e-05	0.013706	0.00993378	0.2	0.027027	0.133333	0	0	0	0
FT3291	c1ff690c8840eb96e564f288dde0923f	d__Bacteria; p__Proteobacteria; c__Gammaproteobacteria; o__Xanthomonadales; f__Xanthomonadaceae	0.996706	c__Gammaproteobacteria	o__Xanthomonadales	f__Xanthomonadaceae	f__Xanthomonadaceae	f__Xanthomonadaceae	5.3136e-05	0.0057857	0.0364238	0.6	0.0945946	0.2	0.214286	0.0666667	0	0
FT1252	329081ddb68c282fbe99d8cc3889a9a7	d__Bacteria; p__Firmicutes; c__Bacilli; o__Lactobacillales; f__Vagococcaceae; g__Vagococcus	0.999295	c__Bacilli	o__Lactobacillales	f__Vagococcaceae	g__Vagococcus	g__Vagococcus	5.31235e-05	0.00724557	0.0960265	1	0.310811	0.266667	0.285714	0.533333	0.2	0.266667
FT9	8ed99d96df57130fbf92e7221b57043b	d__Bacteria; p__Proteobacteria; c__Alphaproteobacteria; o__Sphingomonadales; f__Sphingomonadaceae; g__Erythrobacter	0.850938	c__Alphaproteobacteria	o__Sphingomonadales	f__Sphingomonadaceae	g__Erythrobacter	g__Erythrobacter	5.31161e-05	0.0101491	0.0562914	0.4	0.108108	0.4	0	0	0	0.133333
FT3381	2e61f9fd902e3ea9a5633b897b633892	d__Bacteria; p__Firmicutes; c__Bacilli; o__Staphylococcales; f__Staphylococcaceae; g__Jeotgalicoccus	0.999326	c__Bacilli	o__Staphylococcales	f__Staphylococcaceae	g__Jeotgalicoccus	g__Jeotgalicoccus	5.3044e-05	0.00272638	0.10596	1	0.22973	0.133333	0.214286	0.133333	0.133333	0.533333
FT856	334c7f7015d5219fae3b4459a43682dd	d__Bacteria; p__Bacteroidota; c__Bacteroidia; o__Flavobacteriales; f__Weeksellaceae; g__Chryseobacterium	0.999999	c__Bacteroidia	o__Flavobacteriales	f__Weeksellaceae	g__Chryseobacterium	g__Chryseobacterium	5.27869e-05	0.00828022	0.0397351	0.4	0.0810811	0.333333	0	0	0	0.0666667
FT1140	4a2ac7f0c7ba657a27b012ef9355ba70	d__Bacteria; p__Deinococcota; c__Deinococci; o__Deinococcales; f__Deinococcaceae; g__Deinococcus; s__Deinococcus_murrayi	0.96659	c__Deinococci	o__Deinococcales	f__Deinococcaceae	g__Deinococcus	s__Deinococcus_murrayi	5.27229e-05	0.00772732	0.0198675	0.4	0.0675676	0.133333	0	0.2	0	0
FT2688	261d68a176b294d7864f73ac79fbcbe9	d__Bacteria; p__Bdellovibrionota; c__Bdellovibrionia; o__Bacteriovoracales; f__Bacteriovoracaceae; g__Peredibacter	0.999997	c__Bdellovibrionia	o__Bacteriovoracales	f__Bacteriovoracaceae	g__Peredibacter	g__Peredibacter	5.20169e-05	0.00674637	0.0331126	0.4	0.0810811	0.333333	0.0714286	0	0	0
FT691	ae97a4b6ae266cfa92b7e199bd064230	d__Bacteria; p__Proteobacteria; c__Gammaproteobacteria; o__Pseudomonadales; f__Moraxellaceae; g__Enhydrobacter	0.965285	c__Gammaproteobacteria	o__Pseudomonadales	f__Moraxellaceae	g__Enhydrobacter	g__Enhydrobacter	5.17621e-05	0.0123423	0.0165563	0.4	0.027027	0.0666667	0	0	0.0666667	0
FT892	547dbdc253fade3ad1f8011059b37289	d__Bacteria; p__Firmicutes; c__Clostridia; o__Peptostreptococcales-Tissierellales; f__Peptostreptococcales-Tissierellales; g__Anaerococcus; s__uncultured_organism	0.79803	c__Clostridia	o__Peptostreptococcales-Tissierellales	f__Peptostreptococcales-Tissierellales	g__Anaerococcus	g__Anaerococcus	5.16527e-05	0.00173902	0.15894	1	0.445946	0.333333	0.5	0.666667	0.0666667	0.666667
FT208	71809510654e5b6e99c0ff30ed97fcb0	d__Bacteria; p__Actinobacteriota; c__Actinobacteria; o__Micrococcales; f__Micrococcaceae; g__Rothia	0.999996	c__Actinobacteria	o__Micrococcales	f__Micrococcaceae	g__Rothia	g__Rothia	5.15785e-05	0.00609779	0.139073	1	0.405405	0.466667	0.142857	0.733333	0.2	0.466667
FT548	8cf70d26617f7d6a82aeed1a4ddda1ad	d__Bacteria; p__Bacteroidota; c__Bacteroidia; o__Flavobacteriales; f__Flavobacteriaceae; g__Flavobacterium	0.999788	c__Bacteroidia	o__Flavobacteriales	f__Flavobacteriaceae	g__Flavobacterium	g__Flavobacterium	5.11678e-05	0.00195047	0.175497	1	0.432432	0.333333	0.142857	0.666667	0.4	0.6
FT3151	a10ae9f9e57540aad93787af12f19668	d__Bacteria; p__Proteobacteria; c__Alphaproteobacteria; o__Sphingomonadales; f__Sphingomonadaceae; g__Sandaracinobacter; s__uncultured_bacterium	0.951319	c__Alphaproteobacteria	o__Sphingomonadales	f__Sphingomonadaceae	g__Sandaracinobacter	g__Sandaracinobacter	5.11375e-05	0.0152207	0.00662252	0.2	0.0135135	0	0	0	0.0666667	0
FT421	ae1a1d08660ae5b457f4857b80c913cd	d__Bacteria; p__Actinobacteriota; c__Actinobacteria; o__Micrococcales; f__Sanguibacteraceae; g__Sanguibacter	0.97362	c__Actinobacteria	o__Micrococcales	f__Sanguibacteraceae	g__Sanguibacter	g__Sanguibacter	5.10279e-05	0.00563953	0.102649	1	0.283784	0.2	0.214286	0.333333	0.0666667	0.6
FT607	52308b7eba369da4c8f65990cc995348	d__Bacteria; p__Proteobacteria; c__Alphaproteobacteria; o__Rhodobacterales; f__Rhodobacteraceae; g__Paracoccus	0.96637	c__Alphaproteobacteria	o__Rhodobacterales	f__Rhodobacteraceae	g__Paracoccus	g__Paracoccus	5.1026e-05	0.00521277	0.0662252	0.8	0.162162	0.133333	0.0714286	0.466667	0	0.133333
FT2596	4d46815e67f03b35ec6f2e49859615be	d__Bacteria; p__Firmicutes; c__Clostridia; o__Peptostreptococcales-Tissierellales; f__Peptostreptococcales-Tissierellales; g__Peptoniphilus	1	c__Clostridia	o__Peptostreptococcales-Tissierellales	f__Peptostreptococcales-Tissierellales	g__Peptoniphilus	g__Peptoniphilus	5.06696e-05	0.00277272	0.142384	1	0.337838	0.466667	0.285714	0.466667	0.0666667	0.4
FT1063	b121972df345f9359367d4d3d611f43e	d__Bacteria; p__Proteobacteria; c__Alphaproteobacteria; o__Sphingomonadales; f__Sphingomonadaceae; g__Novosphingobium	0.998157	c__Alphaproteobacteria	o__Sphingomonadales	f__Sphingomonadaceae	g__Novosphingobium	g__Novosphingobium	5.06001e-05	0.00178638	0.149007	0.8	0.405405	0.133333	0.714286	0.733333	0	0.466667
FT1049	ae79edaa57eacf9c898d85f7ec968bd9	d__Bacteria; p__Proteobacteria; c__Gammaproteobacteria; o__Burkholderiales; f__Neisseriaceae; g__uncultured	1	c__Gammaproteobacteria	o__Burkholderiales	f__Neisseriaceae	f__Neisseriaceae	g__uncultured	4.99632e-05	0.0128194	0.0298013	0.8	0.0810811	0	0.0714286	0.133333	0.133333	0.0666667
FT949	f7474d9dcc6223b6cb061ed8a1a4e872	d__Bacteria; p__Actinobacteriota; c__Actinobacteria; o__Micrococcales; f__Micrococcaceae; g__Nesterenkonia	0.968887	c__Actinobacteria	o__Micrococcales	f__Micrococcaceae	g__Nesterenkonia	g__Nesterenkonia	4.99134e-05	0.012136	0.0331126	0.6	0.0810811	0	0.0714286	0.0666667	0	0.266667
FT1954	8028b08f15083d2ff876c478c627357d	d__Bacteria; p__Proteobacteria; c__Alphaproteobacteria; o__Azospirillales; f__Azospirillaceae; g__Skermanella	0.999845	c__Alphaproteobacteria	o__Azospirillales	f__Azospirillaceae	g__Skermanella	g__Skermanella	4.9755e-05	0.00707177	0.119205	1	0.351351	0.533333	0.285714	0.2	0.133333	0.6
FT1439	6c1ae0b0e79ec04236cc5911fc8b88fd	d__Bacteria; p__Bacteroidota; c__Bacteroidia; o__Sphingobacteriales; f__Sphingobacteriaceae; g__Sphingobacterium	0.999985	c__Bacteroidia	o__Sphingobacteriales	f__Sphingobacteriaceae	g__Sphingobacterium	g__Sphingobacterium	4.97138e-05	0.00756105	0.0596026	1	0.216216	0.333333	0.142857	0.333333	0.2	0.0666667
FT2673	3848a11a3ce7829b658c6ccd3b0ff502	d__Bacteria; p__Firmicutes; c__Clostridia; o__Peptostreptococcales-Tissierellales; f__Peptostreptococcales-Tissierellales; g__Peptoniphilus	1	c__Clostridia	o__Peptostreptococcales-Tissierellales	f__Peptostreptococcales-Tissierellales	g__Peptoniphilus	g__Peptoniphilus	4.96461e-05	0.00224116	0.188742	1	0.5	0.266667	0.642857	0.933333	0.0666667	0.6
FT114	78030002451bcba9f15dd680df5a25e9	d__Bacteria; p__Firmicutes; c__Bacilli; o__Bacillales; f__Bacillaceae; g__Bacillus	0.940578	c__Bacilli	o__Bacillales	f__Bacillaceae	g__Bacillus	g__Bacillus	4.92822e-05	0.00779363	0.0695364	0.8	0.162162	0.133333	0	0.466667	0.133333	0.0666667
FT400	097d21076dc00bb9c10a6b3040c9faa1	d__Bacteria; p__Proteobacteria; c__Gammaproteobacteria; o__Burkholderiales; f__Comamonadaceae; g__Comamonas	0.932364	c__Gammaproteobacteria	o__Burkholderiales	f__Comamonadaceae	g__Comamonas	g__Comamonas	4.92624e-05	0.00173812	0.192053	0.8	0.405405	0.466667	0	0.4	0.466667	0.666667
FT1769	7776f2cbb9b107a3ae68f442ccc64de9	d__Bacteria; p__Proteobacteria; c__Alphaproteobacteria; o__Caulobacterales; f__Caulobacteraceae; g__Brevundimonas	0.999107	c__Alphaproteobacteria	o__Caulobacterales	f__Caulobacteraceae	g__Brevundimonas	g__Brevundimonas	4.8958e-05	0.00478444	0.0529801	0.4	0.108108	0.266667	0	0.266667	0	0
FT3302	17718efdaeb02c53aa8466804f71f91e	d__Bacteria; p__Proteobacteria; c__Gammaproteobacteria; o__Burkholderiales; f__Comamonadaceae	0.999986	c__Gammaproteobacteria	o__Burkholderiales	f__Comamonadaceae	f__Comamonadaceae	f__Comamonadaceae	4.89355e-05	0.00578432	0.109271	1	0.256757	0.2	0.0714286	0.133333	0.333333	0.533333
FT3236	4d8153d1b0804a4df85e85d91aa44f26	d__Bacteria; p__Proteobacteria; c__Gammaproteobacteria; o__Alteromonadales; f__Alteromonadaceae; g__Rheinheimera; s__Pararheinheimera_soli	0.911426	c__Gammaproteobacteria	o__Alteromonadales	f__Alteromonadaceae	g__Rheinheimera	s__Pararheinheimera_soli	4.89303e-05	0.00306729	0.15894	1	0.418919	0.533333	0.0714286	0.533333	0.4	0.533333
FT791	f6f29d67f1f2551943f3fd3e08fd0684	d__Bacteria; p__Firmicutes; c__Bacilli; o__Lactobacillales; f__Streptococcaceae; g__Streptococcus; s__Streptococcus_parauberis	0.999118	c__Bacilli	o__Lactobacillales	f__Streptococcaceae	g__Streptococcus	s__Streptococcus_parauberis	4.87014e-05	0.00570667	0.0662252	0.8	0.216216	0.133333	0.142857	0.133333	0	0.666667
FT1990	906a4434d20cc4716db87fc179206162	d__Bacteria; p__Bacteroidota; c__Bacteroidia; o__Sphingobacteriales; f__Sphingobacteriaceae; g__Sphingobacterium; s__Sphingobacterium_spiritivorum	0.999994	c__Bacteroidia	o__Sphingobacteriales	f__Sphingobacteriaceae	g__Sphingobacterium	s__Sphingobacterium_spiritivorum	4.86265e-05	0.0069458	0.0231788	0.6	0.0675676	0.0666667	0	0.0666667	0.2	0
FT591	8965e432a5f501a51aa68130c34ef10f	d__Bacteria; p__Bacteroidota; c__Bacteroidia; o__Flavobacteriales; f__Weeksellaceae; g__Chryseobacterium	0.999971	c__Bacteroidia	o__Flavobacteriales	f__Weeksellaceae	g__Chryseobacterium	g__Chryseobacterium	4.85953e-05	0.0145786	0.00662252	0.2	0.0135135	0	0	0	0.0666667	0
FT2694	d75a1faa8277ff01258ebf8a517cee9b	d__Bacteria; p__Actinobacteriota; c__Actinobacteria; o__Micrococcales; f__Micrococcaceae; g__Nesterenkonia	0.912098	c__Actinobacteria	o__Micrococcales	f__Micrococcaceae	g__Nesterenkonia	g__Nesterenkonia	4.84963e-05	0.00968282	0.00993378	0.6	0.0405405	0.0666667	0.0714286	0	0	0.0666667
FT3442	98ddfdd316ee429492730f4bc0a8a492	d__Bacteria; p__Proteobacteria; c__Alphaproteobacteria; o__Rhizobiales; f__Beijerinckiaceae; g__Methylobacterium-Methylorubrum	0.99999	c__Alphaproteobacteria	o__Rhizobiales	f__Beijerinckiaceae	g__Methylobacterium-Methylorubrum	g__Methylobacterium-Methylorubrum	4.83236e-05	0.00696271	0.119205	1	0.364865	0.466667	0.357143	0.333333	0.266667	0.4
FT2971	8de1f617e7c939fb2907ff5da7cf531f	d__Bacteria; p__Bacteroidota; c__Bacteroidia; o__Sphingobacteriales; f__Sphingobacteriaceae; g__Pedobacter	0.979397	c__Bacteroidia	o__Sphingobacteriales	f__Sphingobacteriaceae	g__Pedobacter	g__Pedobacter	4.8194e-05	0.0107922	0.0331126	0.6	0.108108	0	0.0714286	0.333333	0.133333	0
FT7	86efe04362fb44063f84d73f3932aa4d	d__Bacteria; p__Fusobacteriota; c__Fusobacteriia; o__Fusobacteriales; f__Fusobacteriaceae; g__Fusobacterium	1	c__Fusobacteriia	o__Fusobacteriales	f__Fusobacteriaceae	g__Fusobacterium	g__Fusobacterium	4.80952e-05	0.00441322	0.112583	1	0.310811	0.4	0.0714286	0.6	0.133333	0.333333
FT1212	3c7accfa44ffa43c36ce9b4b71fc5dfa	d__Bacteria; p__Firmicutes; c__Bacilli; o__Lactobacillales; f__Lactobacillaceae; g__Lactobacillus; s__Lactobacillus_iners	0.994543	c__Bacilli	o__Lactobacillales	f__Lactobacillaceae	g__Lactobacillus	s__Lactobacillus_iners	4.80474e-05	0.0142622	0.00662252	0.2	0.0135135	0.0666667	0	0	0	0
FT2007	2fe2455dd044ba22ebc2d853e7bbbbd1	d__Bacteria; p__Bacteroidota; c__Bacteroidia; o__Bacteroidales; f__Prevotellaceae; g__Prevotella; s__Prevotella_histicola	0.727634	c__Bacteroidia	o__Bacteroidales	f__Prevotellaceae	g__Prevotella	s__Prevotella_histicola	4.80388e-05	0.00471828	0.089404	1	0.27027	0.2	0.214286	0.466667	0.133333	0.333333
FT1034	654d006a93e2232b36c3886ea873c4cf	d__Bacteria; p__Firmicutes; c__Bacilli; o__Exiguobacterales; f__Exiguobacteraceae; g__Exiguobacterium; s__Exiguobacterium_undae	0.702316	c__Bacilli	o__Exiguobacterales	f__Exiguobacteraceae	g__Exiguobacterium	s__Exiguobacterium_undae	4.78311e-05	0.00297887	0.168874	1	0.391892	0.466667	0.142857	0.466667	0.266667	0.6
FT107	5572e4b64b5bd9461b932b2a815aa013	d__Bacteria; p__Firmicutes; c__Bacilli; o__Lactobacillales; f__Lactobacillaceae; g__Lactobacillus; s__Lactobacillus_helveticus	0.807953	c__Bacilli	o__Lactobacillales	f__Lactobacillaceae	g__Lactobacillus	s__Lactobacillus_helveticus	4.78171e-05	0.00934696	0.0331126	0.8	0.0810811	0.2	0.0714286	0.0666667	0	0.0666667
FT2205	d54c255b378728a3f60637bafc6cc72f	d__Bacteria; p__Firmicutes; c__Bacilli; o__Lactobacillales; f__Streptococcaceae; g__Streptococcus	0.99999	c__Bacilli	o__Lactobacillales	f__Streptococcaceae	g__Streptococcus	g__Streptococcus	4.7787e-05	0.00589695	0.0629139	1	0.175676	0.133333	0.142857	0.133333	0.2	0.266667
FT44	d2af80c0b746f1478f8ae185c78d841f	d__Bacteria; p__Actinobacteriota; c__Actinobacteria; o__Corynebacteriales; f__Mycobacteriaceae; g__Mycobacterium	0.999995	c__Actinobacteria	o__Corynebacteriales	f__Mycobacteriaceae	g__Mycobacterium	g__Mycobacterium	4.76119e-05	0.0117812	0.013245	0.2	0.0135135	0	0	0.0666667	0	0
FT1442	5c55c3f7ebcc654750e01acf824e81fa	d__Bacteria; p__Firmicutes; c__Bacilli; o__Brevibacillales; f__Brevibacillaceae; g__Brevibacillus	1	c__Bacilli	o__Brevibacillales	f__Brevibacillaceae	g__Brevibacillus	g__Brevibacillus	4.75259e-05	0.0100018	0.0596026	0.6	0.121622	0.2	0	0.333333	0.0666667	0
FT2078	d4651560946c783795db7db7f3d8e4f1	d__Bacteria; p__Actinobacteriota; c__Actinobacteria; o__Micrococcales; f__Micrococcaceae; g__Kocuria; s__Rothia_kristinae	0.99117	c__Actinobacteria	o__Micrococcales	f__Micrococcaceae	g__Kocuria	s__Rothia_kristinae	4.71066e-05	0.0036927	0.0927152	0.8	0.22973	0.133333	0.214286	0.466667	0.333333	0
FT2675	44294b7d0c61a7f720cfcd1a744f8bb0	d__Bacteria; p__Proteobacteria; c__Alphaproteobacteria; o__Micavibrionales; f__uncultured; g__uncultured; s__uncultured_bacterium	0.941402	c__Alphaproteobacteria	o__Micavibrionales	c__Alphaproteobacteria	g__uncultured	s__uncultured_bacterium	4.69856e-05	0.00820746	0.0496689	0.8	0.162162	0.266667	0	0.133333	0.333333	0.0666667
FT405	a4f2265ef533e6721cbb006b8bb63785	d__Bacteria; p__Proteobacteria; c__Alphaproteobacteria; o__Rhizobiales; f__Rhizobiaceae; g__Phyllobacterium	0.991988	c__Alphaproteobacteria	o__Rhizobiales	f__Rhizobiaceae	g__Phyllobacterium	g__Phyllobacterium	4.69303e-05	0.00858631	0.0662252	0.8	0.202703	0.0666667	0.285714	0.133333	0	0.533333
FT3072	412c4c8dd3b06a4c5473eab7bea75561	d__Bacteria; p__Proteobacteria; c__Gammaproteobacteria; o__Pseudomonadales; f__Pseudomonadaceae; g__Pseudomonas	0.999795	c__Gammaproteobacteria	o__Pseudomonadales	f__Pseudomonadaceae	g__Pseudomonas	g__Pseudomonas	4.69085e-05	0.0108423	0.00662252	0.2	0.027027	0	0	0	0.133333	0
FT2493	78ca8979f14a62ec6afb7311b2f77379	d__Bacteria; p__Bacteroidota; c__Bacteroidia; o__Flavobacteriales; f__Weeksellaceae; g__Chryseobacterium	0.999937	c__Bacteroidia	o__Flavobacteriales	f__Weeksellaceae	g__Chryseobacterium	g__Chryseobacterium	4.68702e-05	0.0135213	0.013245	0.4	0.0405405	0	0	0.133333	0.0666667	0
FT1784	48ee119412bf3a2dc7d4aa2dac9b28a5	d__Bacteria; p__Proteobacteria; c__Alphaproteobacteria; o__Acetobacterales; f__Acetobacteraceae; g__Acetobacteraceae; s__Roseomonas_sp.	0.998511	c__Alphaproteobacteria	o__Acetobacterales	f__Acetobacteraceae	g__Acetobacteraceae	s__Roseomonas_sp.	4.64438e-05	0.00340798	0.0993377	1	0.283784	0.4	0.0714286	0.466667	0.4	0.0666667
FT643	1fb4f683a9a8fd87f5c633534e14fb4a	d__Bacteria; p__Fusobacteriota; c__Fusobacteriia; o__Fusobacteriales; f__Leptotrichiaceae; g__Leptotrichia	1	c__Fusobacteriia	o__Fusobacteriales	f__Leptotrichiaceae	g__Leptotrichia	g__Leptotrichia	4.62948e-05	0.00552403	0.089404	1	0.283784	0.2	0.0714286	0.466667	0.2	0.466667
FT532	a29ef9fcfe34d211735920f163ff81bb	d__Bacteria; p__Proteobacteria; c__Gammaproteobacteria; o__Burkholderiales; f__Neisseriaceae; g__Kingella; s__uncultured_bacterium	0.977776	c__Gammaproteobacteria	o__Burkholderiales	f__Neisseriaceae	g__Kingella	g__Kingella	4.61465e-05	0.00600438	0.0794702	0.8	0.256757	0.333333	0	0.4	0.2	0.333333
FT3190	b1402cf843ef6cb471e46ac0684383be	d__Bacteria; p__Proteobacteria; c__Alphaproteobacteria; o__Rhodospirillales; f__uncultured; g__uncultured; s__uncultured_soil	0.992881	c__Alphaproteobacteria	o__Rhodospirillales	c__Alphaproteobacteria	g__uncultured	s__uncultured_soil	4.61341e-05	0.00719287	0.0794702	1	0.175676	0.333333	0.142857	0.0666667	0.266667	0.0666667
FT887	dd92744e6e1ab982e648dbfabab61f1b	d__Bacteria; p__Proteobacteria; c__Gammaproteobacteria; o__Burkholderiales; f__Comamonadaceae	0.999994	c__Gammaproteobacteria	o__Burkholderiales	f__Comamonadaceae	f__Comamonadaceae	f__Comamonadaceae	4.59711e-05	0.00290569	0.0860927	0.8	0.216216	0.4	0	0.133333	0.4	0.133333
FT2248	5320a151ba03f45b593a133a8b3a1d8f	d__Bacteria; p__Proteobacteria; c__Gammaproteobacteria; o__Burkholderiales; f__Oxalobacteraceae	0.998093	c__Gammaproteobacteria	o__Burkholderiales	f__Oxalobacteraceae	f__Oxalobacteraceae	f__Oxalobacteraceae	4.57339e-05	0.0108726	0.0927152	1	0.297297	0.466667	0.142857	0.333333	0.133333	0.4
FT1008	f25370494f881ad9061ef81212da26c1	d__Bacteria; p__Proteobacteria; c__Gammaproteobacteria; o__Pseudomonadales; f__Pseudomonadaceae	1	c__Gammaproteobacteria	o__Pseudomonadales	f__Pseudomonadaceae	f__Pseudomonadaceae	f__Pseudomonadaceae	4.55669e-05	0.00507763	0.0397351	1	0.135135	0.2	0.0714286	0.0666667	0.0666667	0.266667
FT2166	44f1f0b88daf052fe3056e452549b627	d__Bacteria; p__Firmicutes; c__Bacilli; o__Lactobacillales; f__Vagococcaceae; g__Vagococcus	0.998352	c__Bacilli	o__Lactobacillales	f__Vagococcaceae	g__Vagococcus	g__Vagococcus	4.54311e-05	0.00680116	0.089404	0.8	0.189189	0.2	0.214286	0.133333	0	0.4
FT37	038b6cff2bc6ccaea8f34267f07828ad	d__Bacteria; p__Actinobacteriota; c__Actinobacteria; o__Corynebacteriales; f__Corynebacteriaceae; g__Corynebacterium	0.99044	c__Actinobacteria	o__Corynebacteriales	f__Corynebacteriaceae	g__Corynebacterium	g__Corynebacterium	4.50357e-05	0.010197	0.0629139	0.8	0.189189	0.2	0.142857	0.0666667	0	0.533333
FT2829	5f87bc2ec37b3db21a075845d7670955	d__Bacteria; p__Proteobacteria; c__Alphaproteobacteria; o__Sphingomonadales; f__Sphingomonadaceae; g__Sphingomonas	0.99999	c__Alphaproteobacteria	o__Sphingomonadales	f__Sphingomonadaceae	g__Sphingomonas	g__Sphingomonas	4.50099e-05	0.00382031	0.0993378	1	0.283784	0.4	0.214286	0.266667	0.2	0.333333
FT2803	12f5452d972a4180402e0f732e647129	d__Bacteria; p__Proteobacteria; c__Alphaproteobacteria; o__Sphingomonadales; f__Sphingomonadaceae; g__Sphingomonas; s__Sphingomonas_koreensis	0.948192	c__Alphaproteobacteria	o__Sphingomonadales	f__Sphingomonadaceae	g__Sphingomonas	s__Sphingomonas_koreensis	4.49038e-05	0.00595722	0.0264901	0.8	0.0945946	0.0666667	0	0.133333	0.2	0.0666667
FT2075	885a92965c99ed8afc7e92c4df6ebb18	d__Bacteria; p__Proteobacteria; c__Alphaproteobacteria; o__Sphingomonadales; f__Sphingomonadaceae; g__Novosphingobium	0.98874	c__Alphaproteobacteria	o__Sphingomonadales	f__Sphingomonadaceae	g__Novosphingobium	g__Novosphingobium	4.49018e-05	0.00452818	0.0496689	0.6	0.121622	0.2	0	0.133333	0.266667	0
FT2241	9f0f33b07b37075a000b2df55114f914	d__Bacteria; p__Bacteroidota; c__Bacteroidia; o__Flavobacteriales; f__Flavobacteriaceae; g__Flavobacterium	1	c__Bacteroidia	o__Flavobacteriales	f__Flavobacteriaceae	g__Flavobacterium	g__Flavobacterium	4.44409e-05	0.0116438	0.0198676	0.2	0.054054	0.266667	0	0	0	0
FT2548	3ebbe46ad544c0e3e3e01cd1b7b18652	d__Bacteria; p__Bdellovibrionota; c__Bdellovibrionia; o__Bdellovibrionales; f__Bdellovibrionaceae; g__Bdellovibrio; s__uncultured_bacterium	0.986069	c__Bdellovibrionia	o__Bdellovibrionales	f__Bdellovibrionaceae	g__Bdellovibrio	g__Bdellovibrio	4.41802e-05	0.00388789	0.0430464	0.6	0.0810811	0.266667	0	0	0.0666667	0.0666667
FT3447	615c750ea6711f6f4100bf40c61e0733	d__Bacteria; p__Proteobacteria; c__Gammaproteobacteria; o__Pseudomonadales; f__Pseudomonadaceae; g__Pseudomonas	0.982985	c__Gammaproteobacteria	o__Pseudomonadales	f__Pseudomonadaceae	g__Pseudomonas	g__Pseudomonas	4.40616e-05	0.0117129	0.0298013	0.6	0.0945946	0.133333	0	0.0666667	0.266667	0
FT1582	9bdc49e9ddad4a4046b8b5371c96c907	d__Bacteria; p__Actinobacteriota; c__Actinobacteria; o__Corynebacteriales; f__Corynebacteriaceae; g__Corynebacterium	0.998756	c__Actinobacteria	o__Corynebacteriales	f__Corynebacteriaceae	g__Corynebacterium	g__Corynebacterium	4.39954e-05	0.00260718	0.112583	1	0.283784	0.533333	0.142857	0.333333	0.2	0.2
FT1812	34a35310e9e8a371dd9c8859e501c899	d__Bacteria; p__Bacteroidota; c__Bacteroidia; o__Bacteroidales; f__Prevotellaceae; g__Prevotella; s__Prevotella_bivia	1	c__Bacteroidia	o__Bacteroidales	f__Prevotellaceae	g__Prevotella	s__Prevotella_bivia	4.39907e-05	0.00649857	0.0827815	1	0.243243	0.2	0.357143	0.333333	0.0666667	0.266667
FT158	a78f059d681ef7dae31a64257b5715fc	d__Bacteria; p__Proteobacteria; c__Gammaproteobacteria; o__Burkholderiales; f__Alcaligenaceae; g__Advenella	0.918938	c__Gammaproteobacteria	o__Burkholderiales	f__Alcaligenaceae	g__Advenella	g__Advenella	4.37869e-05	0.00863356	0.0927152	1	0.297297	0.4	0.0714286	0.333333	0.4	0.266667
FT2101	7d673969dcdf2c1a4e4f4fbb2a5db24b	d__Bacteria; p__Bacteroidota; c__Bacteroidia; o__Flavobacteriales; f__Weeksellaceae; g__Chryseobacterium	0.99741	c__Bacteroidia	o__Flavobacteriales	f__Weeksellaceae	g__Chryseobacterium	g__Chryseobacterium	4.37404e-05	0.00895813	0.0463576	1	0.162162	0.2	0.0714286	0.133333	0.133333	0.266667
FT908	d7fd58b4ccafe20386267eed79efeacb	d__Bacteria; p__Actinobacteriota; c__Actinobacteria; o__Micrococcales; f__Microbacteriaceae; g__Agromyces	0.902286	c__Actinobacteria	o__Micrococcales	f__Microbacteriaceae	g__Agromyces	g__Agromyces	4.3694e-05	0.0109477	0.0264901	0.8	0.0945946	0	0.142857	0.133333	0.0666667	0.133333
FT1298	c3852808f5d9cea1fdb086e50362249a	d__Bacteria; p__Proteobacteria; c__Gammaproteobacteria; o__Pasteurellales; f__Pasteurellaceae; g__Actinobacillus	0.853751	c__Gammaproteobacteria	o__Pasteurellales	f__Pasteurellaceae	g__Actinobacillus	g__Actinobacillus	4.33343e-05	0.00268001	0.112583	1	0.283784	0.2	0.214286	0.666667	0.0666667	0.266667
FT1475	9e333d76ed2e2a8a7dec943f5c879c4c	d__Bacteria; p__Actinobacteriota; c__Actinobacteria; o__Corynebacteriales; f__Corynebacteriaceae; g__Corynebacterium	0.999217	c__Actinobacteria	o__Corynebacteriales	f__Corynebacteriaceae	g__Corynebacterium	g__Corynebacterium	4.32001e-05	0.0114509	0.0364238	0.6	0.0945946	0.2	0.0714286	0	0	0.2
FT2423	b7e3c62f7fe92ae3583c3e6df315d134	d__Bacteria; p__Bacteroidota; c__Bacteroidia; o__Flavobacteriales; f__Weeksellaceae; g__Empedobacter; s__uncultured_bacterium	0.785094	c__Bacteroidia	o__Flavobacteriales	f__Weeksellaceae	g__Empedobacter	g__Empedobacter	4.3181e-05	0.00283513	0.125828	0.8	0.310811	0.466667	0	0.2	0.4	0.466667
FT2517	f721ea90f5895741b7c48ecafbc55304	d__Bacteria; p__Proteobacteria; c__Alphaproteobacteria; o__Rhizobiales; f__Xanthobacteraceae; g__Rhodoplanes	0.893746	c__Alphaproteobacteria	o__Rhizobiales	f__Xanthobacteraceae	g__Rhodoplanes	g__Rhodoplanes	4.31152e-05	0.0012147	0.152318	0.8	0.378378	0.133333	0.785714	0.8	0	0.2
FT2364	02ef647f808c599c2326567a85ca86df	d__Bacteria; p__Proteobacteria; c__Alphaproteobacteria; o__Rhizobiales; f__Labraceae; g__Labrys; s__Labrys_sp.	0.835802	c__Alphaproteobacteria	o__Rhizobiales	f__Labraceae	g__Labrys	s__Labrys_sp.	4.30481e-05	0.00493115	0.0397351	0.2	0.0945946	0	0.5	0	0	0
FT3094	bda9d13b584b3c4a5dd4336c0f088cc5	d__Bacteria; p__Actinobacteriota; c__Actinobacteria; o__Corynebacteriales; f__Corynebacteriaceae; g__Corynebacterium	0.98998	c__Actinobacteria	o__Corynebacteriales	f__Corynebacteriaceae	g__Corynebacterium	g__Corynebacterium	4.27529e-05	0.00699358	0.0794702	1	0.243243	0.266667	0.357143	0.4	0.0666667	0.133333
FT1761	3cfe02f5b17dfc4f2ca1c2b46909f8ed	d__Bacteria; p__Proteobacteria; c__Alphaproteobacteria; o__Rhodobacterales; f__Rhodobacteraceae	0.999973	c__Alphaproteobacteria	o__Rhodobacterales	f__Rhodobacteraceae	f__Rhodobacteraceae	f__Rhodobacteraceae	4.26767e-05	0.00970378	0.0298013	0.4	0.0675676	0	0	0	0.133333	0.2
FT1504	f8a344e09a25ce5b980be0cb8c01bab6	d__Bacteria; p__Bacteroidota; c__Bacteroidia; o__Sphingobacteriales; f__Sphingobacteriaceae; g__Pedobacter	0.999054	c__Bacteroidia	o__Sphingobacteriales	f__Sphingobacteriaceae	g__Pedobacter	g__Pedobacter	4.25855e-05	0.00861431	0.0629139	0.8	0.175676	0.0666667	0	0.333333	0.2	0.266667
FT3257	c4911b948bbbcf62f29ce4efad87bc42	d__Bacteria; p__Proteobacteria; c__Gammaproteobacteria; o__Burkholderiales; f__Methylophilaceae; g__Methylotenera	0.866114	c__Gammaproteobacteria	o__Burkholderiales	f__Methylophilaceae	g__Methylotenera	g__Methylotenera	4.2232e-05	0.00637989	0.0827815	1	0.243243	0.333333	0.214286	0.266667	0.0666667	0.333333
FT2766	c26b104fd9eb0a95d2ed6d8729cca27b	d__Bacteria; p__Firmicutes; c__Bacilli; o__Lactobacillales; f__Streptococcaceae; g__Streptococcus	0.999999	c__Bacilli	o__Lactobacillales	f__Streptococcaceae	g__Streptococcus	g__Streptococcus	4.22106e-05	0.00844256	0.0695364	1	0.175676	0.0666667	0.142857	0.133333	0.0666667	0.466667
FT1553	4cd15647eeed8f4a715f3b559d324c11	d__Bacteria; p__Proteobacteria; c__Gammaproteobacteria; o__Xanthomonadales; f__Xanthomonadaceae	0.999999	c__Gammaproteobacteria	o__Xanthomonadales	f__Xanthomonadaceae	f__Xanthomonadaceae	f__Xanthomonadaceae	4.20628e-05	0.00466713	0.0430464	0.6	0.121622	0.466667	0	0.0666667	0	0.0666667
FT312	7014af1a9a8d3c04464b32361a9a7513	d__Bacteria; p__Proteobacteria; c__Gammaproteobacteria; o__Enterobacterales; f__Erwiniaceae	0.745089	c__Gammaproteobacteria	o__Enterobacterales	f__Erwiniaceae	f__Erwiniaceae	f__Erwiniaceae	4.19133e-05	0.00822407	0.00662252	0.2	0.0135135	0	0	0	0	0.0666667
FT1933	b09f28726eb7bfd65b077536181a0bcb	d__Bacteria; p__Proteobacteria; c__Alphaproteobacteria; o__Acetobacterales; f__Acetobacteraceae; g__Roseococcus	0.995655	c__Alphaproteobacteria	o__Acetobacterales	f__Acetobacteraceae	g__Roseococcus	g__Roseococcus	4.18469e-05	0.00862774	0.0165563	0.6	0.0405405	0.0666667	0	0.0666667	0.0666667	0
FT2233	e9d5d86a96fb54738765e53cb6ba2b3a	d__Bacteria; p__Proteobacteria; c__Alphaproteobacteria; o__Acetobacterales; f__Acetobacteraceae; g__Roseomonas; s__Roseomonas_cervicalis	0.970188	c__Alphaproteobacteria	o__Acetobacterales	f__Acetobacteraceae	g__Roseomonas	s__Roseomonas_cervicalis	4.16702e-05	0.00331561	0.0728477	1	0.189189	0.2	0.285714	0.266667	0.0666667	0.133333
FT1830	b3503fab1a2215309fb78c27e0cb2dc8	d__Bacteria; p__Proteobacteria; c__Alphaproteobacteria; o__Rhodobacterales; f__Rhodobacteraceae; g__Paracoccus	0.993297	c__Alphaproteobacteria	o__Rhodobacterales	f__Rhodobacteraceae	g__Paracoccus	g__Paracoccus	4.15774e-05	0.0019603	0.115894	1	0.297297	0.4	0.357143	0.266667	0.133333	0.333333
FT378	ff65d712175c17b7fa2be6075a1333de	d__Bacteria; p__Firmicutes; c__Bacilli; o__Lactobacillales; f__Streptococcaceae; g__Streptococcus	0.99999	c__Bacilli	o__Lactobacillales	f__Streptococcaceae	g__Streptococcus	g__Streptococcus	4.13188e-05	0.00708517	0.0364238	0.8	0.121622	0	0.0714286	0.133333	0.266667	0.133333
FT2372	996276a9270ed3900ef892f5adc7cffb	d__Bacteria; p__Cyanobacteria; c__Vampirivibrionia; o__Obscuribacterales; f__Obscuribacteraceae; g__Obscuribacteraceae; s__uncultured_bacterium	0.99969	c__Vampirivibrionia	o__Obscuribacterales	f__Obscuribacteraceae	g__Obscuribacteraceae	g__Obscuribacteraceae	4.09061e-05	0.00285454	0.129139	0.6	0.324324	0	0.642857	0.733333	0	0.266667
FT341	3fca18c111bd3d1db26fd48c44838d00	d__Bacteria; p__Proteobacteria; c__Gammaproteobacteria; o__Pseudomonadales; f__Pseudomonadaceae; g__Pseudomonas; s__Pseudomonas_anguilliseptica	0.785669	c__Gammaproteobacteria	o__Pseudomonadales	f__Pseudomonadaceae	g__Pseudomonas	s__Pseudomonas_anguilliseptica	4.07922e-05	0.00635682	0.0927152	1	0.324324	0.4	0.0714286	0.533333	0.2	0.4
FT1189	90b7ce9ae821c75b93b9da0cdea6c603	d__Bacteria; p__Proteobacteria; c__Gammaproteobacteria; o__Xanthomonadales; f__Xanthomonadaceae; g__Stenotrophomonas	0.999992	c__Gammaproteobacteria	o__Xanthomonadales	f__Xanthomonadaceae	g__Stenotrophomonas	g__Stenotrophomonas	4.0772e-05	0.00485314	0.0596026	0.8	0.135135	0.0666667	0.0714286	0.466667	0	0.0666667
FT1256	ce0ff1c8a6d531c2ec45db193113686f	d__Bacteria; p__Proteobacteria; c__Gammaproteobacteria; o__Pseudomonadales; f__Moraxellaceae; g__Psychrobacter	0.999927	c__Gammaproteobacteria	o__Pseudomonadales	f__Moraxellaceae	g__Psychrobacter	g__Psychrobacter	4.05242e-05	0.00723771	0.0463576	1	0.135135	0.2	0.0714286	0.133333	0.0666667	0.2
FT1609	8366578cf47d834ff578cb78c954dc61	d__Bacteria; p__Proteobacteria; c__Gammaproteobacteria; o__Burkholderiales; f__Neisseriaceae; g__uncultured; s__uncultured_bacterium	0.99831	c__Gammaproteobacteria	o__Burkholderiales	f__Neisseriaceae	f__Neisseriaceae	s__uncultured_bacterium	4.05019e-05	0.00789576	0.0794702	1	0.243243	0.133333	0.142857	0.466667	0.133333	0.333333
FT1699	7e0a134fdfebc06f4c0289d981d9ae2e	d__Bacteria; p__Proteobacteria; c__Alphaproteobacteria; o__Rhodobacterales; f__Rhodobacteraceae; g__Paracoccus	0.947503	c__Alphaproteobacteria	o__Rhodobacterales	f__Rhodobacteraceae	g__Paracoccus	g__Paracoccus	4.04282e-05	0.00582601	0.0264901	0.6	0.0540541	0.133333	0	0.0666667	0	0.0666667
FT1720	2f412b140874019c2230fcc5b141fc3a	d__Bacteria; p__Proteobacteria; c__Gammaproteobacteria; o__Pseudomonadales; f__Pseudomonadaceae; g__Pseudomonas	0.999901	c__Gammaproteobacteria	o__Pseudomonadales	f__Pseudomonadaceae	g__Pseudomonas	g__Pseudomonas	4.03992e-05	0.0111421	0.00993377	0.4	0.0405405	0	0.142857	0	0	0.0666667
FT215	35975d12687a0ce950054d2fd668e025	d__Bacteria; p__Firmicutes; c__Bacilli; o__Lactobacillales; f__Streptococcaceae; g__Streptococcus	1	c__Bacilli	o__Lactobacillales	f__Streptococcaceae	g__Streptococcus	g__Streptococcus	4.03767e-05	0.0039306	0.102649	0.6	0.216216	0.266667	0.142857	0	0	0.666667
FT1709	9e78d9411737d69847ba87ed03f99776	d__Bacteria; p__Actinobacteriota; c__Actinobacteria; o__Corynebacteriales; f__Corynebacteriaceae; g__Corynebacterium; s__Corynebacterium_propinquum	0.915651	c__Actinobacteria	o__Corynebacteriales	f__Corynebacteriaceae	g__Corynebacterium	s__Corynebacterium_propinquum	4.01996e-05	0.00551106	0.102649	1	0.243243	0.266667	0.0714286	0.466667	0.2	0.2
FT3181	aedb608edf0745f98ba7a8fdddb17e5d	d__Bacteria; p__Actinobacteriota; c__Actinobacteria; o__Micrococcales; f__Micrococcaceae; g__Paeniglutamicibacter	0.897937	c__Actinobacteria	o__Micrococcales	f__Micrococcaceae	g__Paeniglutamicibacter	g__Paeniglutamicibacter	4.01681e-05	0.00260967	0.0860927	1	0.216216	0.2	0.214286	0.2	0.133333	0.333333
FT1108	042119e7d4da05ce18d06a1995bdbcd2	d__Bacteria; p__Verrucomicrobiota; c__Verrucomicrobiae; o__Verrucomicrobiales; f__Verrucomicrobiaceae; g__Verrucomicrobium	0.989357	c__Verrucomicrobiae	o__Verrucomicrobiales	f__Verrucomicrobiaceae	g__Verrucomicrobium	g__Verrucomicrobium	3.98937e-05	0.0110717	0.013245	0.2	0.0135135	0	0	0	0.0666667	0
FT2817	e7d3a7ef6e4ea3158145795e3f70ae12	d__Bacteria; p__Bacteroidota; c__Bacteroidia; o__Cytophagales; f__Spirosomaceae; g__Dyadobacter	0.999999	c__Bacteroidia	o__Cytophagales	f__Spirosomaceae	g__Dyadobacter	g__Dyadobacter	3.97354e-05	0.00670668	0.0298013	0.8	0.0675676	0.0666667	0.0714286	0.133333	0.0666667	0
FT282	d0959c9dea289e73f251a5901649efec	d__Bacteria; p__Firmicutes; c__Bacilli; o__Bacillales; f__Bacillaceae; g__Oceanobacillus	0.99974	c__Bacilli	o__Bacillales	f__Bacillaceae	g__Oceanobacillus	g__Oceanobacillus	3.96903e-05	0.00667557	0.0198676	0.2	0.054054	0.266667	0	0	0	0
FT2730	7ddf500e0f8a8d0ad4ea06db083805cd	d__Bacteria; p__Proteobacteria; c__Gammaproteobacteria; o__Burkholderiales; f__Comamonadaceae; g__Hydrogenophaga	0.839285	c__Gammaproteobacteria	o__Burkholderiales	f__Comamonadaceae	g__Hydrogenophaga	g__Hydrogenophaga	3.95403e-05	0.00191658	0.122517	0.6	0.283784	0	0.642857	0.733333	0	0.0666667
FT523	30477f6ba2d9b752687d7f045ace90cb	d__Bacteria; p__Proteobacteria; c__Gammaproteobacteria; o__Pasteurellales; f__Pasteurellaceae; g__Aggregatibacter	0.876805	c__Gammaproteobacteria	o__Pasteurellales	f__Pasteurellaceae	g__Aggregatibacter	g__Aggregatibacter	3.95145e-05	0.00351256	0.0860927	1	0.243243	0.333333	0.142857	0.466667	0.0666667	0.2
FT95	fccc5a3e793ac4daed9d4029dbe67345	d__Bacteria; p__Proteobacteria; c__Gammaproteobacteria; o__Burkholderiales; f__Burkholderiaceae; g__Ralstonia	0.985222	c__Gammaproteobacteria	o__Burkholderiales	f__Burkholderiaceae	g__Ralstonia	g__Ralstonia	3.94749e-05	0.00320596	0.102649	0.8	0.297297	0.333333	0.642857	0.333333	0	0.2
FT458	dc203d08057a58cdb78cadffe1a3f540	d__Bacteria; p__Proteobacteria; c__Gammaproteobacteria; o__Xanthomonadales; f__Rhodanobacteraceae; g__Chiayiivirga; s__uncultured_bacterium	0.979994	c__Gammaproteobacteria	o__Xanthomonadales	f__Rhodanobacteraceae	g__Chiayiivirga	g__Chiayiivirga	3.94447e-05	0.0104351	0.0264901	0.6	0.0405405	0.0666667	0.0714286	0	0.0666667	0
FT910	8eadb6912394c25e001421ded049f1f3	d__Bacteria; p__Proteobacteria; c__Gammaproteobacteria; o__Enterobacterales; f__Morganellaceae; g__Candidatus_Hamiltonella	1	c__Gammaproteobacteria	o__Enterobacterales	f__Morganellaceae	g__Candidatus_Hamiltonella	g__Candidatus_Hamiltonella	3.9405e-05	0.0117085	0.00662252	0.4	0.027027	0	0	0.0666667	0.0666667	0
FT2913	acdb09b5ec356ea37032756e7b3a9fa8	d__Bacteria; p__Actinobacteriota; c__Actinobacteria; o__Corynebacteriales; f__Corynebacteriaceae; g__Turicella; s__uncultured_bacterium	0.956124	c__Actinobacteria	o__Corynebacteriales	f__Corynebacteriaceae	g__Turicella	g__Turicella	3.90993e-05	0.00287977	0.0662252	1	0.202703	0.2	0.285714	0.133333	0.0666667	0.333333
FT3025	e922968a1616d4a954f45075c41f3d6f	d__Bacteria; p__Bacteroidota; c__Bacteroidia; o__Flavobacteriales; f__Weeksellaceae; g__Chryseobacterium	0.999999	c__Bacteroidia	o__Flavobacteriales	f__Weeksellaceae	g__Chryseobacterium	g__Chryseobacterium	3.8802e-05	0.00701707	0.0860927	1	0.22973	0.133333	0.142857	0.0666667	0.2	0.6
FT1004	38412cb3499e50c34eea5ffc0923fc15	d__Bacteria; p__Proteobacteria; c__Alphaproteobacteria; o__Sphingomonadales; f__Sphingomonadaceae; g__Sphingobium	0.985952	c__Alphaproteobacteria	o__Sphingomonadales	f__Sphingomonadaceae	g__Sphingobium	g__Sphingobium	3.86202e-05	0.002693	0.0695364	0.8	0.148649	0.4	0.0714286	0.0666667	0.2	0
FT3298	351c69936740f44ac96de3acdcc72078	d__Bacteria; p__Firmicutes; c__Bacilli; o__Lactobacillales; f__Leuconostocaceae; g__Leuconostoc	1	c__Bacilli	o__Lactobacillales	f__Leuconostocaceae	g__Leuconostoc	g__Leuconostoc	3.85241e-05	0.0101666	0.0231788	0.4	0.0675676	0.133333	0.214286	0	0	0
FT361	df57d8c08914039e214281a55405aeed	d__Bacteria; p__Bacteroidota; c__Bacteroidia; o__Flavobacteriales; f__Flavobacteriaceae; g__Flavobacterium; s__Flavobacterium_chungbukense	0.724589	c__Bacteroidia	o__Flavobacteriales	f__Flavobacteriaceae	g__Flavobacterium	s__Flavobacterium_chungbukense	3.84824e-05	0.00987514	0.0165563	0.4	0.0675676	0.266667	0.0714286	0	0	0
FT902	656d387aec4cb67e0e8134aeee2aa4ad	d__Bacteria; p__Proteobacteria; c__Gammaproteobacteria; o__Pseudomonadales; f__Moraxellaceae; g__Acinetobacter	0.999994	c__Gammaproteobacteria	o__Pseudomonadales	f__Moraxellaceae	g__Acinetobacter	g__Acinetobacter	3.8296e-05	0.0102752	0.0596027	0.6	0.175676	0.266667	0	0	0.0666667	0.533333
FT2703	7b28714728748707b6e58384698f87cf	d__Bacteria; p__Bacteroidota; c__Bacteroidia; o__Cytophagales; f__Spirosomaceae; g__Dyadobacter	1	c__Bacteroidia	o__Cytophagales	f__Spirosomaceae	g__Dyadobacter	g__Dyadobacter	3.82938e-05	0.00509253	0.0562914	1	0.162162	0.0666667	0.0714286	0.133333	0.266667	0.266667
FT29	6b01ceb1dfaa3a80157931fa72301d4b	d__Bacteria; p__Firmicutes; c__Bacilli; o__Bacillales; f__Bacillaceae; g__Bacillus; s__Bacillus_beringensis	0.706006	c__Bacilli	o__Bacillales	f__Bacillaceae	g__Bacillus	s__Bacillus_beringensis	3.73617e-05	0.0050494	0.0529801	0.6	0.148649	0.133333	0.0714286	0.533333	0	0
FT916	74a328d284bf639cf9048cdd5687e045	d__Bacteria; p__Proteobacteria; c__Gammaproteobacteria; o__Pseudomonadales; f__Pseudomonadaceae; g__Pseudomonas	0.994317	c__Gammaproteobacteria	o__Pseudomonadales	f__Pseudomonadaceae	g__Pseudomonas	g__Pseudomonas	3.71468e-05	0.0102745	0.0165563	0.6	0.0675676	0.133333	0.142857	0.0666667	0	0
FT2997	ade3d305a4fc820ae598fd51a81363fa	d__Bacteria; p__Bacteroidota; c__Bacteroidia; o__Bacteroidales; f__Prevotellaceae; g__Prevotella; s__Prevotella_salivae	0.999374	c__Bacteroidia	o__Bacteroidales	f__Prevotellaceae	g__Prevotella	s__Prevotella_salivae	3.70841e-05	0.00401692	0.0562914	0.8	0.148649	0.0666667	0	0.333333	0.0666667	0.266667
FT1091	d8ea5aea0f5a7179d819c4cee7a5fe5d	d__Bacteria; p__Proteobacteria; c__Alphaproteobacteria; o__Rhizobiales; f__Beijerinckiaceae; g__Methylobacterium-Methylorubrum	1	c__Alphaproteobacteria	o__Rhizobiales	f__Beijerinckiaceae	g__Methylobacterium-Methylorubrum	g__Methylobacterium-Methylorubrum	3.69889e-05	0.00270219	0.0794702	1	0.256757	0.133333	0.357143	0.533333	0.2	0.0666667
FT472	a17cb83079e3abbd710411304db1d664	d__Bacteria; p__Proteobacteria; c__Gammaproteobacteria; o__Cellvibrionales; f__Cellvibrionaceae; g__Cellvibrio	1	c__Gammaproteobacteria	o__Cellvibrionales	f__Cellvibrionaceae	g__Cellvibrio	g__Cellvibrio	3.68276e-05	0.00218251	0.0993378	1	0.27027	0.4	0.142857	0.2	0.2	0.4
FT1281	e4a6fca3aeb26d63518acaadf226e18c	d__Bacteria; p__Proteobacteria; c__Gammaproteobacteria; o__Aeromonadales; f__Aeromonadaceae; g__Aeromonas; s__uncultured_gamma	0.904192	c__Gammaproteobacteria	o__Aeromonadales	f__Aeromonadaceae	g__Aeromonas	g__Aeromonas	3.64392e-05	0.00492569	0.0397351	0.8	0.108108	0.0666667	0	0.266667	0.0666667	0.133333
FT2228	0fb8733913340296ed1657436656e8db	d__Bacteria; p__Proteobacteria; c__Alphaproteobacteria; o__Rhizobiales; f__Beijerinckiaceae; g__Methylobacterium-Methylorubrum	0.999998	c__Alphaproteobacteria	o__Rhizobiales	f__Beijerinckiaceae	g__Methylobacterium-Methylorubrum	g__Methylobacterium-Methylorubrum	3.62826e-05	0.00103249	0.13245	0.6	0.310811	0.0666667	0.714286	0.8	0	0
FT1704	27e14e8d9b34a0b72c9d62f9b7b92e85	d__Bacteria; p__Actinobacteriota; c__Thermoleophilia; o__Solirubrobacterales; f__Solirubrobacteraceae; g__Patulibacter	1	c__Thermoleophilia	o__Solirubrobacterales	f__Solirubrobacteraceae	g__Patulibacter	g__Patulibacter	3.60844e-05	0.00983107	0.0198675	0.6	0.0810811	0.0666667	0.214286	0.133333	0	0
FT1650	4e0905a76608174fa8de591be37759c2	d__Bacteria; p__Proteobacteria; c__Gammaproteobacteria; o__Xanthomonadales; f__Xanthomonadaceae; g__Pseudoxanthomonas; s__Pseudoxanthomonas_mexicana	0.813249	c__Gammaproteobacteria	o__Xanthomonadales	f__Xanthomonadaceae	g__Pseudoxanthomonas	s__Pseudoxanthomonas_mexicana	3.58581e-05	0.0054142	0.0364238	0.8	0.108108	0	0.0714286	0.0666667	0.333333	0.0666667
FT1232	c72cc72401f8fb166df5837be031a45c	d__Bacteria; p__Firmicutes; c__Bacilli; o__Bacillales; f__Planococcaceae; g__Solibacillus	0.973855	c__Bacilli	o__Bacillales	f__Planococcaceae	g__Solibacillus	g__Solibacillus	3.57544e-05	0.00107606	0.10596	1	0.297297	0.333333	0.214286	0.4	0.0666667	0.466667
FT1831	f389d06388ada08dab7b6a6f7eb03be7	d__Bacteria; p__Proteobacteria; c__Gammaproteobacteria; o__Burkholderiales; f__Burkholderiaceae; g__Burkholderia-Caballeronia-Paraburkholderia	0.985446	c__Gammaproteobacteria	o__Burkholderiales	f__Burkholderiaceae	g__Burkholderia-Caballeronia-Paraburkholderia	g__Burkholderia-Caballeronia-Paraburkholderia	3.56856e-05	0.0029289	0.102649	1	0.27027	0.333333	0.285714	0.533333	0.133333	0.0666667
FT1263	0113d98e8c3826ba6e199d40d214674a	d__Bacteria; p__Actinobacteriota; c__Actinobacteria; o__Micrococcales; f__Micrococcaceae; g__Yaniella; s__uncultured_bacterium	0.869348	c__Actinobacteria	o__Micrococcales	f__Micrococcaceae	g__Yaniella	g__Yaniella	3.54604e-05	0.00204423	0.0596026	0.8	0.148649	0.266667	0.142857	0.2	0	0.133333
FT2289	6d2c52c984d394c8f0cbf494adade1f8	d__Bacteria; p__Firmicutes; c__Bacilli; o__Staphylococcales; f__Staphylococcaceae; g__Salinicoccus	0.959505	c__Bacilli	o__Staphylococcales	f__Staphylococcaceae	g__Salinicoccus	g__Salinicoccus	3.50984e-05	0.00304961	0.0562914	0.8	0.162162	0.133333	0.142857	0.133333	0	0.4
FT934	ea432430dfb03b5a6ccc3df6025938f9	d__Bacteria; p__Fusobacteriota; c__Fusobacteriia; o__Fusobacteriales; f__Leptotrichiaceae; g__Leptotrichia; s__uncultured_bacterium	0.997606	c__Fusobacteriia	o__Fusobacteriales	f__Leptotrichiaceae	g__Leptotrichia	g__Leptotrichia	3.50705e-05	0.00616289	0.0198676	0.4	0.0675676	0.0666667	0	0.266667	0	0
FT2053	c14930a98b0d6dfa7c770463f84b82c7	d__Bacteria; p__Bacteroidota; c__Bacteroidia; o__Flavobacteriales; f__Flavobacteriaceae; g__Flavobacterium; s__unidentified	0.777849	c__Bacteroidia	o__Flavobacteriales	f__Flavobacteriaceae	g__Flavobacterium	s__unidentified	3.50107e-05	0.00693522	0.0761589	0.8	0.22973	0.266667	0	0.133333	0.2	0.533333
FT1303	bc90fcca86316b9880743a8635ea32af	d__Bacteria; p__Actinobacteriota; c__Actinobacteria; o__Micrococcales; f__Dermatophilaceae; g__Mobilicoccus; s__Mobilicoccus_pelagius	0.867	c__Actinobacteria	o__Micrococcales	f__Dermatophilaceae	g__Mobilicoccus	s__Mobilicoccus_pelagius	3.49441e-05	0.00677418	0.0827815	0.8	0.189189	0.466667	0.0714286	0.333333	0	0.0666667
FT1137	0c1a428ab1d5c7bd1206dc4d92cd440e	d__Bacteria; p__Bacteroidota; c__Bacteroidia; o__Flavobacteriales; f__Crocinitomicaceae; g__Fluviicola; s__Flavobacteriia_bacterium	0.999991	c__Bacteroidia	o__Flavobacteriales	f__Crocinitomicaceae	g__Fluviicola	s__Flavobacteriia_bacterium	3.4915e-05	0.00479945	0.0198675	0.4	0.027027	0	0	0.0666667	0.0666667	0
FT1885	35a22537d68ee64fdaa5a7f23d0eab73	d__Bacteria; p__Proteobacteria; c__Gammaproteobacteria; o__Burkholderiales; f__Comamonadaceae	0.999999	c__Gammaproteobacteria	o__Burkholderiales	f__Comamonadaceae	f__Comamonadaceae	f__Comamonadaceae	3.46379e-05	0.00335806	0.0629139	0.8	0.189189	0.266667	0	0.0666667	0.133333	0.466667
FT631	b6b2af01383f7ae3b7c8779a8292bd6a	d__Bacteria; p__Firmicutes; c__Clostridia; o__Peptostreptococcales-Tissierellales; f__Peptostreptococcales-Tissierellales; g__Anaerococcus	1	c__Clostridia	o__Peptostreptococcales-Tissierellales	f__Peptostreptococcales-Tissierellales	g__Anaerococcus	g__Anaerococcus	3.45767e-05	0.00423949	0.089404	0.8	0.243243	0.133333	0.214286	0.6	0	0.266667
FT26	6b014a272ef675dd86eff4772584739d	d__Bacteria; p__Proteobacteria; c__Alphaproteobacteria; o__Rhodospirillales; f__uncultured; g__uncultured; s__uncultured_soil	0.700749	c__Alphaproteobacteria	o__Rhodospirillales	c__Alphaproteobacteria	g__uncultured	s__uncultured_soil	3.44309e-05	0.00261445	0.0662252	0.6	0.162162	0.4	0	0.2	0	0.2
FT905	d252ef93fb844a66ab76d7c60dd4ac31	d__Bacteria; p__Actinobacteriota; c__Actinobacteria; o__Micrococcales; f__Micrococcaceae; g__Rothia; s__Rothia_mucilaginosa	0.889187	c__Actinobacteria	o__Micrococcales	f__Micrococcaceae	g__Rothia	s__Rothia_mucilaginosa	3.43865e-05	0.00494934	0.0860927	1	0.27027	0.133333	0.5	0.2	0.2	0.333333
FT50	24fe3c2e4097d08049c648a37b0a9c75	d__Bacteria; p__Bacteroidota; c__Bacteroidia; o__Chitinophagales; f__Chitinophagaceae; g__Taibaiella	1	c__Bacteroidia	o__Chitinophagales	f__Chitinophagaceae	g__Taibaiella	g__Taibaiella	3.43568e-05	0.00622926	0.013245	0.2	0.0135135	0	0	0	0.0666667	0
FT926	6a3dc6dcc6270109f478c8e497d62e65	d__Bacteria; p__Proteobacteria; c__Alphaproteobacteria; o__Rhizobiales; f__Beijerinckiaceae; g__Methylobacterium-Methylorubrum	1	c__Alphaproteobacteria	o__Rhizobiales	f__Beijerinckiaceae	g__Methylobacterium-Methylorubrum	g__Methylobacterium-Methylorubrum	3.42341e-05	0.00457907	0.0794702	0.8	0.202703	0.333333	0	0.4	0.133333	0.133333
FT2978	220a3d61d89857e2cb282800f48cf2be	d__Bacteria; p__Firmicutes; c__Clostridia; o__Peptostreptococcales-Tissierellales; f__Peptostreptococcales-Tissierellales; g__Anaerococcus	1	c__Clostridia	o__Peptostreptococcales-Tissierellales	f__Peptostreptococcales-Tissierellales	g__Anaerococcus	g__Anaerococcus	3.41423e-05	0.00131072	0.142384	1	0.378378	0.4	0.357143	0.733333	0.0666667	0.333333
FT1448	5956e45841ef0aa63ab38016aacdf295	d__Bacteria; p__Firmicutes; c__Bacilli; o__Staphylococcales; f__Staphylococcaceae; g__Jeotgalicoccus	0.998451	c__Bacilli	o__Staphylococcales	f__Staphylococcaceae	g__Jeotgalicoccus	g__Jeotgalicoccus	3.36957e-05	0.00211919	0.129139	1	0.364865	0.4	0.285714	0.4	0.2	0.533333
FT1525	f26ed72b673d5c15805d4013789b0451	d__Bacteria; p__Proteobacteria; c__Alphaproteobacteria; o__Sphingomonadales; f__Sphingomonadaceae	0.999963	c__Alphaproteobacteria	o__Sphingomonadales	f__Sphingomonadaceae	f__Sphingomonadaceae	f__Sphingomonadaceae	3.35235e-05	0.00247007	0.0927152	0.8	0.256757	0.666667	0.0714286	0	0.266667	0.266667
FT1262	093d26c507e1bc396552a48c5bf8dd99	d__Bacteria; p__Acidobacteriota; c__Blastocatellia; o__Blastocatellales; f__Blastocatellaceae; g__uncultured	0.8066	c__Blastocatellia	o__Blastocatellales	f__Blastocatellaceae	f__Blastocatellaceae	g__uncultured	3.34912e-05	0.00554886	0.0496689	0.8	0.148649	0.266667	0.142857	0.266667	0	0.0666667
FT1050	de7aa7b69996e1f1b6667ccf71c7972d	d__Bacteria; p__Actinobacteriota; c__Actinobacteria; o__Micrococcales; f__Intrasporangiaceae	0.997642	c__Actinobacteria	o__Micrococcales	f__Intrasporangiaceae	f__Intrasporangiaceae	f__Intrasporangiaceae	3.3481e-05	0.00192753	0.089404	0.6	0.22973	0	0.357143	0.133333	0	0.666667
FT1909	a75efd46e01f261e3e618b9d4c6cd8e9	d__Bacteria; p__Proteobacteria; c__Alphaproteobacteria; o__Rhizobiales; f__Rhizobiaceae	0.991728	c__Alphaproteobacteria	o__Rhizobiales	f__Rhizobiaceae	f__Rhizobiaceae	f__Rhizobiaceae	3.34636e-05	0.00166928	0.13245	0.8	0.351351	0	0.642857	0.866667	0.0666667	0.2
FT3417	e1569b657faf8213a68034e3d3e1c8f9	d__Bacteria; p__Actinobacteriota; c__Actinobacteria; o__Corynebacteriales; f__Dietziaceae; g__Dietzia	0.999076	c__Actinobacteria	o__Corynebacteriales	f__Dietziaceae	g__Dietzia	g__Dietzia	3.32524e-05	0.00353418	0.0463576	0.8	0.162162	0.266667	0.0714286	0.0666667	0	0.4
FT465	6d1f87748eec6c4b73a27f427485f47a	d__Bacteria; p__Actinobacteriota; c__Actinobacteria; o__Micrococcales; f__Micrococcaceae; g__Rothia	1	c__Actinobacteria	o__Micrococcales	f__Micrococcaceae	g__Rothia	g__Rothia	3.32378e-05	0.00462337	0.115894	1	0.310811	0.333333	0.0714286	0.466667	0.2	0.466667
FT207	b4255507c257388c30415851e82dde0a	d__Bacteria; p__Proteobacteria; c__Gammaproteobacteria; o__Burkholderiales; f__Oxalobacteraceae; g__Noviherbaspirillum	0.946954	c__Gammaproteobacteria	o__Burkholderiales	f__Oxalobacteraceae	g__Noviherbaspirillum	g__Noviherbaspirillum	3.32089e-05	0.0019804	0.119205	1	0.324324	0.4	0.0714286	0.4	0.0666667	0.666667
FT2464	00e74e3468e5f72ad98fd9970fb87f85	d__Bacteria; p__Firmicutes; c__Bacilli; o__Bacillales; f__Planococcaceae	0.737835	c__Bacilli	o__Bacillales	f__Planococcaceae	f__Planococcaceae	f__Planococcaceae	3.31803e-05	0.00521123	0.0562914	0.6	0.148649	0	0.142857	0.0666667	0	0.533333
FT1087	d236da5e914a84f8cf53f0dff6b06d65	d__Bacteria; p__Proteobacteria; c__Gammaproteobacteria; o__Xanthomonadales; f__Xanthomonadaceae; g__Luteimonas	0.957428	c__Gammaproteobacteria	o__Xanthomonadales	f__Xanthomonadaceae	g__Luteimonas	g__Luteimonas	3.31276e-05	0.00428527	0.0629139	0.8	0.135135	0.133333	0	0.266667	0.0666667	0.2
FT104	aa048356e21f2f2d0e21569d2779edee	d__Bacteria; p__Fusobacteriota; c__Fusobacteriia; o__Fusobacteriales; f__Fusobacteriaceae; g__Fusobacterium	1	c__Fusobacteriia	o__Fusobacteriales	f__Fusobacteriaceae	g__Fusobacterium	g__Fusobacterium	3.29743e-05	0.00182789	0.0860927	1	0.256757	0.0666667	0.285714	0.4	0.133333	0.4
FT2947	181e4a18562921448dfc752bffa98c0a	d__Bacteria; p__Proteobacteria; c__Alphaproteobacteria; o__Rhizobiales; f__Rhizobiaceae; g__Mesorhizobium	0.843777	c__Alphaproteobacteria	o__Rhizobiales	f__Rhizobiaceae	g__Mesorhizobium	g__Mesorhizobium	3.29655e-05	0.0096924	0.013245	0.2	0.054054	0.266667	0	0	0	0
FT1237	5254ac5de9de0ea1a740268a351673e9	d__Bacteria; p__Firmicutes; c__Negativicutes; o__Veillonellales-Selenomonadales; f__Veillonellaceae; g__Veillonella; s__Veillonella_sp.	0.715414	c__Negativicutes	o__Veillonellales-Selenomonadales	f__Veillonellaceae	g__Veillonella	s__Veillonella_sp.	3.29549e-05	0.00340595	0.0231788	0.6	0.0540541	0.0666667	0.0714286	0.133333	0	0
FT3107	298e7157347e03b8af2a7d83a5638926	d__Bacteria; p__Actinobacteriota; c__Actinobacteria; o__Micrococcales; f__Micrococcaceae; g__Kocuria; s__Kocuria_sp.	0.715857	c__Actinobacteria	o__Micrococcales	f__Micrococcaceae	g__Kocuria	s__Kocuria_sp.	3.2869e-05	0.00974434	0.00662252	0.2	0.0135135	0.0666667	0	0	0	0
FT2268	2c9779c84f275e49b38aaae8e18e48c8	d__Bacteria; p__Proteobacteria; c__Gammaproteobacteria; o__Pseudomonadales; f__Moraxellaceae; g__Acinetobacter	0.999999	c__Gammaproteobacteria	o__Pseudomonadales	f__Moraxellaceae	g__Acinetobacter	g__Acinetobacter	3.28409e-05	0.00451799	0.0298013	0.4	0.0675676	0.2	0	0	0	0.133333
FT1126	f28c6620aed943610fae479e018166de	d__Bacteria; p__Proteobacteria; c__Alphaproteobacteria; o__Rhizobiales; f__Rhizobiaceae; g__Aureimonas	0.957015	c__Alphaproteobacteria	o__Rhizobiales	f__Rhizobiaceae	g__Aureimonas	g__Aureimonas	3.27809e-05	0.0052106	0.0960265	0.8	0.256757	0.533333	0.357143	0	0.133333	0.266667
FT2312	4be637dc6a157b87fb0ee163fe537ddb	d__Bacteria; p__Proteobacteria; c__Gammaproteobacteria; o__Vibrionales; f__Vibrionaceae; g__Vibrio	0.993866	c__Gammaproteobacteria	o__Vibrionales	f__Vibrionaceae	g__Vibrio	g__Vibrio	3.2741e-05	0.00871574	0.0198676	0.8	0.0810811	0.0666667	0.142857	0.133333	0	0.0666667
FT698	b46544c48d435cddac4a85a2a28a4a17	d__Bacteria; p__Bacteroidota; c__Bacteroidia; o__Flavobacteriales; f__Flavobacteriaceae; g__Flavobacterium	0.999944	c__Bacteroidia	o__Flavobacteriales	f__Flavobacteriaceae	g__Flavobacterium	g__Flavobacterium	3.24394e-05	0.00322676	0.139073	1	0.418919	0.333333	0.0714286	0.666667	0.333333	0.666667
FT2930	cf8f0cf325edac1394c942d49f694c3b	d__Bacteria; p__Proteobacteria; c__Gammaproteobacteria; o__Vibrionales; f__Vibrionaceae; g__Vibrio	0.905944	c__Gammaproteobacteria	o__Vibrionales	f__Vibrionaceae	g__Vibrio	g__Vibrio	3.23414e-05	0.00628285	0.0231788	0.6	0.0675676	0.2	0.0714286	0.0666667	0	0
FT2811	10ac1c394313e07b9789dfc83de6af59	d__Bacteria; p__Proteobacteria; c__Gammaproteobacteria; o__Burkholderiales; f__Comamonadaceae	0.999999	c__Gammaproteobacteria	o__Burkholderiales	f__Comamonadaceae	f__Comamonadaceae	f__Comamonadaceae	3.20912e-05	0.00497886	0.0298013	0.6	0.0810811	0.2	0	0	0.133333	0.0666667
FT69	2ee488fbf11feb108e2d96cbc0c8799e	d__Bacteria; p__Verrucomicrobiota; c__Verrucomicrobiae; o__Verrucomicrobiales; f__Verrucomicrobiaceae; g__Verrucomicrobium	1	c__Verrucomicrobiae	o__Verrucomicrobiales	f__Verrucomicrobiaceae	g__Verrucomicrobium	g__Verrucomicrobium	3.19528e-05	0.00862774	0.013245	0.2	0.0135135	0	0	0	0.0666667	0
FT375	9160a9ab67948f56085ffbc4abbbc883	d__Bacteria; p__Proteobacteria; c__Gammaproteobacteria; o__Burkholderiales; f__Oxalobacteraceae; g__Massilia	0.999969	c__Gammaproteobacteria	o__Burkholderiales	f__Oxalobacteraceae	g__Massilia	g__Massilia	3.15975e-05	0.0052703	0.0629139	0.8	0.202703	0.333333	0	0.466667	0.0666667	0.133333
FT1521	8a170b26d393ba9457b492148faaf9f0	d__Bacteria; p__Actinobacteriota; c__Actinobacteria; o__Bifidobacteriales; f__Bifidobacteriaceae; g__Bifidobacterium	1	c__Actinobacteria	o__Bifidobacteriales	f__Bifidobacteriaceae	g__Bifidobacterium	g__Bifidobacterium	3.15954e-05	0.00207299	0.0860927	0.8	0.22973	0.333333	0.214286	0.4	0	0.2
FT2820	e9cc8f8ec4b72674085db5f36189c71a	d__Bacteria; p__Fusobacteriota; c__Fusobacteriia; o__Fusobacteriales; f__Fusobacteriaceae; g__Fusobacterium; s__Fusobacterium_nucleatum	0.744049	c__Fusobacteriia	o__Fusobacteriales	f__Fusobacteriaceae	g__Fusobacterium	s__Fusobacterium_nucleatum	3.15433e-05	0.00223334	0.0596027	1	0.202703	0.133333	0.285714	0.266667	0.0666667	0.266667
FT390	84f11bcfe192093a6c7628d0e9b3a662	d__Bacteria; p__Proteobacteria; c__Alphaproteobacteria; o__Rhizobiales; f__Rhizobiaceae; g__Allorhizobium-Neorhizobium-Pararhizobium-Rhizobium	0.931875	c__Alphaproteobacteria	o__Rhizobiales	f__Rhizobiaceae	g__Allorhizobium-Neorhizobium-Pararhizobium-Rhizobium	g__Allorhizobium-Neorhizobium-Pararhizobium-Rhizobium	3.14073e-05	0.00136044	0.115894	0.8	0.324324	0.266667	0	0.333333	0.466667	0.533333
FT2010	5b3cb88d5598a93bf65275fcc677d856	d__Bacteria; p__Proteobacteria; c__Gammaproteobacteria; o__Cardiobacteriales; f__Cardiobacteriaceae; g__Cardiobacterium; s__uncultured_bacterium	0.904598	c__Gammaproteobacteria	o__Cardiobacteriales	f__Cardiobacteriaceae	g__Cardiobacterium	g__Cardiobacterium	3.13101e-05	0.00471344	0.0761589	0.8	0.216216	0	0.0714286	0.466667	0.2	0.333333
FT2362	e374e021f0def431bfdc2ba98d82430e	d__Bacteria; p__Bacteroidota; c__Bacteroidia; o__Flavobacteriales; f__Weeksellaceae; g__Cloacibacterium	0.992489	c__Bacteroidia	o__Flavobacteriales	f__Weeksellaceae	g__Cloacibacterium	g__Cloacibacterium	3.12076e-05	0.0018139	0.109271	0.8	0.324324	0.6	0	0.6	0.266667	0.133333
FT2234	358ce13848c2a3e9e08e51ef76fde689	d__Bacteria; p__Proteobacteria; c__Alphaproteobacteria; o__Rhodobacterales; f__Rhodobacteraceae; g__uncultured; s__uncultured_Amaricoccus	0.783413	c__Alphaproteobacteria	o__Rhodobacterales	f__Rhodobacteraceae	f__Rhodobacteraceae	s__uncultured_Amaricoccus	3.11451e-05	0.0014848	0.10596	1	0.216216	0.466667	0.0714286	0.133333	0.266667	0.133333
FT3469	4b7ef126eeea33c5e0e9e37d66a9f2eb	d__Bacteria; p__Proteobacteria; c__Gammaproteobacteria; o__Xanthomonadales; f__Xanthomonadaceae; g__Stenotrophomonas	0.999904	c__Gammaproteobacteria	o__Xanthomonadales	f__Xanthomonadaceae	g__Stenotrophomonas	g__Stenotrophomonas	3.10868e-05	0.00150971	0.172185	1	0.45946	0.266667	0.214286	0.4	0.4	1
FT2151	38e029ae6f912e1769ab6cf870bbb403	d__Bacteria; p__Bacteroidota; c__Bacteroidia; o__Cytophagales; f__Spirosomaceae; g__Dyadobacter	1	c__Bacteroidia	o__Cytophagales	f__Spirosomaceae	g__Dyadobacter	g__Dyadobacter	3.1016e-05	0.00854817	0.013245	0.2	0.0135135	0	0	0	0.0666667	0
FT2843	f40d59da7682ceb3e0044aaeb908ada4	d__Bacteria; p__Proteobacteria; c__Gammaproteobacteria; o__Enterobacterales; f__Pectobacteriaceae; g__Dickeya	0.762915	c__Gammaproteobacteria	o__Enterobacterales	f__Pectobacteriaceae	g__Dickeya	g__Dickeya	3.09334e-05	0.00930653	0.00662252	0.2	0.0135135	0	0	0	0	0.0666667
FT2778	ffae7f4ac657c512915e2bdb05b4788d	d__Bacteria; p__Proteobacteria; c__Alphaproteobacteria; o__Rhizobiales; f__Xanthobacteraceae	0.999901	c__Alphaproteobacteria	o__Rhizobiales	f__Xanthobacteraceae	f__Xanthobacteraceae	f__Xanthobacteraceae	3.04209e-05	0.00652083	0.0364238	0.4	0.0945946	0.4	0.0714286	0	0	0
FT575	0e55c1e323a92c9c563bf91395c69061	d__Bacteria; p__Proteobacteria; c__Gammaproteobacteria; o__Pasteurellales; f__Pasteurellaceae; g__Aggregatibacter	0.817622	c__Gammaproteobacteria	o__Pasteurellales	f__Pasteurellaceae	g__Aggregatibacter	g__Aggregatibacter	3.04052e-05	0.00547436	0.0496689	0.8	0.148649	0.0666667	0	0.266667	0.133333	0.266667
FT76	93ae7c0b311da7aa4ea4488240978f68	d__Bacteria; p__Actinobacteriota; c__Actinobacteria; o__Micrococcales; f__Micrococcaceae; g__Kocuria	0.97163	c__Actinobacteria	o__Micrococcales	f__Micrococcaceae	g__Kocuria	g__Kocuria	3.01615e-05	0.0030349	0.0662252	0.4	0.135135	0	0	0.0666667	0	0.6
FT3071	335ff6e57b0014c42bda785c8ffa94b5	d__Bacteria; p__Proteobacteria; c__Alphaproteobacteria; o__Rhizobiales; f__Xanthobacteraceae	0.999971	c__Alphaproteobacteria	o__Rhizobiales	f__Xanthobacteraceae	f__Xanthobacteraceae	f__Xanthobacteraceae	3.0041e-05	0.00311748	0.109271	1	0.216216	0.533333	0.0714286	0.0666667	0.2	0.2
FT1667	c57ea1ef1553ccd8e32526b9351512c0	d__Bacteria; p__Bacteroidota; c__Bacteroidia; o__Flavobacteriales; f__Weeksellaceae; g__Chryseobacterium	0.989932	c__Bacteroidia	o__Flavobacteriales	f__Weeksellaceae	g__Chryseobacterium	g__Chryseobacterium	2.98548e-05	0.0056023	0.0529801	1	0.162162	0.266667	0.0714286	0.266667	0.133333	0.0666667
FT491	577724cdb183a1ebc2d8c5bf812740bd	d__Bacteria; p__Myxococcota; c__Polyangia; o__Polyangiales; f__Polyangiaceae; g__Pajaroellobacter	0.999521	c__Polyangia	o__Polyangiales	f__Polyangiaceae	g__Pajaroellobacter	g__Pajaroellobacter	2.9684e-05	0.00391034	0.0397351	0.8	0.108108	0.266667	0.0714286	0	0.0666667	0.133333
FT1851	91d14fba34cec6ff1185ff63e870a441	d__Bacteria; p__Firmicutes; c__Bacilli; o__Paenibacillales; f__Paenibacillaceae; g__Paenibacillus	1	c__Bacilli	o__Paenibacillales	f__Paenibacillaceae	g__Paenibacillus	g__Paenibacillus	2.91579e-05	0.00176367	0.112583	0.8	0.283784	0.466667	0	0.666667	0.133333	0.133333
FT3048	6eb469cebe0832ce25e98237278f7897	d__Bacteria; p__Proteobacteria; c__Gammaproteobacteria; o__Xanthomonadales; f__Xanthomonadaceae; g__Pseudoxanthomonas	0.998935	c__Gammaproteobacteria	o__Xanthomonadales	f__Xanthomonadaceae	g__Pseudoxanthomonas	g__Pseudoxanthomonas	2.901e-05	0.00311277	0.0761589	1	0.22973	0.466667	0.214286	0.133333	0.0666667	0.266667
FT3452	eac147049c267ffb78270a31fc5ae78b	d__Bacteria; p__Fusobacteriota; c__Fusobacteriia; o__Fusobacteriales; f__Fusobacteriaceae; g__Fusobacterium	1	c__Fusobacteriia	o__Fusobacteriales	f__Fusobacteriaceae	g__Fusobacterium	g__Fusobacterium	2.88012e-05	0.00242868	0.115894	1	0.337838	0.0666667	0.285714	0.533333	0.0666667	0.733333
FT2069	460711f7ebe00e32c379f4762fd8bbcd	d__Bacteria; p__Proteobacteria; c__Alphaproteobacteria; o__Caulobacterales; f__Caulobacteraceae; g__Caulobacter	0.83632	c__Alphaproteobacteria	o__Caulobacterales	f__Caulobacteraceae	g__Caulobacter	g__Caulobacter	2.8733e-05	0.00127045	0.122517	1	0.378378	0.6	0.285714	0.2	0.4	0.4
FT175	6baffda778fc546a712ee142d1ed5f9b	d__Bacteria; p__Bacteroidota; c__Bacteroidia; o__Bacteroidales; f__Prevotellaceae; g__Prevotella; s__Prevotella_nanceiensis	0.999999	c__Bacteroidia	o__Bacteroidales	f__Prevotellaceae	g__Prevotella	s__Prevotella_nanceiensis	2.87164e-05	0.00248484	0.0596026	0.8	0.148649	0.133333	0.0714286	0.4	0	0.133333
FT508	d61587ce4275a1ba03548b67f46520ce	d__Bacteria; p__Proteobacteria; c__Gammaproteobacteria; o__Xanthomonadales; f__Rhodanobacteraceae; g__Luteibacter; s__Luteibacter_yeojuensis	0.93095	c__Gammaproteobacteria	o__Xanthomonadales	f__Rhodanobacteraceae	g__Luteibacter	s__Luteibacter_yeojuensis	2.86648e-05	0.0061083	0.0198676	0.4	0.0675676	0	0	0.0666667	0.266667	0
FT356	da2f0b7337114182a73e46aaa8d6ad56	d__Bacteria; p__Firmicutes; c__Bacilli; o__Lactobacillales; f__Streptococcaceae; g__Streptococcus	0.999918	c__Bacilli	o__Lactobacillales	f__Streptococcaceae	g__Streptococcus	g__Streptococcus	2.85914e-05	0.00748224	0.00662252	0.4	0.027027	0	0	0.0666667	0	0.0666667
FT1295	035acdc68005d28a462c96461cca4962	d__Bacteria; p__Proteobacteria; c__Gammaproteobacteria; o__Xanthomonadales; f__Xanthomonadaceae; g__Stenotrophomonas	0.999999	c__Gammaproteobacteria	o__Xanthomonadales	f__Xanthomonadaceae	g__Stenotrophomonas	g__Stenotrophomonas	2.85781e-05	0.00383699	0.0496689	0.6	0.135135	0.0666667	0.0714286	0	0	0.533333
FT1209	029a17411e68215c361900e9ede4449a	d__Bacteria; p__Verrucomicrobiota; c__Verrucomicrobiae; o__Chthoniobacterales; f__Terrimicrobiaceae; g__Terrimicrobium; s__metagenome	0.993099	c__Verrucomicrobiae	o__Chthoniobacterales	f__Terrimicrobiaceae	g__Terrimicrobium	s__metagenome	2.84749e-05	0.007707	0.0165563	0.2	0.027027	0	0	0	0.133333	0
FT1076	62345ccba4767f28b32f1fe95c0b820c	d__Bacteria; p__Proteobacteria; c__Alphaproteobacteria; o__Rhodobacterales; f__Rhodobacteraceae; g__Ketogulonicigenium	0.991482	c__Alphaproteobacteria	o__Rhodobacterales	f__Rhodobacteraceae	g__Ketogulonicigenium	g__Ketogulonicigenium	2.84177e-05	0.00773344	0.013245	0.6	0.0405405	0	0.0714286	0	0.0666667	0.0666667
FT990	80d0fb32e707b1823ac229cf964db8f1	d__Bacteria; p__Actinobacteriota; c__Actinobacteria; o__Micrococcales; f__Microbacteriaceae	0.99927	c__Actinobacteria	o__Micrococcales	f__Microbacteriaceae	f__Microbacteriaceae	f__Microbacteriaceae	2.83886e-05	0.000977341	0.15894	1	0.5	0.466667	0.214286	0.733333	0.2	0.866667
FT2882	775e29b9111e561edc854b886f71c4ab	d__Bacteria; p__Firmicutes; c__Bacilli; o__Lactobacillales; f__Streptococcaceae; g__Streptococcus; s__Streptococcus_anginosus	0.963952	c__Bacilli	o__Lactobacillales	f__Streptococcaceae	g__Streptococcus	s__Streptococcus_anginosus	2.83416e-05	0.0031482	0.089404	1	0.27027	0.2	0.428571	0.266667	0.133333	0.333333
FT1341	52e8e83fffab4975f525fbafacbb3040	d__Bacteria; p__Firmicutes; c__Bacilli; o__Staphylococcales; f__Staphylococcaceae; g__Nosocomiicoccus; s__uncultured_bacterium	0.932563	c__Bacilli	o__Staphylococcales	f__Staphylococcaceae	g__Nosocomiicoccus	g__Nosocomiicoccus	2.83075e-05	0.00359971	0.0629139	0.6	0.148649	0	0.0714286	0.2	0	0.466667
FT2568	e5c356a2acd53fd3959290dc179f5ac4	d__Bacteria; p__Actinobacteriota; c__Actinobacteria; o__Corynebacteriales; f__Corynebacteriaceae; g__Corynebacterium	0.987711	c__Actinobacteria	o__Corynebacteriales	f__Corynebacteriaceae	g__Corynebacterium	g__Corynebacterium	2.82456e-05	0.00110689	0.122517	1	0.310811	0.466667	0.214286	0.333333	0.0666667	0.466667
FT211	1377be172b69909f37c7303cb0bd3de5	d__Bacteria; p__Proteobacteria; c__Alphaproteobacteria; o__Rhizobiales; f__Xanthobacteraceae; g__Xanthobacter	0.966989	c__Alphaproteobacteria	o__Rhizobiales	f__Xanthobacteraceae	g__Xanthobacter	g__Xanthobacter	2.82343e-05	0.00159912	0.0761589	1	0.202703	0.4	0.214286	0.2	0.133333	0.0666667
FT453	1f2e5b270c6fdf6e11770391149d246d	d__Bacteria; p__Proteobacteria; c__Gammaproteobacteria; o__Burkholderiales; f__Rhodocyclaceae; g__Denitratisoma	0.920849	c__Gammaproteobacteria	o__Burkholderiales	f__Rhodocyclaceae	g__Denitratisoma	g__Denitratisoma	2.81849e-05	0.00142198	0.0960265	0.8	0.297297	0.0666667	0.714286	0.6	0	0.133333
FT2648	39db224aacb336147006806409114126	d__Bacteria; p__Firmicutes; c__Bacilli; o__Lactobacillales; f__Lactobacillaceae; g__Lactobacillus	0.992844	c__Bacilli	o__Lactobacillales	f__Lactobacillaceae	g__Lactobacillus	g__Lactobacillus	2.81711e-05	0.0031482	0.0331126	0.8	0.121622	0.266667	0.214286	0.0666667	0	0.0666667
FT338	93db86d31f7a9eb1cddae99b22345cde	d__Bacteria; p__Firmicutes; c__Bacilli; o__Lactobacillales; f__Lactobacillaceae; g__Lactobacillus	1	c__Bacilli	o__Lactobacillales	f__Lactobacillaceae	g__Lactobacillus	g__Lactobacillus	2.81695e-05	0.00110518	0.139073	0.8	0.378378	0.4	0.357143	0.6	0	0.533333
FT1236	4e0d173fd010da776e160087fb8f0bba	d__Bacteria; p__Verrucomicrobiota; c__Verrucomicrobiae; o__Verrucomicrobiales; f__Rubritaleaceae; g__Luteolibacter	1	c__Verrucomicrobiae	o__Verrucomicrobiales	f__Rubritaleaceae	g__Luteolibacter	g__Luteolibacter	2.8015e-05	0.00244179	0.0860927	1	0.27027	0.466667	0.142857	0.2	0.2	0.333333
FT1089	7ade118f68b52fcea02272aa2ca300ac	d__Bacteria; p__Proteobacteria; c__Gammaproteobacteria; o__Burkholderiales; f__Comamonadaceae	1	c__Gammaproteobacteria	o__Burkholderiales	f__Comamonadaceae	f__Comamonadaceae	f__Comamonadaceae	2.79143e-05	0.00144574	0.109272	0.8	0.310811	0.266667	0	0.4	0.2	0.666667
FT2066	f128b792ef176951d3581626f5b4b919	d__Bacteria; p__Firmicutes; c__Clostridia; o__Peptostreptococcales-Tissierellales; f__Peptostreptococcales-Tissierellales; g__Anaerococcus; s__Anaerococcus_octavius	0.789117	c__Clostridia	o__Peptostreptococcales-Tissierellales	f__Peptostreptococcales-Tissierellales	g__Anaerococcus	s__Anaerococcus_octavius	2.78546e-05	0.00150636	0.13245	1	0.405405	0.266667	0.5	0.733333	0.0666667	0.466667
FT1661	a10f83afd16f185ca9504601c78afc12	d__Bacteria; p__Proteobacteria; c__Alphaproteobacteria; o__Sphingomonadales; f__Sphingomonadaceae	0.99826	c__Alphaproteobacteria	o__Sphingomonadales	f__Sphingomonadaceae	f__Sphingomonadaceae	f__Sphingomonadaceae	2.7815e-05	0.00448679	0.0397351	0.6	0.108108	0.2	0	0.133333	0.2	0
FT1929	d0e9f26042c5e015dd8ba9b3a41cb59a	d__Bacteria; p__Firmicutes; c__Bacilli; o__Lactobacillales; f__Leuconostocaceae; g__Leuconostoc	1	c__Bacilli	o__Lactobacillales	f__Leuconostocaceae	g__Leuconostoc	g__Leuconostoc	2.761e-05	0.00666947	0.0165563	0.4	0.054054	0.2	0	0.0666667	0	0
FT247	7c20bfb5a1cd429d82a71d8e30f38a9b	d__Bacteria; p__Proteobacteria; c__Alphaproteobacteria; o__Rhizobiales; f__Rhizobiaceae; g__Allorhizobium-Neorhizobium-Pararhizobium-Rhizobium	0.97097	c__Alphaproteobacteria	o__Rhizobiales	f__Rhizobiaceae	g__Allorhizobium-Neorhizobium-Pararhizobium-Rhizobium	g__Allorhizobium-Neorhizobium-Pararhizobium-Rhizobium	2.75375e-05	0.000818757	0.122517	0.8	0.364865	0	0.785714	0.666667	0.0666667	0.333333
FT581	7e814373816e7793eda869ffdfc7c7ff	d__Bacteria; p__Actinobacteriota; c__Actinobacteria; o__Micrococcales; f__Promicromonosporaceae; g__Cellulosimicrobium	0.990813	c__Actinobacteria	o__Micrococcales	f__Promicromonosporaceae	g__Cellulosimicrobium	g__Cellulosimicrobium	2.73919e-05	0.00282979	0.0927152	1	0.324324	0.466667	0.142857	0.4	0.133333	0.466667
FT1029	35ecd30ac8e9d582aa5aea257a599023	d__Bacteria; p__Proteobacteria; c__Alphaproteobacteria; o__Sphingomonadales; f__Sphingomonadaceae; g__Sphingomonas	0.977957	c__Alphaproteobacteria	o__Sphingomonadales	f__Sphingomonadaceae	g__Sphingomonas	g__Sphingomonas	2.71827e-05	0.00214072	0.0562914	0.8	0.148649	0.266667	0	0.266667	0.133333	0.0666667
FT2401	85c3d0338eddeba4a188f404c83dee9c	d__Bacteria; p__Proteobacteria; c__Gammaproteobacteria; o__Pseudomonadales; f__Pseudomonadaceae; g__Pseudomonas; s__bioreactor_metagenome	0.74704	c__Gammaproteobacteria	o__Pseudomonadales	f__Pseudomonadaceae	g__Pseudomonas	s__bioreactor_metagenome	2.69997e-05	0.00727601	0.0298013	0.6	0.0945946	0.0666667	0	0	0.133333	0.266667
FT3397	be3fbef55f2f5e904b2780ca0f1ff684	d__Bacteria; p__Bacteroidota; c__Bacteroidia; o__Flavobacteriales; f__Weeksellaceae; g__Chryseobacterium; s__uncultured_bacterium	0.819647	c__Bacteroidia	o__Flavobacteriales	f__Weeksellaceae	g__Chryseobacterium	g__Chryseobacterium	2.69429e-05	0.00323005	0.0231788	0.4	0.0810811	0.333333	0.0714286	0	0	0
FT2956	769eaf0ca98dbf61df6f6984c523073a	d__Bacteria; p__Bacteroidota; c__Bacteroidia; o__Bacteroidales; f__Prevotellaceae; g__Prevotella; s__Prevotella_timonensis	1	c__Bacteroidia	o__Bacteroidales	f__Prevotellaceae	g__Prevotella	s__Prevotella_timonensis	2.68884e-05	0.00300378	0.0728477	1	0.22973	0.2	0.285714	0.333333	0.0666667	0.266667
FT179	0f916003a6783a1a2065100187d88a2a	d__Bacteria; p__Firmicutes; c__Bacilli; o__Bacillales; f__Bacillaceae; g__Bacillus	0.915432	c__Bacilli	o__Bacillales	f__Bacillaceae	g__Bacillus	g__Bacillus	2.68816e-05	0.00324124	0.089404	1	0.283784	0.533333	0.214286	0.2	0.133333	0.333333
FT323	36d9916aa27051aa3e20c4786dfe35dd	d__Bacteria; p__Actinobacteriota; c__Actinobacteria; o__Micrococcales; f__Micrococcaceae; g__Haematomicrobium; s__Haematomicrobium_sanguinis	0.999974	c__Actinobacteria	o__Micrococcales	f__Micrococcaceae	g__Haematomicrobium	s__Haematomicrobium_sanguinis	2.67174e-05	0.00209904	0.0298013	0.8	0.0945946	0	0.0714286	0.133333	0.2	0.0666667
FT1023	11aa8babe86e9b88395aff79e4e81637	d__Bacteria; p__Fusobacteriota; c__Fusobacteriia; o__Fusobacteriales; f__Leptotrichiaceae; g__Leptotrichia; s__uncultured_bacterium	0.777224	c__Fusobacteriia	o__Fusobacteriales	f__Leptotrichiaceae	g__Leptotrichia	g__Leptotrichia	2.66986e-05	0.00678495	0.0165563	0.4	0.0540541	0	0	0.133333	0.133333	0
FT2219	46e96921cc39235eab0cf4aaf95cf79a	d__Bacteria; p__Bacteroidota; c__Bacteroidia; o__Flavobacteriales; f__Weeksellaceae; g__Chryseobacterium	0.999987	c__Bacteroidia	o__Flavobacteriales	f__Weeksellaceae	g__Chryseobacterium	g__Chryseobacterium	2.66073e-05	0.00302807	0.0463576	0.4	0.108108	0	0.0714286	0	0	0.466667
FT2667	1769289a30cf0d99bb21c45ddd1a425b	d__Bacteria; p__Bacteroidota; c__Bacteroidia; o__Sphingobacteriales; f__Sphingobacteriaceae; g__Sphingobacterium; s__Sphingobacterium_spiritivorum	1	c__Bacteroidia	o__Sphingobacteriales	f__Sphingobacteriaceae	g__Sphingobacterium	s__Sphingobacterium_spiritivorum	2.66044e-05	0.00383695	0.0331126	0.8	0.108108	0.266667	0.142857	0.0666667	0.0666667	0
FT2512	f330553ee6b22ad603bd6a55ae7646eb	d__Bacteria; p__Firmicutes; c__Bacilli; o__Lactobacillales; f__Aerococcaceae	0.717452	c__Bacilli	o__Lactobacillales	f__Aerococcaceae	f__Aerococcaceae	f__Aerococcaceae	2.65835e-05	0.00586618	0.0430464	0.8	0.148649	0.0666667	0.214286	0.0666667	0	0.4
FT284	0710906b7daf7905c434fbf015630324	d__Bacteria; p__Armatimonadota; c__Fimbriimonadia; o__Fimbriimonadales; f__Fimbriimonadaceae; g__Fimbriimonadaceae	0.999877	c__Fimbriimonadia	o__Fimbriimonadales	f__Fimbriimonadaceae	g__Fimbriimonadaceae	g__Fimbriimonadaceae	2.65221e-05	0.00788887	0.00993378	0.2	0.0135135	0	0	0	0.0666667	0
FT2159	405ec677f59ba5ba9e91a57aaf31539c	d__Bacteria; p__Bacteroidota; c__Bacteroidia; o__Flavobacteriales; f__Weeksellaceae; g__Chryseobacterium	0.999985	c__Bacteroidia	o__Flavobacteriales	f__Weeksellaceae	g__Chryseobacterium	g__Chryseobacterium	2.64962e-05	0.00413929	0.0331126	0.8	0.0945946	0.0666667	0	0.2	0.133333	0.0666667
FT1272	14495280bb75f31b1790444bfbb1b4be	d__Bacteria; p__Deinococcota; c__Deinococci; o__Deinococcales; f__Deinococcaceae; g__Deinococcus; s__Deinococcus_wulumuqiensis	0.973626	c__Deinococci	o__Deinococcales	f__Deinococcaceae	g__Deinococcus	s__Deinococcus_wulumuqiensis	2.62619e-05	0.00319028	0.0430464	0.2	0.108108	0	0	0.533333	0	0
FT2881	9b63f851dc2aec250cfd4be70914b9b2	d__Bacteria; p__Proteobacteria; c__Gammaproteobacteria; o__Xanthomonadales; f__Rhodanobacteraceae; g__Dokdonella	0.949904	c__Gammaproteobacteria	o__Xanthomonadales	f__Rhodanobacteraceae	g__Dokdonella	g__Dokdonella	2.62327e-05	0.0077411	0.00993378	0.2	0.0135135	0	0	0	0.0666667	0
FT646	2e2befd1b9e68e3a58f2546eb68373d2	d__Bacteria; p__Bacteroidota; c__Bacteroidia; o__Sphingobacteriales; f__Sphingobacteriaceae; g__Pedobacter	0.932009	c__Bacteroidia	o__Sphingobacteriales	f__Sphingobacteriaceae	g__Pedobacter	g__Pedobacter	2.6125e-05	0.00164425	0.0860927	1	0.256757	0.466667	0.0714286	0.266667	0.0666667	0.4
FT2019	ad3ed8705c4a9ebe2308b7160718e7a3	d__Bacteria; p__Bacteroidota; c__Bacteroidia; o__Flavobacteriales; f__Weeksellaceae; g__Bergeyella	0.999994	c__Bacteroidia	o__Flavobacteriales	f__Weeksellaceae	g__Bergeyella	g__Bergeyella	2.60647e-05	0.00164635	0.0827815	1	0.256757	0.133333	0.142857	0.4	0.2	0.4
FT97	a50f23d1fd38217fcdc7bfa5774ba148	d__Bacteria; p__Proteobacteria; c__Alphaproteobacteria; o__Rhizobiales; f__Xanthobacteraceae; g__Pseudolabrys; s__metagenome	0.782954	c__Alphaproteobacteria	o__Rhizobiales	f__Xanthobacteraceae	g__Pseudolabrys	s__metagenome	2.60013e-05	0.00176184	0.109271	0.6	0.310811	0	0.714286	0.666667	0	0.2
FT371	ec905ba618a9d6d16407b94dd725b44a	d__Bacteria; p__Bacteroidota; c__Bacteroidia; o__Flavobacteriales; f__Flavobacteriaceae; g__Flavobacterium	1	c__Bacteroidia	o__Flavobacteriales	f__Flavobacteriaceae	g__Flavobacterium	g__Flavobacterium	2.57902e-05	0.00365073	0.0430464	0.4	0.054054	0.133333	0	0	0	0.133333
FT1309	003b5c165d8fb0e27a31328862c2dc7f	d__Bacteria; p__Proteobacteria; c__Gammaproteobacteria; o__Enterobacterales; f__Morganellaceae	0.999262	c__Gammaproteobacteria	o__Enterobacterales	f__Morganellaceae	f__Morganellaceae	f__Morganellaceae	2.57338e-05	0.00333491	0.0463576	0.8	0.162162	0.0666667	0	0.333333	0.2	0.2
FT1021	73968f4bbe925ddb63e3625c2878de23	d__Bacteria; p__Bdellovibrionota; c__Bdellovibrionia; o__Bdellovibrionales; f__Bdellovibrionaceae; g__Bdellovibrio; s__Bdellovibrio_sp.	0.970141	c__Bdellovibrionia	o__Bdellovibrionales	f__Bdellovibrionaceae	g__Bdellovibrio	s__Bdellovibrio_sp.	2.56258e-05	0.00143525	0.102649	0.8	0.27027	0.0666667	0.571429	0.6	0	0.133333
FT1733	09319d3577bcdadcba8ee78f3d8d46a5	d__Bacteria; p__Proteobacteria; c__Alphaproteobacteria; o__Rhizobiales; f__Devosiaceae; g__Devosia	0.843363	c__Alphaproteobacteria	o__Rhizobiales	f__Devosiaceae	g__Devosia	g__Devosia	2.55441e-05	0.00452417	0.0695364	1	0.175676	0.133333	0.0714286	0.266667	0.0666667	0.333333
FT2624	193078b0b8c07fc2b2c59580e6bb4216	d__Bacteria; p__Proteobacteria; c__Alphaproteobacteria; o__Sphingomonadales; f__Sphingomonadaceae; g__Sphingobium	0.865665	c__Alphaproteobacteria	o__Sphingomonadales	f__Sphingomonadaceae	g__Sphingobium	g__Sphingobium	2.52873e-05	0.000914746	0.109271	0.6	0.256757	0.0666667	0.714286	0.533333	0	0
FT2987	87e2bd4abe3642dde16cc52afad0123a	d__Bacteria; p__Proteobacteria; c__Gammaproteobacteria; o__Burkholderiales; f__Methylophilaceae; g__Methylotenera	0.978803	c__Gammaproteobacteria	o__Burkholderiales	f__Methylophilaceae	g__Methylotenera	g__Methylotenera	2.52376e-05	0.00224479	0.0397351	0.8	0.135135	0.266667	0.142857	0.0666667	0	0.2
FT1738	2345fe56b112077442b33ea48775cbdd	d__Bacteria; p__Proteobacteria; c__Gammaproteobacteria; o__Burkholderiales; f__Comamonadaceae	1	c__Gammaproteobacteria	o__Burkholderiales	f__Comamonadaceae	f__Comamonadaceae	f__Comamonadaceae	2.52217e-05	0.00142934	0.0927152	0.8	0.27027	0.133333	0.428571	0.6	0	0.2
FT2211	0ea50a22e93a9c2299ecd13338bceb20	d__Bacteria; p__Bacteroidota; c__Bacteroidia; o__Bacteroidales; f__Dysgonomonadaceae; g__Dysgonomonas; s__Dysgonomonas_alginatilytica	0.917049	c__Bacteroidia	o__Bacteroidales	f__Dysgonomonadaceae	g__Dysgonomonas	s__Dysgonomonas_alginatilytica	2.50684e-05	0.00657292	0.0231788	0.6	0.0945946	0	0.214286	0	0.0666667	0.2
FT3427	0ab0fca01cea6ea09cc23b1fdac707b0	d__Bacteria; p__Actinobacteriota; c__Actinobacteria; o__Corynebacteriales; f__Corynebacteriaceae; g__Corynebacterium	0.999998	c__Actinobacteria	o__Corynebacteriales	f__Corynebacteriaceae	g__Corynebacterium	g__Corynebacterium	2.50115e-05	0.00122777	0.109271	0.8	0.324324	0.4	0.285714	0.4	0	0.533333
FT3383	799ef54b21cf57fb919748a9f2e25758	d__Bacteria; p__Proteobacteria; c__Alphaproteobacteria; o__Sphingomonadales; f__Sphingomonadaceae; g__Sandaracinobacter; s__uncultured_bacterium	0.887226	c__Alphaproteobacteria	o__Sphingomonadales	f__Sphingomonadaceae	g__Sandaracinobacter	g__Sandaracinobacter	2.49222e-05	0.00469992	0.0231788	0.6	0.0675676	0.2	0.0714286	0.0666667	0	0
FT3067	6f15e6b6d2d5ca7de7280b5178316187	d__Bacteria; p__Deinococcota; c__Deinococci; o__Deinococcales; f__Deinococcaceae; g__Deinococcus; s__Deinococcus_geothermalis	0.999407	c__Deinococci	o__Deinococcales	f__Deinococcaceae	g__Deinococcus	s__Deinococcus_geothermalis	2.48909e-05	0.000784334	0.165563	1	0.472973	0.8	0.5	0.4	0.2	0.466667
FT721	8cb384fd4b2fd027dfb75eb821aff6ad	d__Bacteria; p__Actinobacteriota; c__Actinobacteria; o__Propionibacteriales; f__Nocardioidaceae; g__Nocardioides	1	c__Actinobacteria	o__Propionibacteriales	f__Nocardioidaceae	g__Nocardioides	g__Nocardioides	2.48298e-05	0.00294008	0.0364238	0.6	0.108108	0.0666667	0.214286	0	0	0.266667
FT2598	6047ff5bfce8300caad18a246a0fb46c	d__Bacteria; p__Deinococcota; c__Deinococci; o__Deinococcales; f__Deinococcaceae; g__Deinococcus; s__Deinococcus_radiodurans	0.985295	c__Deinococci	o__Deinococcales	f__Deinococcaceae	g__Deinococcus	s__Deinococcus_radiodurans	2.48278e-05	0.0039596	0.013245	0.2	0.0135135	0	0	0.0666667	0	0
FT2635	ba701dc64bafd73e1e589d0bdc412f22	d__Bacteria; p__Proteobacteria; c__Gammaproteobacteria; o__Pseudomonadales; f__Moraxellaceae; g__Psychrobacter	1	c__Gammaproteobacteria	o__Pseudomonadales	f__Moraxellaceae	g__Psychrobacter	g__Psychrobacter	2.4813e-05	0.00291436	0.0562914	1	0.162162	0.133333	0.0714286	0.133333	0.333333	0.133333
FT43	1af9dabf8a3e8d74ef0d92a2a9b8108a	d__Bacteria; p__Proteobacteria; c__Alphaproteobacteria; o__Rhizobiales; f__Devosiaceae; g__Devosia	0.935762	c__Alphaproteobacteria	o__Rhizobiales	f__Devosiaceae	g__Devosia	g__Devosia	2.47995e-05	0.0047419	0.0463576	1	0.148649	0.0666667	0.0714286	0.2	0.0666667	0.333333
FT1792	675c50fcfa6be99d3620a0998aaa0575	d__Bacteria; p__Firmicutes; c__Clostridia; o__Lachnospirales; f__Lachnospiraceae; g__[Ruminococcus]_torques_group; s__uncultured_Clostridiales	0.887696	c__Clostridia	o__Lachnospirales	f__Lachnospiraceae	g__[Ruminococcus]_torques_group	g__[Ruminococcus]_torques_group	2.46057e-05	0.00284019	0.112583	1	0.297297	0.333333	0.214286	0.266667	0.0666667	0.6
FT118	11813a20a0cac38651e00b204f73e8d9	d__Bacteria; p__Firmicutes; c__Bacilli; o__Lactobacillales; f__Streptococcaceae; g__Lactococcus; s__Lactococcus_garvieae	0.814879	c__Bacilli	o__Lactobacillales	f__Streptococcaceae	g__Lactococcus	s__Lactococcus_garvieae	2.45259e-05	0.00174027	0.0496689	0.6	0.0945946	0.0666667	0	0	0.0666667	0.333333
FT1857	385ac464e6500b2823cd199fd5acfe6d	d__Bacteria; p__Proteobacteria; c__Alphaproteobacteria; o__Caulobacterales; f__Caulobacteraceae; g__Brevundimonas	1	c__Alphaproteobacteria	o__Caulobacterales	f__Caulobacteraceae	g__Brevundimonas	g__Brevundimonas	2.44823e-05	0.00658774	0.013245	0.2	0.0135135	0	0	0	0.0666667	0
FT1983	a8a4fbcc46b65b158f4614093118c93e	d__Bacteria; p__Proteobacteria; c__Alphaproteobacteria; o__Caulobacterales; f__Caulobacteraceae; g__Brevundimonas	0.99984	c__Alphaproteobacteria	o__Caulobacterales	f__Caulobacteraceae	g__Brevundimonas	g__Brevundimonas	2.44074e-05	0.00317092	0.0231788	1	0.0945946	0.0666667	0.214286	0.0666667	0.0666667	0.0666667
FT2775	9be77e237d3db5337b449e0f08130971	d__Bacteria; p__Proteobacteria; c__Gammaproteobacteria; o__Xanthomonadales; f__Xanthomonadaceae; g__Xanthomonas	0.992092	c__Gammaproteobacteria	o__Xanthomonadales	f__Xanthomonadaceae	g__Xanthomonas	g__Xanthomonas	2.4379e-05	0.0073107	0.00993378	0.2	0.027027	0	0	0	0	0.133333
FT1865	11756cbee0370d8a651e3e8c8bcd28ed	d__Bacteria; p__Bacteroidota; c__Bacteroidia; o__Flavobacteriales; f__Weeksellaceae; g__Chryseobacterium	0.994662	c__Bacteroidia	o__Flavobacteriales	f__Weeksellaceae	g__Chryseobacterium	g__Chryseobacterium	2.42887e-05	0.00369639	0.0529801	0.8	0.148649	0.0666667	0	0.266667	0.133333	0.266667
FT3272	07929cc01b1ff37ce8331c444c423f82	d__Bacteria; p__Bacteroidota; c__Bacteroidia; o__Sphingobacteriales; f__Sphingobacteriaceae; g__Pedobacter	0.994846	c__Bacteroidia	o__Sphingobacteriales	f__Sphingobacteriaceae	g__Pedobacter	g__Pedobacter	2.40877e-05	0.00277971	0.0529801	1	0.175676	0.133333	0.0714286	0.333333	0.2	0.133333
FT1565	14dbb256309f326b6e8332b8d51a49c9	d__Bacteria; p__Proteobacteria; c__Gammaproteobacteria; o__Burkholderiales; f__Alcaligenaceae; g__Advenella	0.972615	c__Gammaproteobacteria	o__Burkholderiales	f__Alcaligenaceae	g__Advenella	g__Advenella	2.4086e-05	0.00359954	0.0629139	0.8	0.189189	0	0.214286	0.133333	0.2	0.4
FT3012	9f4eee436847bb1be647c77716c49c0a	d__Bacteria; p__Bacteroidota; c__Bacteroidia; o__Chitinophagales; f__Chitinophagaceae; g__Chitinophaga	0.999679	c__Bacteroidia	o__Chitinophagales	f__Chitinophagaceae	g__Chitinophaga	g__Chitinophaga	2.39791e-05	0.00464765	0.0496689	0.6	0.175676	0	0.357143	0.4	0	0.133333
FT373	e749f1b0097b46d9a567a42a03fe2dff	d__Bacteria; p__Bacteroidota; c__Bacteroidia; o__Flavobacteriales; f__Flavobacteriaceae; g__Flavobacterium	0.999997	c__Bacteroidia	o__Flavobacteriales	f__Flavobacteriaceae	g__Flavobacterium	g__Flavobacterium	2.39737e-05	0.00643784	0.013245	0.2	0.0135135	0.0666667	0	0	0	0
FT3239	81998dc63e096f0f3c9612b67b9a11a1	d__Bacteria; p__Proteobacteria; c__Gammaproteobacteria; o__Burkholderiales; f__Neisseriaceae; g__uncultured; s__uncultured_bacterium	0.999981	c__Gammaproteobacteria	o__Burkholderiales	f__Neisseriaceae	f__Neisseriaceae	s__uncultured_bacterium	2.39499e-05	0.00128591	0.102649	0.6	0.22973	0.0666667	0	0.333333	0	0.733333
FT357	bc21380c0277abf209eff11551e2488f	d__Bacteria; p__Firmicutes; c__Bacilli; o__Lactobacillales; f__Carnobacteriaceae; g__Alloiococcus; s__uncultured_bacterium	0.942281	c__Bacilli	o__Lactobacillales	f__Carnobacteriaceae	g__Alloiococcus	g__Alloiococcus	2.39319e-05	0.00426311	0.0430464	1	0.121622	0.0666667	0.0714286	0.2	0.133333	0.133333
FT2397	ee03cc3d2db13ec070bad447159d51cd	d__Bacteria; p__Proteobacteria; c__Alphaproteobacteria; o__Sphingomonadales; f__Sphingomonadaceae; g__Sphingomonas	0.981536	c__Alphaproteobacteria	o__Sphingomonadales	f__Sphingomonadaceae	g__Sphingomonas	g__Sphingomonas	2.39033e-05	0.00497479	0.0397351	0.8	0.121622	0.0666667	0.0714286	0.2	0.266667	0
FT380	11d6a47e5e237a911a48c518edd8b4cc	d__Bacteria; p__Proteobacteria; c__Gammaproteobacteria; o__Xanthomonadales; f__Rhodanobacteraceae; g__Dokdonella; s__Dokdonella_koreensis	0.999993	c__Gammaproteobacteria	o__Xanthomonadales	f__Rhodanobacteraceae	g__Dokdonella	s__Dokdonella_koreensis	2.38773e-05	0.00699086	0.013245	0.4	0.0405405	0	0	0	0.133333	0.0666667
FT1200	e42c9619bb6090cdd1e4fe0b01e11429	d__Bacteria; p__Proteobacteria; c__Alphaproteobacteria; o__Caulobacterales; f__Caulobacteraceae; g__Caulobacter; s__Caulobacter_sp.	0.768583	c__Alphaproteobacteria	o__Caulobacterales	f__Caulobacteraceae	g__Caulobacter	s__Caulobacter_sp.	2.38348e-05	0.00400127	0.0496689	0.4	0.121622	0.266667	0	0	0.333333	0
FT2773	e2864b239569aff522e87055eafec4f6	d__Bacteria; p__Proteobacteria; c__Gammaproteobacteria; o__Burkholderiales; f__Alcaligenaceae; g__Alcaligenes	0.999971	c__Gammaproteobacteria	o__Burkholderiales	f__Alcaligenaceae	g__Alcaligenes	g__Alcaligenes	2.37985e-05	0.00220578	0.0629139	1	0.202703	0.133333	0.0714286	0.266667	0.0666667	0.466667
FT1936	e052457b32afaa8236321af6e5739062	d__Bacteria; p__Firmicutes; c__Bacilli; o__Paenibacillales; f__Paenibacillaceae; g__Paenibacillus	0.999999	c__Bacilli	o__Paenibacillales	f__Paenibacillaceae	g__Paenibacillus	g__Paenibacillus	2.37862e-05	0.00696822	0.00993378	0.4	0.0405405	0.0666667	0	0.133333	0	0
FT965	069cbd3d102be240f1bbd406fa22a069	d__Bacteria; p__Verrucomicrobiota; c__Verrucomicrobiae; o__Verrucomicrobiales; f__Rubritaleaceae; g__Luteolibacter	1	c__Verrucomicrobiae	o__Verrucomicrobiales	f__Rubritaleaceae	g__Luteolibacter	g__Luteolibacter	2.37612e-05	0.00481971	0.0562914	1	0.175676	0.266667	0.0714286	0.2	0.0666667	0.266667
FT3171	0b02c2dbff0ae37223b4b5b6db6243b6	d__Bacteria; p__Fusobacteriota; c__Fusobacteriia; o__Fusobacteriales; f__Leptotrichiaceae; g__Leptotrichia	1	c__Fusobacteriia	o__Fusobacteriales	f__Leptotrichiaceae	g__Leptotrichia	g__Leptotrichia	2.37512e-05	0.0043832	0.0596027	0.8	0.202703	0	0.142857	0.266667	0.133333	0.466667
FT1613	622b0c504b4720ebe434ad6e55b2f976	d__Bacteria; p__Proteobacteria; c__Gammaproteobacteria; o__Burkholderiales; f__Comamonadaceae	0.999985	c__Gammaproteobacteria	o__Burkholderiales	f__Comamonadaceae	f__Comamonadaceae	f__Comamonadaceae	2.37491e-05	0.00148759	0.0993377	0.8	0.189189	0.2	0	0.133333	0.466667	0.133333
FT1105	a6718b88ed4378d395210f2e3ce8108a	d__Bacteria; p__Proteobacteria; c__Gammaproteobacteria; o__Burkholderiales; f__Comamonadaceae	1	c__Gammaproteobacteria	o__Burkholderiales	f__Comamonadaceae	f__Comamonadaceae	f__Comamonadaceae	2.37047e-05	0.00198146	0.0860927	1	0.243243	0.2	0.0714286	0.333333	0.133333	0.466667
FT641	db26e36ee2f3a5791227e29129d8d465	d__Bacteria; p__Firmicutes; c__Bacilli; o__Lactobacillales; f__Carnobacteriaceae; g__Carnobacterium	0.995834	c__Bacilli	o__Lactobacillales	f__Carnobacteriaceae	g__Carnobacterium	g__Carnobacterium	2.36086e-05	0.0048765	0.0165563	0.2	0.027027	0	0	0	0	0.133333
FT2769	2aa3baac675b0034b1e40b2bd61cb1e7	d__Bacteria; p__Proteobacteria; c__Gammaproteobacteria; o__Pasteurellales; f__Pasteurellaceae	1	c__Gammaproteobacteria	o__Pasteurellales	f__Pasteurellaceae	f__Pasteurellaceae	f__Pasteurellaceae	2.33939e-05	0.00170407	0.0629139	0.8	0.202703	0.2	0.142857	0.466667	0	0.2
FT3225	05f60ae7b381ecddf9df9670233a043a	d__Bacteria; p__Proteobacteria; c__Alphaproteobacteria; o__Sphingomonadales; f__Sphingomonadaceae; g__Sphingomonas	0.981052	c__Alphaproteobacteria	o__Sphingomonadales	f__Sphingomonadaceae	g__Sphingomonas	g__Sphingomonas	2.33831e-05	0.00627688	0.013245	0.4	0.054054	0.133333	0	0	0.133333	0
FT3481	afb573a33494fe61af3b70825e28040c	d__Bacteria; p__Bacteroidota; c__Bacteroidia; o__Flavobacteriales; f__Flavobacteriaceae; g__Capnocytophaga	1	c__Bacteroidia	o__Flavobacteriales	f__Flavobacteriaceae	g__Capnocytophaga	g__Capnocytophaga	2.33038e-05	0.0021916	0.0629139	0.8	0.202703	0	0.142857	0.4	0.2	0.266667
FT2033	7b55bfdeb1dbf8aabc973a91278dd83f	d__Bacteria; p__Actinobacteriota; c__Actinobacteria; o__Corynebacteriales; f__Corynebacteriaceae; g__Corynebacterium	1	c__Actinobacteria	o__Corynebacteriales	f__Corynebacteriaceae	g__Corynebacterium	g__Corynebacterium	2.32904e-05	0.00231848	0.0860927	1	0.283784	0.333333	0.142857	0.4	0.0666667	0.466667
FT987	f2844832daa49df221772577cf10a4e8	d__Bacteria; p__Bacteroidota; c__Bacteroidia; o__Bacteroidales; f__Prevotellaceae; g__Prevotella	0.999999	c__Bacteroidia	o__Bacteroidales	f__Prevotellaceae	g__Prevotella	g__Prevotella	2.3272e-05	0.00273709	0.0662252	0.8	0.162162	0.133333	0.142857	0.333333	0	0.2
FT1649	02dca0684e6ec1100398c06f7840d3e8	d__Bacteria; p__Actinobacteriota; c__Actinobacteria; o__Bifidobacteriales; f__Bifidobacteriaceae; g__Alloscardovia; s__Alloscardovia_omnicolens	0.998213	c__Actinobacteria	o__Bifidobacteriales	f__Bifidobacteriaceae	g__Alloscardovia	s__Alloscardovia_omnicolens	2.32328e-05	0.00365561	0.0331126	1	0.121622	0.133333	0.0714286	0.266667	0.0666667	0.0666667
FT1746	f715ea0cad480d8dbdbf885e16f58c20	d__Bacteria; p__Proteobacteria; c__Gammaproteobacteria; o__Oceanospirillales; f__Halomonadaceae; g__Halomonas	0.998269	c__Gammaproteobacteria	o__Oceanospirillales	f__Halomonadaceae	g__Halomonas	g__Halomonas	2.31871e-05	0.00591528	0.0331126	0.6	0.0945946	0.0666667	0	0.0666667	0	0.333333
FT292	a26e6a31b7a291e657c2c54b705b67bf	d__Bacteria; p__Verrucomicrobiota; c__Verrucomicrobiae; o__Verrucomicrobiales; f__Rubritaleaceae; g__Luteolibacter	1	c__Verrucomicrobiae	o__Verrucomicrobiales	f__Rubritaleaceae	g__Luteolibacter	g__Luteolibacter	2.31191e-05	0.00587687	0.0198676	0.4	0.0405405	0.0666667	0	0	0.133333	0
FT1383	dfb24437cee53980366ef83f38cfcd9b	d__Bacteria; p__Fusobacteriota; c__Fusobacteriia; o__Fusobacteriales; f__Leptotrichiaceae; g__Leptotrichia	1	c__Fusobacteriia	o__Fusobacteriales	f__Leptotrichiaceae	g__Leptotrichia	g__Leptotrichia	2.31136e-05	0.00385889	0.0198675	0.4	0.0675676	0	0	0	0.133333	0.2
FT2880	36832497aecda49c289c18542d4076c5	d__Bacteria; p__Spirochaetota; c__Leptospirae; o__Leptospirales; f__Leptospiraceae; g__Turneriella	1	c__Leptospirae	o__Leptospirales	f__Leptospiraceae	g__Turneriella	g__Turneriella	2.30398e-05	0.000858775	0.109271	0.6	0.27027	0	0.5	0.666667	0	0.2
FT2139	4bd47ee5a9796fcd2a1f5c2ed34704eb	d__Bacteria; p__Bacteroidota; c__Bacteroidia; o__Bacteroidales; f__Prevotellaceae; g__Prevotellaceae_Ga6A1_group; s__uncultured_bacterium	0.996655	c__Bacteroidia	o__Bacteroidales	f__Prevotellaceae	g__Prevotellaceae_Ga6A1_group	g__Prevotellaceae_Ga6A1_group	2.30398e-05	0.00619579	0.0331126	0.4	0.0945946	0.0666667	0	0	0	0.4
FT2685	3ea9eb0ec8a25b74c1f1a3979a369cea	d__Bacteria; p__Proteobacteria; c__Gammaproteobacteria; o__Burkholderiales; f__Nitrosomonadaceae; g__Ellin6067	0.999999	c__Gammaproteobacteria	o__Burkholderiales	f__Nitrosomonadaceae	g__Ellin6067	g__Ellin6067	2.29382e-05	0.00141568	0.0794702	0.6	0.243243	0.0666667	0.5	0.666667	0	0
FT2091	79776d72d4dbf92acebfa976c761f010	d__Bacteria; p__Firmicutes; c__Negativicutes; o__Veillonellales-Selenomonadales; f__Veillonellaceae; g__Veillonella	1	c__Negativicutes	o__Veillonellales-Selenomonadales	f__Veillonellaceae	g__Veillonella	g__Veillonella	2.29355e-05	0.00163652	0.0927152	1	0.297297	0.333333	0.357143	0.466667	0.2	0.133333
FT1654	41ebeaf520bd96b09add33e944bf731d	d__Bacteria; p__Proteobacteria; c__Alphaproteobacteria; o__Rhizobiales; f__Beijerinckiaceae; g__Bosea	0.999999	c__Alphaproteobacteria	o__Rhizobiales	f__Beijerinckiaceae	g__Bosea	g__Bosea	2.26068e-05	0.00137463	0.125828	0.8	0.256757	0.533333	0	0.2	0.333333	0.2
FT2109	5f2d9f9c1cf2d7d248eeb40716343d32	d__Bacteria; p__Proteobacteria; c__Gammaproteobacteria; o__Burkholderiales; f__Rhodocyclaceae; g__Dechloromonas	0.893562	c__Gammaproteobacteria	o__Burkholderiales	f__Rhodocyclaceae	g__Dechloromonas	g__Dechloromonas	2.2569e-05	0.000923183	0.0827815	0.8	0.256757	0.133333	0.428571	0.666667	0	0.0666667
FT587	c0bb75de1ed2e67d7c92edfd718f2547	d__Bacteria; p__Actinobacteriota; c__Actinobacteria; o__Micrococcales; f__Microbacteriaceae	0.999896	c__Actinobacteria	o__Micrococcales	f__Microbacteriaceae	f__Microbacteriaceae	f__Microbacteriaceae	2.24142e-05	0.00203307	0.0960265	0.8	0.256757	0.266667	0.214286	0.333333	0	0.466667
FT2183	497396131bd57206d14b4d468eb17c35	d__Bacteria; p__Proteobacteria; c__Gammaproteobacteria; o__Enterobacterales; f__Enterobacteriaceae	0.953443	c__Gammaproteobacteria	o__Enterobacterales	f__Enterobacteriaceae	f__Enterobacteriaceae	f__Enterobacteriaceae	2.23814e-05	0.00675919	0.00331126	0.2	0.0135135	0	0	0.0666667	0	0
FT2823	2c88c3a72c35cd6d2dd6cdbf0c0bae76	d__Bacteria; p__Actinobacteriota; c__Actinobacteria; o__Bifidobacteriales; f__Bifidobacteriaceae; g__Bifidobacterium; s__Bifidobacterium_animalis	0.802646	c__Actinobacteria	o__Bifidobacteriales	f__Bifidobacteriaceae	g__Bifidobacterium	s__Bifidobacterium_animalis	2.23748e-05	0.0025484	0.0496689	1	0.121622	0.0666667	0.0714286	0.266667	0.0666667	0.133333
FT1559	f34eb1ad0f3b33993c6649bcb05e49e4	d__Bacteria; p__Bacteroidota; c__Bacteroidia; o__Sphingobacteriales; f__Sphingobacteriaceae; g__Nubsella	0.891914	c__Bacteroidia	o__Sphingobacteriales	f__Sphingobacteriaceae	g__Nubsella	g__Nubsella	2.23686e-05	0.00173007	0.0728477	0.6	0.189189	0.333333	0	0.133333	0.466667	0
FT3126	ee61209b198eb78a354f66df2aade922	d__Bacteria; p__Actinobacteriota; c__Actinobacteria; o__Micrococcales; f__Micrococcaceae; g__Kocuria	0.988086	c__Actinobacteria	o__Micrococcales	f__Micrococcaceae	g__Kocuria	g__Kocuria	2.21934e-05	0.00458807	0.013245	0.2	0.027027	0.133333	0	0	0	0
FT1625	21634c60324e5d67f333400852a76764	d__Bacteria; p__Bacteroidota; c__Bacteroidia; o__Flavobacteriales; f__Flavobacteriaceae; g__Flavobacterium	0.999964	c__Bacteroidia	o__Flavobacteriales	f__Flavobacteriaceae	g__Flavobacterium	g__Flavobacterium	2.21407e-05	0.00273725	0.0761589	1	0.243243	0.4	0.214286	0.133333	0.133333	0.333333
FT528	1ade12472297777dc81652b8600da90f	d__Bacteria; p__Firmicutes; c__Bacilli; o__Lactobacillales; f__Carnobacteriaceae; g__Trichococcus	0.983684	c__Bacilli	o__Lactobacillales	f__Carnobacteriaceae	g__Trichococcus	g__Trichococcus	2.21316e-05	0.00475999	0.0662252	0.8	0.216216	0.133333	0.0714286	0.133333	0	0.733333
FT911	976004fd6dc48d815675da2cf67c4093	d__Bacteria; p__Firmicutes; c__Clostridia; o__Oscillospirales; f__Ruminococcaceae; g__Faecalibacterium	0.99916	c__Clostridia	o__Oscillospirales	f__Ruminococcaceae	g__Faecalibacterium	g__Faecalibacterium	2.20936e-05	0.00129984	0.0629139	1	0.189189	0.266667	0.142857	0.2	0.0666667	0.266667
FT1081	9d375f0fd9a2c3cef29d4fa09c07ca2e	d__Bacteria; p__Bacteroidota; c__Bacteroidia; o__Sphingobacteriales; f__Sphingobacteriaceae; g__Sphingobacterium; s__Sphingobacterium_chuzhouense	0.924377	c__Bacteroidia	o__Sphingobacteriales	f__Sphingobacteriaceae	g__Sphingobacterium	s__Sphingobacterium_chuzhouense	2.18992e-05	0.00579181	0.013245	0.4	0.0540541	0.133333	0.142857	0	0	0
FT172	f93d3444753cc8766764e554cc6e8c86	d__Bacteria; p__Proteobacteria; c__Gammaproteobacteria; o__Burkholderiales; f__Oxalobacteraceae; g__Undibacterium	0.987533	c__Gammaproteobacteria	o__Burkholderiales	f__Oxalobacteraceae	g__Undibacterium	g__Undibacterium	2.18957e-05	0.00175383	0.0960265	0.6	0.256757	0	0.571429	0.6	0	0.133333
FT958	061eddac961b42a3adbc16debc71af27	d__Bacteria; p__Firmicutes; c__Bacilli; o__Bacillales	0.999901	c__Bacilli	o__Bacillales	o__Bacillales	o__Bacillales	o__Bacillales	2.18295e-05	0.00348548	0.0264901	0.2	0.0405405	0	0	0.2	0	0
FT2833	ba9b5894fbc51fc342d16e7ed5f66ae5	d__Bacteria; p__Firmicutes; c__Bacilli; o__Staphylococcales; f__Staphylococcaceae; g__Salinicoccus	0.990345	c__Bacilli	o__Staphylococcales	f__Staphylococcaceae	g__Salinicoccus	g__Salinicoccus	2.17442e-05	0.00640446	0.013245	0.2	0.0405405	0	0	0	0	0.2
FT833	5a236b97c673be6ba70c003fc6d49de9	d__Bacteria; p__Firmicutes; c__Clostridia; o__Peptostreptococcales-Tissierellales; f__Peptostreptococcaceae; g__Peptostreptococcus; s__uncultured_organism	0.724676	c__Clostridia	o__Peptostreptococcales-Tissierellales	f__Peptostreptococcaceae	g__Peptostreptococcus	g__Peptostreptococcus	2.1735e-05	0.00127217	0.0860927	1	0.243243	0.0666667	0.214286	0.533333	0.0666667	0.333333
FT2732	8e38210068c06936390e3209406ecd75	d__Bacteria; p__Actinobacteriota; c__Actinobacteria; o__Micrococcales	1	c__Actinobacteria	o__Micrococcales	o__Micrococcales	o__Micrococcales	o__Micrococcales	2.16987e-05	0.00186601	0.089404	0.8	0.256757	0.133333	0.285714	0.133333	0	0.733333
FT2187	61cbd1c481c50bb5a9c54eee2e3b7275	d__Bacteria; p__Actinobacteriota; c__Actinobacteria; o__Micrococcales; f__Micrococcaceae	0.999999	c__Actinobacteria	o__Micrococcales	f__Micrococcaceae	f__Micrococcaceae	f__Micrococcaceae	2.15623e-05	0.00264636	0.0629139	1	0.216216	0.266667	0.142857	0.266667	0.133333	0.266667
FT1291	5b9d8b45c1d23c96a5666b936d10a79e	d__Bacteria; p__Actinobacteriota; c__Actinobacteria; o__Corynebacteriales; f__Corynebacteriaceae; g__Corynebacterium	0.999895	c__Actinobacteria	o__Corynebacteriales	f__Corynebacteriaceae	g__Corynebacterium	g__Corynebacterium	2.14453e-05	0.00153793	0.0827815	1	0.216216	0.466667	0.214286	0.0666667	0.2	0.133333
FT2623	5f0b521c61eea322ab1eb7e85f0d6211	d__Bacteria; p__Proteobacteria; c__Alphaproteobacteria; o__Sphingomonadales; f__Sphingomonadaceae; g__Sphingomonas	0.95455	c__Alphaproteobacteria	o__Sphingomonadales	f__Sphingomonadaceae	g__Sphingomonas	g__Sphingomonas	2.13775e-05	0.000667431	0.0927152	0.8	0.202703	0.4	0.0714286	0.0666667	0	0.466667
FT2733	7f9e4d762099960624c566a680da4251	d__Bacteria; p__Actinobacteriota; c__Coriobacteriia; o__Coriobacteriales; f__Atopobiaceae; g__Atopobium	1	c__Coriobacteriia	o__Coriobacteriales	f__Atopobiaceae	g__Atopobium	g__Atopobium	2.11988e-05	0.00331211	0.0264901	0.2	0.0405405	0	0	0.2	0	0
FT1449	d775fa6e2a77678c64b6e2c05989da54	d__Bacteria; p__Bacteroidota; c__Bacteroidia; o__Flavobacteriales; f__Weeksellaceae; g__Chryseobacterium	0.999991	c__Bacteroidia	o__Flavobacteriales	f__Weeksellaceae	g__Chryseobacterium	g__Chryseobacterium	2.11159e-05	0.00333109	0.0165563	0.4	0.0405405	0	0	0	0.0666667	0.133333
FT2487	456c68c75c0009f293b3bb6d4e34731e	d__Bacteria; p__Deinococcota; c__Deinococci; o__Thermales; f__Thermaceae; g__Meiothermus	1	c__Deinococci	o__Thermales	f__Thermaceae	g__Meiothermus	g__Meiothermus	2.10846e-05	0.00610251	0.00993378	0.2	0.027027	0.133333	0	0	0	0
FT2336	54babfad216208cd5187ddb5ce6cf919	d__Bacteria; p__Actinobacteriota; c__Actinobacteria; o__Micrococcales; f__Microbacteriaceae	0.999906	c__Actinobacteria	o__Micrococcales	f__Microbacteriaceae	f__Microbacteriaceae	f__Microbacteriaceae	2.09697e-05	0.000474069	0.145695	1	0.418919	0.466667	0.214286	0.733333	0.0666667	0.6
FT2461	cd4430902c2dd230b17f1cc26ca9f3de	d__Bacteria; p__Firmicutes; c__Bacilli; o__Lactobacillales; f__Lactobacillaceae; g__Lactobacillus; s__Lactobacillus_brevis	0.896932	c__Bacilli	o__Lactobacillales	f__Lactobacillaceae	g__Lactobacillus	s__Lactobacillus_brevis	2.09127e-05	0.00139983	0.0695364	0.8	0.162162	0.0666667	0.142857	0.266667	0	0.333333
FT2244	8fac34079deb0bd01b1ce7f7b6620a1f	d__Bacteria; p__Acidobacteriota; c__Holophagae; o__Holophagales; f__Holophagaceae; g__uncultured; s__uncultured_bacterium	0.864997	c__Holophagae	o__Holophagales	f__Holophagaceae	f__Holophagaceae	s__uncultured_bacterium	2.09006e-05	0.000982669	0.0761589	0.4	0.202703	0	0.642857	0.4	0	0
FT1982	3914fb3ed2816727dd4a1e9157c8c7e0	d__Bacteria; p__Firmicutes; c__Clostridia; o__Peptostreptococcales-Tissierellales; f__Peptostreptococcales-Tissierellales; g__Anaerococcus	1	c__Clostridia	o__Peptostreptococcales-Tissierellales	f__Peptostreptococcales-Tissierellales	g__Anaerococcus	g__Anaerococcus	2.08789e-05	0.00349034	0.0562914	1	0.189189	0.2	0.0714286	0.333333	0.0666667	0.266667
FT829	901c6eca5eaeb8fdbcdbb008e792213f	d__Bacteria; p__Bacteroidota; c__Bacteroidia; o__Bacteroidales; f__Prevotellaceae; g__Prevotella; s__Prevotella_nanceiensis	0.999992	c__Bacteroidia	o__Bacteroidales	f__Prevotellaceae	g__Prevotella	s__Prevotella_nanceiensis	2.08197e-05	0.00104086	0.0662252	1	0.22973	0.133333	0.142857	0.4	0.0666667	0.4
FT2375	10b879031635471d66e039f176d48af4	d__Bacteria; p__Proteobacteria; c__Alphaproteobacteria; o__Rhizobiales; f__Rhizobiaceae	0.998367	c__Alphaproteobacteria	o__Rhizobiales	f__Rhizobiaceae	f__Rhizobiaceae	f__Rhizobiaceae	2.08128e-05	0.00124117	0.0993378	1	0.202703	0.266667	0.0714286	0.2	0.133333	0.333333
FT2074	eea333d88b3826e8a8776935e45cfd08	d__Bacteria; p__Actinobacteriota; c__Actinobacteria; o__Micrococcales; f__Promicromonosporaceae; g__Promicromonospora	0.994175	c__Actinobacteria	o__Micrococcales	f__Promicromonosporaceae	g__Promicromonospora	g__Promicromonospora	2.07404e-05	0.00169622	0.0430464	0.8	0.135135	0.2	0.214286	0.0666667	0	0.2
FT1360	959349fb9bb526cadfd23706f42dff8a	d__Bacteria; p__Bacteroidota; c__Bacteroidia; o__Flavobacteriales; f__Weeksellaceae; g__Chryseobacterium	0.999999	c__Bacteroidia	o__Flavobacteriales	f__Weeksellaceae	g__Chryseobacterium	g__Chryseobacterium	2.07344e-05	0.00249764	0.0231788	0.4	0.0675676	0.266667	0	0	0.0666667	0
FT1116	cf329e409b1185dcf58d8b9159cee7b4	d__Bacteria; p__Proteobacteria; c__Gammaproteobacteria; o__Pseudomonadales; f__Moraxellaceae; g__Psychrobacter	0.999999	c__Gammaproteobacteria	o__Pseudomonadales	f__Moraxellaceae	g__Psychrobacter	g__Psychrobacter	2.06844e-05	0.00268138	0.0397351	0.6	0.121622	0	0.142857	0.4	0	0.0666667
FT3326	43dbd8d36f75faf2b5b3116c0867559c	d__Bacteria; p__Actinobacteriota; c__Actinobacteria; o__Micrococcales; f__Beutenbergiaceae	0.99867	c__Actinobacteria	o__Micrococcales	f__Beutenbergiaceae	f__Beutenbergiaceae	f__Beutenbergiaceae	2.06825e-05	0.00114569	0.0662252	1	0.189189	0.133333	0.0714286	0.2	0.133333	0.4
FT2171	e4c35c0fbf147bb9b64f9041000fc03b	d__Bacteria; p__Proteobacteria; c__Gammaproteobacteria; o__Burkholderiales; f__Comamonadaceae	1	c__Gammaproteobacteria	o__Burkholderiales	f__Comamonadaceae	f__Comamonadaceae	f__Comamonadaceae	2.05872e-05	0.00170074	0.0695364	1	0.22973	0.133333	0.142857	0.2	0.266667	0.4
FT938	80f97a84fa0ce45c3f17223dd42b5f35	d__Bacteria; p__Actinobacteriota; c__Actinobacteria; o__Micrococcales; f__Brevibacteriaceae; g__Brevibacterium	1	c__Actinobacteria	o__Micrococcales	f__Brevibacteriaceae	g__Brevibacterium	g__Brevibacterium	2.05747e-05	0.00199976	0.0364238	0.8	0.121622	0.133333	0.0714286	0.333333	0.0666667	0
FT3428	8b14cc778c1eaab36987219d2ecaea17	d__Bacteria; p__Actinobacteriota; c__Actinobacteria; o__Micrococcales; f__Micrococcaceae; g__Kocuria	0.991635	c__Actinobacteria	o__Micrococcales	f__Micrococcaceae	g__Kocuria	g__Kocuria	2.05189e-05	0.00522756	0.00662252	0.2	0.027027	0	0	0.133333	0	0
FT540	a6379618a93f21590df14917f7c5d30d	d__Bacteria; p__Firmicutes; c__Bacilli; o__Lactobacillales; f__Lactobacillaceae; g__Pediococcus; s__uncultured_bacterium	0.718615	c__Bacilli	o__Lactobacillales	f__Lactobacillaceae	g__Pediococcus	g__Pediococcus	2.05175e-05	0.00213537	0.0496689	0.8	0.135135	0.133333	0.0714286	0.0666667	0	0.4
FT3117	dcb7411f6db4e42ba60adc4a00cd4ffb	d__Bacteria; p__Proteobacteria; c__Gammaproteobacteria; o__Enterobacterales; f__Enterobacteriaceae	0.954411	c__Gammaproteobacteria	o__Enterobacterales	f__Enterobacteriaceae	f__Enterobacteriaceae	f__Enterobacteriaceae	2.03729e-05	0.00187102	0.0198676	0.8	0.0810811	0.133333	0	0.0666667	0.0666667	0.133333
FT2201	4e7735dbae88bc8a0bd377611fbb726b	d__Bacteria; p__Firmicutes; c__Bacilli; o__Lactobacillales; f__Carnobacteriaceae; g__Carnobacterium	0.999759	c__Bacilli	o__Lactobacillales	f__Carnobacteriaceae	g__Carnobacterium	g__Carnobacterium	2.02563e-05	0.0024607	0.0397351	0.6	0.135135	0.333333	0.0714286	0	0	0.266667
FT2076	c97f9e0c6bb9564462cf43f61b094a31	d__Bacteria; p__Bacteroidota; c__Bacteroidia; o__Bacteroidales; f__Porphyromonadaceae; g__Porphyromonas	1	c__Bacteroidia	o__Bacteroidales	f__Porphyromonadaceae	g__Porphyromonas	g__Porphyromonas	2.02044e-05	0.00231303	0.0529801	0.6	0.121622	0	0.0714286	0.266667	0	0.266667
FT483	a2523e2e270e4da57c8ecf9bb490440e	d__Bacteria; p__Bdellovibrionota; c__Bdellovibrionia; o__Bdellovibrionales; f__Bdellovibrionaceae; g__Bdellovibrio; s__uncultured_bacterium	0.999894	c__Bdellovibrionia	o__Bdellovibrionales	f__Bdellovibrionaceae	g__Bdellovibrio	g__Bdellovibrio	2.01458e-05	0.00110491	0.0662252	0.6	0.216216	0	0.428571	0.533333	0	0.133333
FT723	ee6f6407bbeb03ef2b8489fa331a9018	d__Bacteria; p__Actinobacteriota; c__Actinobacteria; o__Corynebacteriales; f__Corynebacteriaceae; g__Corynebacterium	0.989488	c__Actinobacteria	o__Corynebacteriales	f__Corynebacteriaceae	g__Corynebacterium	g__Corynebacterium	2.00756e-05	0.000914746	0.0960265	1	0.256757	0.2	0.285714	0.466667	0.0666667	0.266667
FT2601	adff8f29672f8dad2d75a5437a9a3b6c	d__Bacteria; p__Proteobacteria; c__Alphaproteobacteria; o__Rhizobiales; f__Rhizobiaceae; g__Allorhizobium-Neorhizobium-Pararhizobium-Rhizobium	0.97909	c__Alphaproteobacteria	o__Rhizobiales	f__Rhizobiaceae	g__Allorhizobium-Neorhizobium-Pararhizobium-Rhizobium	g__Allorhizobium-Neorhizobium-Pararhizobium-Rhizobium	2.00664e-05	0.00315836	0.0430464	1	0.135135	0.2	0.0714286	0.0666667	0.0666667	0.266667
FT3359	66735782f43373d6ea6c7e259c2321a1	d__Bacteria; p__Proteobacteria; c__Alphaproteobacteria; o__Rhizobiales; f__Rhizobiaceae; g__Pseudochrobactrum	0.970253	c__Alphaproteobacteria	o__Rhizobiales	f__Rhizobiaceae	g__Pseudochrobactrum	g__Pseudochrobactrum	1.99974e-05	0.00216999	0.0596027	0.8	0.135135	0.2	0	0.0666667	0.133333	0.266667
FT1032	16a75108aab45b6842fee814197f7cdf	d__Bacteria; p__Actinobacteriota; c__Actinobacteria; o__Corynebacteriales; f__Corynebacteriaceae; g__Corynebacterium; s__Corynebacterium_glucuronolyticum	0.86266	c__Actinobacteria	o__Corynebacteriales	f__Corynebacteriaceae	g__Corynebacterium	s__Corynebacterium_glucuronolyticum	1.99923e-05	0.00198398	0.0827815	1	0.256757	0.2	0.357143	0.4	0.133333	0.2
FT1131	3c512c6537da92ce190607c3c43e5091	d__Bacteria; p__Proteobacteria; c__Gammaproteobacteria; o__Alteromonadales; f__Alteromonadaceae; g__Rheinheimera	0.999999	c__Gammaproteobacteria	o__Alteromonadales	f__Alteromonadaceae	g__Rheinheimera	g__Rheinheimera	1.9872e-05	0.00130567	0.0761589	1	0.256757	0.2	0.0714286	0.2	0.333333	0.466667
FT807	ba0c281defa059d340b6985c4512086a	d__Bacteria; p__Firmicutes; c__Clostridia; o__Peptostreptococcales-Tissierellales; f__Peptostreptococcales-Tissierellales; g__Anaerococcus	1	c__Clostridia	o__Peptostreptococcales-Tissierellales	f__Peptostreptococcales-Tissierellales	g__Anaerococcus	g__Anaerococcus	1.98122e-05	0.00213436	0.0364238	0.8	0.108108	0	0.0714286	0.333333	0.0666667	0.0666667
FT1129	96bc87580af2f041ffa315257a1ba5d7	d__Bacteria; p__Proteobacteria; c__Alphaproteobacteria; o__Rhizobiales; f__Xanthobacteraceae; g__Ancylobacter; s__Ancylobacter_sp.	0.78008	c__Alphaproteobacteria	o__Rhizobiales	f__Xanthobacteraceae	g__Ancylobacter	s__Ancylobacter_sp.	1.97914e-05	0.00593026	0.00662252	0.2	0.027027	0.133333	0	0	0	0
FT3088	a2ada1d8b42066f9b4f99c47c14df2a3	d__Bacteria; p__Bacteroidota; c__Bacteroidia; o__Cytophagales; f__Cytophagaceae; g__Cytophaga; s__Cytophaga_hutchinsonii	0.970628	c__Bacteroidia	o__Cytophagales	f__Cytophagaceae	g__Cytophaga	s__Cytophaga_hutchinsonii	1.97815e-05	0.0031601	0.013245	0.2	0.0135135	0	0	0	0.0666667	0
FT896	ea59844c52b575ef0a1fbc7398dc0a79	d__Bacteria; p__Firmicutes; c__Bacilli; o__Lactobacillales; f__Vagococcaceae; g__Vagococcus	0.996791	c__Bacilli	o__Lactobacillales	f__Vagococcaceae	g__Vagococcus	g__Vagococcus	1.97676e-05	0.00300231	0.0331126	0.6	0.0945946	0.0666667	0	0	0.0666667	0.333333
FT434	9d88e60f2c8f747475c412310339ff21	d__Bacteria; p__Firmicutes; c__Bacilli; o__Paenibacillales; f__Paenibacillaceae; g__Paenibacillus; s__Paenibacillus_hordei	0.750052	c__Bacilli	o__Paenibacillales	f__Paenibacillaceae	g__Paenibacillus	s__Paenibacillus_hordei	1.97099e-05	0.00211975	0.0430464	1	0.135135	0.0666667	0.0714286	0.333333	0.0666667	0.133333
FT1731	c96080b98bddc59d6c50dc9630105f2e	d__Bacteria; p__Fusobacteriota; c__Fusobacteriia; o__Fusobacteriales; f__Leptotrichiaceae; g__Streptobacillus; s__uncultured_bacterium	0.999991	c__Fusobacteriia	o__Fusobacteriales	f__Leptotrichiaceae	g__Streptobacillus	g__Streptobacillus	1.96471e-05	0.00261998	0.0298013	0.6	0.121622	0.0666667	0	0.266667	0	0.266667
FT1268	dafe93593c9f4d8f4d8600fcf969de71	d__Bacteria; p__Proteobacteria; c__Gammaproteobacteria; o__Pseudomonadales; f__Moraxellaceae; g__Perlucidibaca	0.987249	c__Gammaproteobacteria	o__Pseudomonadales	f__Moraxellaceae	g__Perlucidibaca	g__Perlucidibaca	1.9584e-05	0.00560156	0.0231788	0.2	0.0405405	0	0	0	0	0.2
FT3471	e1c89a69c454600067980e70337fc4e4	d__Bacteria; p__Proteobacteria; c__Gammaproteobacteria; o__Burkholderiales; f__Rhodocyclaceae; g__Methyloversatilis	0.963973	c__Gammaproteobacteria	o__Burkholderiales	f__Rhodocyclaceae	g__Methyloversatilis	g__Methyloversatilis	1.95344e-05	0.00398604	0.0364238	0.8	0.121622	0.133333	0.0714286	0.133333	0	0.266667
FT3409	b5a7fbdd6948ca2e65fbf526b7867c0f	d__Bacteria; p__Proteobacteria; c__Gammaproteobacteria; o__Pseudomonadales; f__Pseudomonadaceae; g__Pseudomonas	0.993537	c__Gammaproteobacteria	o__Pseudomonadales	f__Pseudomonadaceae	g__Pseudomonas	g__Pseudomonas	1.95234e-05	0.00545344	0.00993378	0.4	0.0405405	0.133333	0	0	0	0.0666667
FT1348	127f4325b4336744ba1b34700e587ab7	d__Bacteria; p__Actinobacteriota; c__Actinobacteria; o__Propionibacteriales; f__Nocardioidaceae; g__Aeromicrobium	0.99312	c__Actinobacteria	o__Propionibacteriales	f__Nocardioidaceae	g__Aeromicrobium	g__Aeromicrobium	1.94166e-05	0.00342944	0.089404	1	0.283784	0.2	0.142857	0.266667	0.133333	0.666667
FT3328	036f0e873e7cd9a725aacd7bab5164a5	d__Bacteria; p__Proteobacteria; c__Alphaproteobacteria; o__Micavibrionales; f__uncultured; g__uncultured; s__uncultured_eubacterium	0.999743	c__Alphaproteobacteria	o__Micavibrionales	c__Alphaproteobacteria	g__uncultured	s__uncultured_eubacterium	1.93199e-05	0.00214375	0.0430464	0.8	0.0945946	0.2	0.0714286	0.0666667	0	0.133333
FT2864	275ff88b3225758da945f97691898459	d__Bacteria; p__Proteobacteria; c__Alphaproteobacteria; o__Acetobacterales; f__Acetobacteraceae; g__Roseomonas	0.996138	c__Alphaproteobacteria	o__Acetobacterales	f__Acetobacteraceae	g__Roseomonas	g__Roseomonas	1.93175e-05	0.00311587	0.0430464	0.6	0.121622	0	0	0.0666667	0.133333	0.4
FT1603	519b9210438a997c2afb4015ad769f63	d__Bacteria; p__Proteobacteria; c__Alphaproteobacteria; o__Caulobacterales; f__Caulobacteraceae; g__Caulobacter	0.995998	c__Alphaproteobacteria	o__Caulobacterales	f__Caulobacteraceae	g__Caulobacter	g__Caulobacter	1.92848e-05	0.00216786	0.0430464	1	0.148649	0.133333	0.0714286	0.2	0.133333	0.2
FT1269	58fa3d389d457c3255ef5f659acec12a	d__Bacteria; p__Bacteroidota; c__Bacteroidia; o__Flavobacteriales; f__Weeksellaceae; g__Bergeyella; s__uncultured_bacterium	1	c__Bacteroidia	o__Flavobacteriales	f__Weeksellaceae	g__Bergeyella	g__Bergeyella	1.92009e-05	0.00115935	0.0728477	0.8	0.189189	0.2	0.214286	0.466667	0	0.0666667
FT2471	b4885ec6b0319bd14f134ec3900ac0c7	d__Bacteria; p__Firmicutes; c__Clostridia; o__Lachnospirales; f__Lachnospiraceae; g__Lachnoanaerobaculum	0.999999	c__Clostridia	o__Lachnospirales	f__Lachnospiraceae	g__Lachnoanaerobaculum	g__Lachnoanaerobaculum	1.9189e-05	0.00252184	0.0695364	1	0.22973	0.0666667	0.142857	0.4	0.2	0.333333
FT2257	2e3143ce51cb9cf1833c97ca24f0a154	d__Bacteria; p__Bacteroidota; c__Bacteroidia; o__Sphingobacteriales; f__env.OPS_17; g__env.OPS_17	1	c__Bacteroidia	o__Sphingobacteriales	f__env.OPS_17	g__env.OPS_17	g__env.OPS_17	1.91517e-05	0.00413768	0.0165563	0.4	0.027027	0	0	0.0666667	0.0666667	0
FT1066	ed7400a06bc81cfe3dfdea2fc2945c57	d__Bacteria; p__Bacteroidota; c__Bacteroidia; o__Bacteroidales; f__Prevotellaceae; g__Prevotella; s__Prevotella_nigrescens	0.999996	c__Bacteroidia	o__Bacteroidales	f__Prevotellaceae	g__Prevotella	s__Prevotella_nigrescens	1.91342e-05	0.00142934	0.0728477	1	0.243243	0.0666667	0.142857	0.466667	0.0666667	0.466667
FT2421	6c25187f2a2fa40a81f40c3a841e9890	d__Bacteria; p__Firmicutes; c__Bacilli; o__Staphylococcales; f__Staphylococcaceae	0.99994	c__Bacilli	o__Staphylococcales	f__Staphylococcaceae	f__Staphylococcaceae	f__Staphylococcaceae	1.89174e-05	0.00379843	0.0364238	0.6	0.135135	0.2	0	0.333333	0	0.133333
FT2259	907660ebc6ced631e82e6beba6620be3	d__Bacteria; p__Proteobacteria; c__Gammaproteobacteria; o__Burkholderiales; f__Burkholderiaceae; g__Polynucleobacter	0.999996	c__Gammaproteobacteria	o__Burkholderiales	f__Burkholderiaceae	g__Polynucleobacter	g__Polynucleobacter	1.88876e-05	0.00321949	0.0264901	0.4	0.108108	0	0	0.4	0	0.133333
FT952	026497f19c2115564e310129f590d578	d__Bacteria; p__Actinobacteriota; c__Actinobacteria; o__Actinomycetales; f__Actinomycetaceae; g__Varibaculum	1	c__Actinobacteria	o__Actinomycetales	f__Actinomycetaceae	g__Varibaculum	g__Varibaculum	1.88278e-05	0.0016463	0.0496689	0.8	0.148649	0.0666667	0.285714	0.333333	0	0.0666667
FT3338	9d589be3101d9077cb6c53946d013c3b	d__Bacteria; p__Proteobacteria; c__Alphaproteobacteria; o__Micavibrionales; f__uncultured; g__uncultured	0.999926	c__Alphaproteobacteria	o__Micavibrionales	c__Alphaproteobacteria	g__uncultured	g__uncultured	1.88164e-05	0.00206106	0.0430464	0.8	0.0945946	0.2	0.0714286	0	0.0666667	0.133333
FT3349	15ee277e2b328e4b7f95e0ddc44539c7	d__Bacteria; p__Fusobacteriota; c__Fusobacteriia; o__Fusobacteriales; f__Fusobacteriaceae; g__Fusobacterium; s__Fusobacterium_sp.	0.961534	c__Fusobacteriia	o__Fusobacteriales	f__Fusobacteriaceae	g__Fusobacterium	s__Fusobacterium_sp.	1.87256e-05	0.00188897	0.0662252	0.6	0.148649	0.0666667	0	0.533333	0	0.133333
FT3238	fea69fbfeb9232439585d0bbea10a228	d__Bacteria; p__Actinobacteriota; c__Actinobacteria; o__Micrococcales; f__Micrococcaceae; g__Arthrobacter	0.774976	c__Actinobacteria	o__Micrococcales	f__Micrococcaceae	g__Arthrobacter	g__Arthrobacter	1.8667e-05	0.00253919	0.0331126	0.6	0.0945946	0	0.0714286	0.266667	0	0.133333
FT178	fc2e380179328fe2086cb80dae66f833	d__Bacteria; p__Firmicutes; c__Bacilli; o__Lactobacillales; f__Streptococcaceae; g__Streptococcus; s__Streptococcus_mutans	0.96986	c__Bacilli	o__Lactobacillales	f__Streptococcaceae	g__Streptococcus	s__Streptococcus_mutans	1.85676e-05	0.00293919	0.0496689	1	0.175676	0.0666667	0.214286	0.133333	0.0666667	0.4
FT3305	831771351ba0a072fd7924506807fd99	d__Bacteria; p__Firmicutes; c__Negativicutes; o__Veillonellales-Selenomonadales; f__Veillonellaceae; g__Dialister	1	c__Negativicutes	o__Veillonellales-Selenomonadales	f__Veillonellaceae	g__Dialister	g__Dialister	1.85667e-05	0.00159116	0.0662252	1	0.22973	0.133333	0.142857	0.466667	0.0666667	0.333333
FT1664	4d491786d796bade72e422ab97a203ff	d__Bacteria; p__Proteobacteria; c__Alphaproteobacteria; o__Rhodospirillales; f__uncultured; g__uncultured	0.998824	c__Alphaproteobacteria	o__Rhodospirillales	c__Alphaproteobacteria	g__uncultured	g__uncultured	1.85569e-05	0.00227283	0.0397351	0.6	0.121622	0.266667	0	0	0.266667	0.0666667
FT3310	b4383bd3abf767fbd3f15af9bba98254	d__Bacteria; p__Firmicutes; c__Clostridia; o__Clostridiales; f__Clostridiaceae; g__Proteiniclasticum	0.998851	c__Clostridia	o__Clostridiales	f__Clostridiaceae	g__Proteiniclasticum	g__Proteiniclasticum	1.85562e-05	0.00519576	0.0496689	0.4	0.121622	0	0.0714286	0	0	0.533333
FT834	5dee7760056e86d5ded5872858ff431f	d__Bacteria; p__Bacteroidota; c__Bacteroidia; o__Flavobacteriales; f__Weeksellaceae; g__Chryseobacterium	0.999671	c__Bacteroidia	o__Flavobacteriales	f__Weeksellaceae	g__Chryseobacterium	g__Chryseobacterium	1.85526e-05	0.00126334	0.0662252	1	0.189189	0.2	0.0714286	0.133333	0.0666667	0.466667
FT3399	e26a11dade5232948a19ca5f312e4ed1	d__Bacteria; p__Actinobacteriota; c__Actinobacteria; o__Bifidobacteriales; f__Bifidobacteriaceae; g__Scardovia; s__Scardovia_wiggsiae	0.999879	c__Actinobacteria	o__Bifidobacteriales	f__Bifidobacteriaceae	g__Scardovia	s__Scardovia_wiggsiae	1.85264e-05	0.00506025	0.0198676	0.4	0.054054	0	0	0.2	0	0.0666667
FT1180	011a9c88b2746b2923df3bc6b0a0610d	d__Bacteria; p__Proteobacteria; c__Gammaproteobacteria; o__Burkholderiales; f__Comamonadaceae	0.999999	c__Gammaproteobacteria	o__Burkholderiales	f__Comamonadaceae	f__Comamonadaceae	f__Comamonadaceae	1.8512e-05	0.00176777	0.089404	0.6	0.243243	0	0.5	0.6	0	0.133333
FT2383	8f8306a4e7dfa57e2b487a7437dac0c9	d__Bacteria; p__Firmicutes; c__Bacilli; o__Bacillales; f__Planococcaceae	0.98565	c__Bacilli	o__Bacillales	f__Planococcaceae	f__Planococcaceae	f__Planococcaceae	1.85016e-05	0.000835818	0.0794702	0.8	0.189189	0.0666667	0.214286	0.133333	0	0.533333
FT2200	87fb7f1f1bec61a70fc8afd8f35776c9	d__Bacteria; p__Bacteroidota; c__Bacteroidia; o__SM1A07; f__SM1A07; g__SM1A07; s__uncultured_bacterium	0.978316	c__Bacteroidia	o__SM1A07	f__SM1A07	g__SM1A07	g__SM1A07	1.84687e-05	0.000893189	0.102649	0.6	0.310811	0	0.785714	0.666667	0	0.133333
FT3054	883281643a9679aa38278390f255d11f	d__Bacteria; p__Bacteroidota; c__Bacteroidia; o__Sphingobacteriales; f__Sphingobacteriaceae; g__Sphingobacterium; s__Sphingobacterium_sp.	0.737964	c__Bacteroidia	o__Sphingobacteriales	f__Sphingobacteriaceae	g__Sphingobacterium	s__Sphingobacterium_sp.	1.84653e-05	0.00301763	0.0331126	0.6	0.108108	0.0666667	0	0	0.0666667	0.4
FT439	ebda02130c2a5018ce2bcddb230af72a	d__Bacteria; p__Proteobacteria; c__Gammaproteobacteria; o__Burkholderiales; f__Comamonadaceae	1	c__Gammaproteobacteria	o__Burkholderiales	f__Comamonadaceae	f__Comamonadaceae	f__Comamonadaceae	1.83998e-05	0.0013969	0.0430464	0.8	0.148649	0	0.142857	0.333333	0.2	0.0666667
FT148	e1bc3f7d3fd8334d9d68f78640ac7021	d__Bacteria; p__Proteobacteria; c__Gammaproteobacteria; o__Burkholderiales; f__Alcaligenaceae; g__Verticiella	0.971205	c__Gammaproteobacteria	o__Burkholderiales	f__Alcaligenaceae	g__Verticiella	g__Verticiella	1.83811e-05	0.00121984	0.0860927	1	0.256757	0.333333	0.142857	0.2	0.266667	0.333333
FT2169	39a9af09b17254d5fa964b8bbb659459	d__Bacteria; p__Firmicutes; c__Negativicutes; o__Veillonellales-Selenomonadales; f__Veillonellaceae; g__Dialister	0.999981	c__Negativicutes	o__Veillonellales-Selenomonadales	f__Veillonellaceae	g__Dialister	g__Dialister	1.83332e-05	0.0024839	0.0529801	0.8	0.135135	0.2	0.285714	0.133333	0	0.0666667
FT3131	d064d122c69b982425a608175e3ae3c4	d__Bacteria; p__Actinobacteriota; c__Actinobacteria; o__Corynebacteriales; f__Corynebacteriaceae; g__Corynebacterium	0.999941	c__Actinobacteria	o__Corynebacteriales	f__Corynebacteriaceae	g__Corynebacterium	g__Corynebacterium	1.83281e-05	0.00383256	0.0430464	0.8	0.148649	0.0666667	0.142857	0.133333	0	0.4
FT2702	871dde99dfa6c7cbd698b3891efee24e	d__Bacteria; p__Campilobacterota; c__Campylobacteria; o__Campylobacterales; f__Arcobacteraceae; g__Pseudarcobacter	0.9959	c__Campylobacteria	o__Campylobacterales	f__Arcobacteraceae	g__Pseudarcobacter	g__Pseudarcobacter	1.81847e-05	0.00405151	0.0430464	1	0.148649	0.2	0.0714286	0.266667	0.0666667	0.133333
FT1917	bd4006dda2954dee31132bfeb55114c8	d__Bacteria; p__Proteobacteria; c__Alphaproteobacteria; o__Rhizobiales; f__Rhizobiaceae; g__Allorhizobium-Neorhizobium-Pararhizobium-Rhizobium	0.81068	c__Alphaproteobacteria	o__Rhizobiales	f__Rhizobiaceae	g__Allorhizobium-Neorhizobium-Pararhizobium-Rhizobium	g__Allorhizobium-Neorhizobium-Pararhizobium-Rhizobium	1.81843e-05	0.00490283	0.00662252	0.4	0.027027	0	0.0714286	0.0666667	0	0
FT157	e763940ab5b75ac41862f40ede7f65dd	d__Bacteria; p__Proteobacteria; c__Alphaproteobacteria; o__Micavibrionales; f__uncultured; g__uncultured; s__uncultured_bacterium	0.999979	c__Alphaproteobacteria	o__Micavibrionales	c__Alphaproteobacteria	g__uncultured	s__uncultured_bacterium	1.81404e-05	0.00125117	0.0331126	0.6	0.0540541	0.133333	0	0	0.0666667	0.0666667
FT2186	5ae1226593f0675bac27bbc94f7862ef	d__Bacteria; p__Firmicutes; c__Clostridia; o__Clostridiales; f__Clostridiaceae; g__Clostridium_sensu_stricto_1	0.999883	c__Clostridia	o__Clostridiales	f__Clostridiaceae	g__Clostridium_sensu_stricto_1	g__Clostridium_sensu_stricto_1	1.81379e-05	0.00131402	0.0761589	0.8	0.202703	0.133333	0.214286	0.133333	0	0.533333
FT3285	67adfcc4579e134397b2ea0cf9b67077	d__Bacteria; p__Proteobacteria; c__Alphaproteobacteria; o__Caulobacterales; f__Caulobacteraceae; g__Phenylobacterium	0.999873	c__Alphaproteobacteria	o__Caulobacterales	f__Caulobacteraceae	g__Phenylobacterium	g__Phenylobacterium	1.81281e-05	0.00119423	0.0496689	0.8	0.162162	0.266667	0	0.2	0.2	0.133333
FT3410	c64699c7bb96c98812240afa2c4ade61	d__Bacteria; p__Actinobacteriota; c__Actinobacteria; o__Micrococcales; f__Microbacteriaceae; g__Microbacterium	0.999086	c__Actinobacteria	o__Micrococcales	f__Microbacteriaceae	g__Microbacterium	g__Microbacterium	1.8111e-05	0.00219729	0.0860927	0.8	0.243243	0.666667	0.142857	0.266667	0	0.133333
FT1247	f9ca52a754a75384af90bc8c7b7f1610	d__Bacteria; p__Firmicutes; c__Bacilli; o__Bacillales; f__Planococcaceae; g__Lysinibacillus	0.902289	c__Bacilli	o__Bacillales	f__Planococcaceae	g__Lysinibacillus	g__Lysinibacillus	1.80481e-05	0.00176709	0.0298013	0.6	0.0945946	0.266667	0.142857	0.0666667	0	0
FT1997	0b6eb68f321b937a5db14a7cf360769c	d__Bacteria; p__Proteobacteria; c__Alphaproteobacteria; o__Rhizobiales; f__Beijerinckiaceae; g__Methylobacterium-Methylorubrum; s__Methylobacterium_adhaesivum	0.731104	c__Alphaproteobacteria	o__Rhizobiales	f__Beijerinckiaceae	g__Methylobacterium-Methylorubrum	s__Methylobacterium_adhaesivum	1.79659e-05	0.000846428	0.122517	1	0.297297	0.4	0.214286	0.266667	0.133333	0.466667
FT1601	aceda90f41700bab6f862cf1bf4a39e6	d__Bacteria; p__Proteobacteria; c__Gammaproteobacteria; o__Pseudomonadales; f__Moraxellaceae; g__Acinetobacter	0.999486	c__Gammaproteobacteria	o__Pseudomonadales	f__Moraxellaceae	g__Acinetobacter	g__Acinetobacter	1.794e-05	0.00337769	0.00662252	0.2	0.027027	0	0	0	0.133333	0
FT3363	41867d30597c107fdf79133c204e146e	d__Bacteria; p__Bacteroidota; c__Bacteroidia; o__Bacteroidales; f__Porphyromonadaceae; g__Porphyromonas; s__unidentified	0.909293	c__Bacteroidia	o__Bacteroidales	f__Porphyromonadaceae	g__Porphyromonas	s__unidentified	1.79157e-05	0.00191906	0.0629139	0.8	0.189189	0	0.142857	0.333333	0.0666667	0.4
FT703	005e762d18b04a55aaa44d0836beaed8	d__Bacteria; p__Campilobacterota; c__Campylobacteria; o__Campylobacterales; f__Campylobacteraceae; g__Campylobacter; s__Campylobacter_jejuni	0.712604	c__Campylobacteria	o__Campylobacterales	f__Campylobacteraceae	g__Campylobacter	s__Campylobacter_jejuni	1.78856e-05	0.00235892	0.0596027	0.6	0.216216	0.466667	0	0	0.2	0.4
FT432	39e4ecfd167474d189d6e09018842d35	d__Bacteria; p__Proteobacteria; c__Alphaproteobacteria; o__Rhizobiales; f__Kaistiaceae; g__Kaistia; s__uncultured_bacterium	0.845366	c__Alphaproteobacteria	o__Rhizobiales	f__Kaistiaceae	g__Kaistia	g__Kaistia	1.77786e-05	0.00235458	0.0927152	1	0.256757	0.2	0.0714286	0.2	0.533333	0.266667
FT2030	0fcbd5ebe7874e9fe773649606b778bc	d__Bacteria; p__Proteobacteria; c__Gammaproteobacteria; o__Oceanospirillales; f__Halomonadaceae; g__Halomonas	0.998364	c__Gammaproteobacteria	o__Oceanospirillales	f__Halomonadaceae	g__Halomonas	g__Halomonas	1.77586e-05	0.00106607	0.0662252	1	0.202703	0.4	0.0714286	0.133333	0.133333	0.266667
FT2135	b836cd030f339ec0babf93d75ef293d9	d__Bacteria; p__Bacteroidota; c__Bacteroidia; o__Bacteroidales; f__Prevotellaceae; g__Prevotella; s__Prevotella_pallens	0.99996	c__Bacteroidia	o__Bacteroidales	f__Prevotellaceae	g__Prevotella	s__Prevotella_pallens	1.77172e-05	0.000886662	0.0662252	0.8	0.216216	0	0.0714286	0.466667	0.133333	0.4
FT3456	7b41ef62b950670331a64452c37416b0	d__Bacteria; p__Proteobacteria; c__Gammaproteobacteria; o__Pseudomonadales; f__Pseudomonadaceae; g__Pseudomonas; s__Pseudomonas_agarici	0.839615	c__Gammaproteobacteria	o__Pseudomonadales	f__Pseudomonadaceae	g__Pseudomonas	s__Pseudomonas_agarici	1.76151e-05	0.00174134	0.0231788	0.8	0.0810811	0.133333	0.0714286	0.133333	0	0.0666667
FT2499	68d72544b30e3cb76ae17b0c292521f1	d__Bacteria; p__Firmicutes; c__Negativicutes; o__Veillonellales-Selenomonadales; f__Veillonellaceae; g__Veillonella	1	c__Negativicutes	o__Veillonellales-Selenomonadales	f__Veillonellaceae	g__Veillonella	g__Veillonella	1.76048e-05	0.00518225	0.00662252	0.2	0.0135135	0	0	0	0	0.0666667
FT2588	91ef23ee62b982a87cd3c012e1392357	d__Bacteria; p__Bacteroidota; c__Bacteroidia; o__Cytophagales; f__Spirosomaceae; g__Dyadobacter	0.999999	c__Bacteroidia	o__Cytophagales	f__Spirosomaceae	g__Dyadobacter	g__Dyadobacter	1.75829e-05	0.0019673	0.0331126	0.6	0.0810811	0.133333	0	0.2	0.0666667	0
FT1757	01dbc58d86817a4822da6cec7becf11b	d__Bacteria; p__Fusobacteriota; c__Fusobacteriia; o__Fusobacteriales; f__Leptotrichiaceae; g__Leptotrichia	1	c__Fusobacteriia	o__Fusobacteriales	f__Leptotrichiaceae	g__Leptotrichia	g__Leptotrichia	1.75769e-05	0.00162118	0.0397351	0.6	0.148649	0	0	0.266667	0.133333	0.333333
FT332	a584230412c8cafc9223c2e0e99c0e54	d__Bacteria; p__Bacteroidota; c__Bacteroidia; o__Flavobacteriales; f__Weeksellaceae; g__Chryseobacterium	0.997024	c__Bacteroidia	o__Flavobacteriales	f__Weeksellaceae	g__Chryseobacterium	g__Chryseobacterium	1.75671e-05	0.00383371	0.00662252	0.2	0.0135135	0	0	0	0.0666667	0
FT2944	b034a1fdc2f25a1d287a908e26eb1b51	d__Bacteria; p__Fusobacteriota; c__Fusobacteriia; o__Fusobacteriales; f__Fusobacteriaceae; g__Fusobacterium; s__uncultured_bacterium	0.760494	c__Fusobacteriia	o__Fusobacteriales	f__Fusobacteriaceae	g__Fusobacterium	g__Fusobacterium	1.75651e-05	0.00296839	0.0231788	0.8	0.0945946	0.133333	0.0714286	0.133333	0	0.133333
FT1863	21aabb8ac941648dfc255d20db711d8e	d__Bacteria; p__Actinobacteriota; c__Actinobacteria; o__Micrococcales; f__Micrococcaceae; g__Arthrobacter	0.874972	c__Actinobacteria	o__Micrococcales	f__Micrococcaceae	g__Arthrobacter	g__Arthrobacter	1.75546e-05	0.00177465	0.0662252	0.6	0.148649	0.0666667	0	0.0666667	0	0.6
FT568	254e4e5b992d0727e83cd55fe2568d98	d__Bacteria; p__Actinobacteriota; c__Actinobacteria; o__Micrococcales; f__Brevibacteriaceae; g__Brevibacterium; s__Brevibacterium_samyangense	0.811936	c__Actinobacteria	o__Micrococcales	f__Brevibacteriaceae	g__Brevibacterium	s__Brevibacterium_samyangense	1.7523e-05	0.00459043	0.0165563	0.6	0.0405405	0	0.0714286	0.0666667	0.0666667	0
FT654	5bb9c5e7c85ea81897b456b707b7dc89	d__Bacteria; p__Firmicutes; c__Bacilli; o__Lactobacillales; f__Carnobacteriaceae; g__Carnobacterium	0.985797	c__Bacilli	o__Lactobacillales	f__Carnobacteriaceae	g__Carnobacterium	g__Carnobacterium	1.75116e-05	0.0029344	0.0298013	0.8	0.0945946	0.133333	0	0.0666667	0.0666667	0.2
FT15	511f79e062665dc651dc89c7fbb23b0a	d__Bacteria; p__Bacteroidota; c__Bacteroidia; o__Flavobacteriales; f__Flavobacteriaceae; g__Flavobacterium	0.999995	c__Bacteroidia	o__Flavobacteriales	f__Flavobacteriaceae	g__Flavobacterium	g__Flavobacterium	1.7488e-05	0.0025561	0.0662252	1	0.216216	0.333333	0.142857	0.0666667	0.0666667	0.466667
FT254	e32bd9234df71430e49162c33ec97e1d	d__Bacteria; p__Proteobacteria; c__Gammaproteobacteria; o__Pseudomonadales; f__Moraxellaceae; g__Acinetobacter; s__metagenome	0.776413	c__Gammaproteobacteria	o__Pseudomonadales	f__Moraxellaceae	g__Acinetobacter	s__metagenome	1.74863e-05	0.00228639	0.0198676	0.8	0.0810811	0.0666667	0	0.133333	0.0666667	0.133333
FT2371	d5179ad02c65f3894a64c0c1b76e3a99	d__Bacteria; p__Proteobacteria; c__Alphaproteobacteria; o__Azospirillales; f__Azospirillaceae; g__Azospirillum	1	c__Alphaproteobacteria	o__Azospirillales	f__Azospirillaceae	g__Azospirillum	g__Azospirillum	1.74695e-05	0.00238183	0.0231788	0.6	0.0675676	0.0666667	0.0714286	0.2	0	0
FT662	9c0665b2b0c8e6fee0cd45cc1c82d530	d__Bacteria; p__Proteobacteria; c__Gammaproteobacteria; o__Pseudomonadales; f__Pseudomonadaceae; g__Pseudomonas	0.999919	c__Gammaproteobacteria	o__Pseudomonadales	f__Pseudomonadaceae	g__Pseudomonas	g__Pseudomonas	1.74542e-05	0.00524287	0.00662252	0.2	0.0135135	0	0	0	0	0.0666667
FT2385	89adc54655429dd6359f6a42ac1be60a	d__Bacteria; p__Proteobacteria; c__Gammaproteobacteria; o__Burkholderiales; f__Rhodocyclaceae; g__Propionivibrio	0.9271	c__Gammaproteobacteria	o__Burkholderiales	f__Rhodocyclaceae	g__Propionivibrio	g__Propionivibrio	1.74201e-05	0.000971758	0.0596027	0.4	0.175676	0	0.571429	0.333333	0	0
FT1225	8bdc2deff025f8c0f87b0554efc9f726	d__Bacteria; p__Proteobacteria; c__Gammaproteobacteria; o__Pseudomonadales; f__Pseudomonadaceae; g__Pseudomonas	0.998884	c__Gammaproteobacteria	o__Pseudomonadales	f__Pseudomonadaceae	g__Pseudomonas	g__Pseudomonas	1.74121e-05	0.00361315	0.013245	0.6	0.0540541	0	0.0714286	0	0.133333	0.0666667
FT3325	41b7a08869c94e0b104ae5134edca6c3	d__Bacteria; p__Proteobacteria; c__Alphaproteobacteria; o__Sphingomonadales; f__Sphingomonadaceae; g__Blastomonas	0.99106	c__Alphaproteobacteria	o__Sphingomonadales	f__Sphingomonadaceae	g__Blastomonas	g__Blastomonas	1.73824e-05	0.00119996	0.0562914	0.6	0.148649	0.266667	0.142857	0	0	0.333333
FT3405	4b2e758b90ccb429261e1e73e0e5e664	d__Bacteria; p__Proteobacteria; c__Gammaproteobacteria; o__Enterobacterales; f__Enterobacteriaceae; g__Trabulsiella; s__uncultured_bacterium	0.734302	c__Gammaproteobacteria	o__Enterobacterales	f__Enterobacteriaceae	g__Trabulsiella	g__Trabulsiella	1.73805e-05	0.00412151	0.013245	0.2	0.0135135	0	0	0.0666667	0	0
FT2286	9a4821af7d0157f5915ff7609f2913a3	d__Bacteria; p__Proteobacteria; c__Alphaproteobacteria; o__Rhizobiales; f__Beijerinckiaceae; g__Methylobacterium-Methylorubrum	0.999896	c__Alphaproteobacteria	o__Rhizobiales	f__Beijerinckiaceae	g__Methylobacterium-Methylorubrum	g__Methylobacterium-Methylorubrum	1.73555e-05	0.0012844	0.0761589	1	0.297297	0.4	0.142857	0.4	0.0666667	0.466667
FT1101	e8161e7c55271f75955c61d078c1dcf4	d__Bacteria; p__Proteobacteria; c__Gammaproteobacteria; o__Pseudomonadales; f__Moraxellaceae; g__Psychrobacter; s__Psychrobacter_arenosus	0.995399	c__Gammaproteobacteria	o__Pseudomonadales	f__Moraxellaceae	g__Psychrobacter	s__Psychrobacter_arenosus	1.73143e-05	0.00274473	0.013245	0.2	0.027027	0	0	0	0	0.133333
FT2269	f65f0e6717b6c9c9230214fcd6f3a50d	d__Bacteria; p__Proteobacteria; c__Gammaproteobacteria; o__Enterobacterales; f__Morganellaceae; g__Buchnera	1	c__Gammaproteobacteria	o__Enterobacterales	f__Morganellaceae	g__Buchnera	g__Buchnera	1.73004e-05	0.00212932	0.0827815	0.8	0.243243	0.133333	0	0.333333	0.4	0.333333
FT2969	ae365343c7287d22467af9df53c2704c	d__Bacteria; p__Fusobacteriota; c__Fusobacteriia; o__Fusobacteriales; f__Leptotrichiaceae; g__Leptotrichia; s__Leptotrichia_hofstadii	0.923326	c__Fusobacteriia	o__Fusobacteriales	f__Leptotrichiaceae	g__Leptotrichia	s__Leptotrichia_hofstadii	1.72906e-05	0.00300219	0.0331126	0.6	0.135135	0	0.0714286	0	0.133333	0.466667
FT3189	5693902eaf7dc7823b625448717e82cb	d__Bacteria; p__Firmicutes; c__Bacilli; o__Lactobacillales; f__Lactobacillaceae; g__Lactobacillus; s__Lactobacillus_sanfranciscensis	0.999516	c__Bacilli	o__Lactobacillales	f__Lactobacillaceae	g__Lactobacillus	s__Lactobacillus_sanfranciscensis	1.72408e-05	0.00246345	0.0364238	0.6	0.0945946	0.266667	0	0.133333	0.0666667	0
FT1719	66edc94fc36e996e76e876621a9dffd8	d__Bacteria; p__Actinobacteriota; c__Actinobacteria; o__Corynebacteriales; f__Dietziaceae; g__Dietzia	0.999928	c__Actinobacteria	o__Corynebacteriales	f__Dietziaceae	g__Dietzia	g__Dietzia	1.70868e-05	0.00154647	0.0728477	1	0.189189	0.133333	0.142857	0.0666667	0.133333	0.466667
FT1231	04e48a4b134470e7aa96629f26cb197d	d__Bacteria; p__Proteobacteria; c__Gammaproteobacteria; o__Xanthomonadales; f__Xanthomonadaceae; g__Luteimonas	0.999897	c__Gammaproteobacteria	o__Xanthomonadales	f__Xanthomonadaceae	g__Luteimonas	g__Luteimonas	1.70703e-05	0.00358205	0.00662252	0.2	0.0135135	0.0666667	0	0	0	0
FT3078	2c1596606b4e9a14ff96ea89b5df3d95	d__Bacteria; p__Proteobacteria; c__Gammaproteobacteria; o__Burkholderiales; f__Methylophilaceae; g__Methylotenera	0.96611	c__Gammaproteobacteria	o__Burkholderiales	f__Methylophilaceae	g__Methylotenera	g__Methylotenera	1.70488e-05	0.0035081	0.0331126	0.6	0.121622	0.133333	0	0.2	0	0.266667
FT1678	a240f0479eef164eb9e7bba2152b6805	d__Bacteria; p__Proteobacteria; c__Gammaproteobacteria; o__Burkholderiales	0.999751	c__Gammaproteobacteria	o__Burkholderiales	o__Burkholderiales	o__Burkholderiales	o__Burkholderiales	1.69595e-05	0.00135748	0.0662252	0.4	0.243243	0	0.785714	0.466667	0	0
FT513	dce47391eabe32c448008f6d77b0cce2	d__Bacteria; p__Firmicutes; c__Bacilli; o__Lactobacillales; f__Leuconostocaceae; g__Weissella	1	c__Bacilli	o__Lactobacillales	f__Leuconostocaceae	g__Weissella	g__Weissella	1.68497e-05	0.00395316	0.0165563	0.6	0.0405405	0	0	0.0666667	0.0666667	0.0666667
FT1674	35e274f9a50977c29a6a4bef7db60eee	d__Bacteria; p__Fusobacteriota; c__Fusobacteriia; o__Fusobacteriales; f__Leptotrichiaceae; g__Leptotrichia; s__uncultured_bacterium	0.859706	c__Fusobacteriia	o__Fusobacteriales	f__Leptotrichiaceae	g__Leptotrichia	g__Leptotrichia	1.68461e-05	0.0012309	0.0397351	1	0.135135	0.133333	0.0714286	0.133333	0.133333	0.2
FT2583	68fa226818f49f437f84946794ff2ea3	d__Bacteria; p__Firmicutes; c__Negativicutes; o__Veillonellales-Selenomonadales; f__Veillonellaceae; g__Veillonella	1	c__Negativicutes	o__Veillonellales-Selenomonadales	f__Veillonellaceae	g__Veillonella	g__Veillonella	1.68183e-05	0.00366641	0.0331126	0.6	0.135135	0	0.214286	0	0.0666667	0.4
FT650	c8e59f6019bffe7f4f1d690a8d31e401	d__Bacteria; p__Proteobacteria; c__Alphaproteobacteria; o__Azospirillales; f__Azospirillaceae; g__Azospirillum	1	c__Alphaproteobacteria	o__Azospirillales	f__Azospirillaceae	g__Azospirillum	g__Azospirillum	1.67917e-05	0.0019651	0.0430464	0.8	0.121622	0.133333	0.142857	0.266667	0	0.0666667
FT482	3bf24506babbe69e6fc63a2f7697f324	d__Bacteria; p__Bacteroidota; c__Bacteroidia; o__Flavobacteriales; f__Weeksellaceae; g__Chryseobacterium	0.999988	c__Bacteroidia	o__Flavobacteriales	f__Weeksellaceae	g__Chryseobacterium	g__Chryseobacterium	1.67594e-05	0.0010421	0.0364238	0.4	0.054054	0	0	0.133333	0.133333	0
FT2791	db45422b4dc5a90e3d63b54769e0bbc0	d__Bacteria; p__Actinobacteriota; c__Actinobacteria; o__Streptomycetales; f__Streptomycetaceae; g__Streptomyces	0.999805	c__Actinobacteria	o__Streptomycetales	f__Streptomycetaceae	g__Streptomyces	g__Streptomyces	1.67514e-05	0.000829945	0.089404	0.8	0.27027	0.133333	0.214286	0.266667	0	0.733333
FT996	acb3a0c9a7e5b58f92be0935eeb298f6	d__Bacteria; p__Actinobacteriota; c__Actinobacteria; o__Micrococcales; f__Micrococcaceae; g__Nesterenkonia	0.986273	c__Actinobacteria	o__Micrococcales	f__Micrococcaceae	g__Nesterenkonia	g__Nesterenkonia	1.67298e-05	0.00162646	0.0397351	0.6	0.108108	0.0666667	0.214286	0	0	0.266667
FT2349	48b9644545c1d1142965b1efd223aed8	d__Bacteria; p__Bacteroidota; c__Bacteroidia; o__Sphingobacteriales; f__Sphingobacteriaceae; g__Sphingobacterium	0.753417	c__Bacteroidia	o__Sphingobacteriales	f__Sphingobacteriaceae	g__Sphingobacterium	g__Sphingobacterium	1.6723e-05	0.00484046	0.0198676	0.2	0.0675676	0	0	0	0	0.333333
FT1896	66afa2f7d4c9843a29829afa58c328f3	d__Bacteria; p__Actinobacteriota; c__Actinobacteria; o__Actinomycetales; f__Actinomycetaceae; g__Actinomyces; s__Schaalia_odontolytica	0.873795	c__Actinobacteria	o__Actinomycetales	f__Actinomycetaceae	g__Actinomyces	s__Schaalia_odontolytica	1.66961e-05	0.00121145	0.0728477	1	0.243243	0.2	0.214286	0.4	0.0666667	0.333333
FT1513	097e227c0a1aaa582f10d732a7ff1f68	d__Bacteria; p__Proteobacteria; c__Gammaproteobacteria; o__Burkholderiales; f__Methylophilaceae; g__Methylobacillus	0.986817	c__Gammaproteobacteria	o__Burkholderiales	f__Methylophilaceae	g__Methylobacillus	g__Methylobacillus	1.66955e-05	0.00301097	0.0198675	1	0.0810811	0.133333	0.0714286	0.0666667	0.0666667	0.0666667
FT3133	d55b10ddfa1e2a2f6b1cd19218c73097	d__Bacteria; p__Firmicutes; c__Bacilli; o__Paenibacillales; f__Paenibacillaceae; g__Paenibacillus	0.999618	c__Bacilli	o__Paenibacillales	f__Paenibacillaceae	g__Paenibacillus	g__Paenibacillus	1.65492e-05	0.00483942	0.00993378	0.4	0.0405405	0	0	0.133333	0	0.0666667
FT2782	4b1b22968aaed90c78198eba6474639b	d__Bacteria; p__Proteobacteria; c__Gammaproteobacteria; o__Pseudomonadales; f__Moraxellaceae; g__Moraxella	0.997218	c__Gammaproteobacteria	o__Pseudomonadales	f__Moraxellaceae	g__Moraxella	g__Moraxella	1.65404e-05	0.00433537	0.00993378	0.2	0.027027	0	0	0.133333	0	0
FT3470	0e2b8760a2486147b1bd0f2c95d0785b	d__Bacteria; p__Abditibacteriota; c__Abditibacteria; o__Abditibacteriales; f__Abditibacteriaceae; g__Abditibacterium	1	c__Abditibacteria	o__Abditibacteriales	f__Abditibacteriaceae	g__Abditibacterium	g__Abditibacterium	1.65192e-05	0.00218251	0.0198676	0.6	0.0405405	0.0666667	0	0	0.0666667	0.0666667
FT1112	883036fe4dcd29ed75f452e721a7fa31	d__Bacteria; p__Actinobacteriota; c__Actinobacteria; o__Corynebacteriales; f__Nocardiaceae; g__Gordonia	0.997775	c__Actinobacteria	o__Corynebacteriales	f__Nocardiaceae	g__Gordonia	g__Gordonia	1.65143e-05	0.0024451	0.0364238	0.4	0.0810811	0.266667	0	0.133333	0	0
FT1233	0a9af8fb95fbc9b00fca688aff26aa9f	d__Bacteria; p__Actinobacteriota; c__Actinobacteria; o__Micrococcales; f__Micrococcaceae; g__Rothia; s__Rothia_sp.	0.787305	c__Actinobacteria	o__Micrococcales	f__Micrococcaceae	g__Rothia	s__Rothia_sp.	1.6498e-05	0.00113895	0.0529801	0.8	0.135135	0.2	0.0714286	0.333333	0.0666667	0
FT2409	ca9047aff3314bd4cb14eeef6ad27032	d__Bacteria; p__Firmicutes; c__Bacilli; o__Lactobacillales; f__Lactobacillaceae; g__Lactobacillus; s__Lactobacillus_jensenii	0.912532	c__Bacilli	o__Lactobacillales	f__Lactobacillaceae	g__Lactobacillus	s__Lactobacillus_jensenii	1.64827e-05	0.0021003	0.0264901	0.6	0.0810811	0.0666667	0.142857	0.2	0	0
FT971	0942f2c1072283b5fd4930c07f93622c	d__Bacteria; p__Proteobacteria; c__Alphaproteobacteria; o__Acetobacterales; f__Acetobacteraceae; g__Roseomonas; s__Acetobacteraceae_bacterium	0.747328	c__Alphaproteobacteria	o__Acetobacterales	f__Acetobacteraceae	g__Roseomonas	s__Acetobacteraceae_bacterium	1.64368e-05	0.00299154	0.0364238	0.8	0.0945946	0.133333	0.0714286	0.0666667	0.2	0
FT2523	36d1f887fb34010dee3dc91b402e0686	d__Bacteria; p__Proteobacteria; c__Alphaproteobacteria; o__Rhizobiales; f__Rhizobiaceae	0.999812	c__Alphaproteobacteria	o__Rhizobiales	f__Rhizobiaceae	f__Rhizobiaceae	f__Rhizobiaceae	1.64333e-05	0.00116801	0.0794702	1	0.243243	0.466667	0.214286	0.0666667	0.0666667	0.4
FT2067	1eac637810ffadc4c7ecc29f32dd2bc5	d__Bacteria; p__Proteobacteria; c__Gammaproteobacteria; o__Burkholderiales; f__Alcaligenaceae; g__Candidimonas; s__Candidimonas_humi	0.710359	c__Gammaproteobacteria	o__Burkholderiales	f__Alcaligenaceae	g__Candidimonas	s__Candidimonas_humi	1.63735e-05	0.0039144	0.00662252	0.2	0.027027	0	0	0.133333	0	0
FT1849	c3e52cb19eb812429a29cc77b3b2c32f	d__Bacteria; p__Proteobacteria; c__Alphaproteobacteria; o__Rhizobiales; f__Rhizobiaceae; g__Allorhizobium-Neorhizobium-Pararhizobium-Rhizobium	0.997304	c__Alphaproteobacteria	o__Rhizobiales	f__Rhizobiaceae	g__Allorhizobium-Neorhizobium-Pararhizobium-Rhizobium	g__Allorhizobium-Neorhizobium-Pararhizobium-Rhizobium	1.61797e-05	0.00171122	0.0463576	1	0.121622	0.133333	0.0714286	0.2	0.133333	0.0666667
FT2107	6507fd24d3c6026403a1ec4ce239eeb4	d__Bacteria; p__Proteobacteria; c__Alphaproteobacteria; o__Rhizobiales; f__Beijerinckiaceae; g__Methylobacterium-Methylorubrum	0.999618	c__Alphaproteobacteria	o__Rhizobiales	f__Beijerinckiaceae	g__Methylobacterium-Methylorubrum	g__Methylobacterium-Methylorubrum	1.61597e-05	0.00348716	0.0231788	0.6	0.0810811	0.133333	0	0	0.133333	0.133333
FT316	5cd9ab6da485f7d4c27017375b3763cd	d__Bacteria; p__Bacteroidota; c__Bacteroidia; o__Sphingobacteriales; f__Sphingobacteriaceae; g__Pedobacter	0.990136	c__Bacteroidia	o__Sphingobacteriales	f__Sphingobacteriaceae	g__Pedobacter	g__Pedobacter	1.61533e-05	0.00245537	0.0761589	1	0.256757	0.2	0.285714	0.333333	0.2	0.266667
FT2191	27ab80a26aa5c0684781d44cfd430189	d__Bacteria; p__Firmicutes; c__Bacilli; o__Staphylococcales; f__Staphylococcaceae; g__Staphylococcus	0.953592	c__Bacilli	o__Staphylococcales	f__Staphylococcaceae	g__Staphylococcus	g__Staphylococcus	1.61125e-05	0.00349076	0.0165563	0.6	0.0675676	0.0666667	0	0.133333	0	0.133333
FT71	b67b55a7f54c6b1e0cc23c917fc9130b	d__Bacteria; p__Bacteroidota; c__Bacteroidia; o__Flavobacteriales; f__Flavobacteriaceae; g__Flavobacterium	1	c__Bacteroidia	o__Flavobacteriales	f__Flavobacteriaceae	g__Flavobacterium	g__Flavobacterium	1.6079e-05	0.00144458	0.0331126	1	0.0945946	0.0666667	0.0714286	0.0666667	0.0666667	0.2
FT1652	5e8642ce75ea148feca092d067ed2d79	d__Bacteria; p__Bacteroidota; c__Bacteroidia; o__Flavobacteriales; f__Weeksellaceae; g__Chryseobacterium	0.999974	c__Bacteroidia	o__Flavobacteriales	f__Weeksellaceae	g__Chryseobacterium	g__Chryseobacterium	1.60783e-05	0.00112978	0.112583	1	0.283784	0.333333	0.142857	0.2	0.2	0.533333
FT1745	88d285b3d2003e16c22b3bf9a90093c1	d__Bacteria; p__Proteobacteria; c__Gammaproteobacteria; o__Alteromonadales; f__Alteromonadaceae; g__Rheinheimera	0.999996	c__Gammaproteobacteria	o__Alteromonadales	f__Alteromonadaceae	g__Rheinheimera	g__Rheinheimera	1.60439e-05	0.0022354	0.0662252	0.6	0.135135	0.266667	0	0.133333	0	0.266667
FT1062	29d2824be3f65a1a6c9fd236f33ccf1b	d__Bacteria; p__Proteobacteria; c__Alphaproteobacteria; o__Sphingomonadales; f__Sphingomonadaceae; g__Altererythrobacter; s__Porphyrobacter_mercurialis	0.999939	c__Alphaproteobacteria	o__Sphingomonadales	f__Sphingomonadaceae	g__Altererythrobacter	s__Porphyrobacter_mercurialis	1.60057e-05	0.0023276	0.0430464	0.8	0.162162	0.266667	0.142857	0	0.0666667	0.333333
FT1515	d865fb2098b0e51476f152cc6ea3c80d	d__Bacteria; p__Bacteroidota; c__Bacteroidia; o__Flavobacteriales; f__Flavobacteriaceae; g__Flavobacterium	0.999999	c__Bacteroidia	o__Flavobacteriales	f__Flavobacteriaceae	g__Flavobacterium	g__Flavobacterium	1.59777e-05	0.0030743	0.013245	0.2	0.0405405	0.2	0	0	0	0
FT255	91b04181c21e7b1ecf6c3a678496bac5	d__Bacteria; p__Proteobacteria; c__Alphaproteobacteria; o__Rhizobiales; f__Rhizobiaceae; g__Ensifer	0.844946	c__Alphaproteobacteria	o__Rhizobiales	f__Rhizobiaceae	g__Ensifer	g__Ensifer	1.59675e-05	0.00278058	0.0298013	0.6	0.0810811	0.133333	0	0	0.133333	0.133333
FT2736	ed81170a333e32280562ea89d094a66a	d__Bacteria; p__Bacteroidota; c__Bacteroidia; o__Bacteroidales	0.96955	c__Bacteroidia	o__Bacteroidales	o__Bacteroidales	o__Bacteroidales	o__Bacteroidales	1.59464e-05	0.00419998	0.0298013	0.6	0.0945946	0.0666667	0	0	0.0666667	0.333333
FT1090	80e864a6b0142925045664975c336184	d__Bacteria; p__Proteobacteria; c__Alphaproteobacteria; o__Caulobacterales; f__Caulobacteraceae; g__Brevundimonas; s__Brevundimonas_staleyi	0.935998	c__Alphaproteobacteria	o__Caulobacterales	f__Caulobacteraceae	g__Brevundimonas	s__Brevundimonas_staleyi	1.59374e-05	0.00165767	0.0430464	0.8	0.148649	0.333333	0	0.2	0.133333	0.0666667
FT1472	031ebc93fcc8f03e232ab44e4d2da847	d__Bacteria; p__Bacteroidota; c__Bacteroidia; o__Flavobacteriales; f__Weeksellaceae; g__Cloacibacterium	0.992737	c__Bacteroidia	o__Flavobacteriales	f__Weeksellaceae	g__Cloacibacterium	g__Cloacibacterium	1.5776e-05	0.00134331	0.0463576	0.6	0.108108	0.0666667	0	0.4	0	0.0666667
FT1507	b2b0c1b2e65cf9666b9e422b809def11	d__Bacteria; p__Actinobacteriota; c__Actinobacteria; o__Micrococcales; f__Microbacteriaceae	0.999993	c__Actinobacteria	o__Micrococcales	f__Microbacteriaceae	f__Microbacteriaceae	f__Microbacteriaceae	1.57713e-05	0.00300095	0.0198675	0.4	0.027027	0	0	0.0666667	0.0666667	0
FT210	512336544c38d3bff90a2ef1d346b4ad	d__Bacteria; p__Proteobacteria; c__Alphaproteobacteria; o__Caulobacterales; f__Caulobacteraceae; g__uncultured	0.935974	c__Alphaproteobacteria	o__Caulobacterales	f__Caulobacteraceae	f__Caulobacteraceae	g__uncultured	1.57546e-05	0.000904189	0.0496689	0.2	0.108108	0	0	0	0	0.533333
FT188	21848e780b01b2c96a0d37a31cc9b355	d__Bacteria; p__Firmicutes; c__Clostridia; o__Peptostreptococcales-Tissierellales; f__Peptostreptococcales-Tissierellales; g__Ezakiella; s__uncultured_bacterium	0.859318	c__Clostridia	o__Peptostreptococcales-Tissierellales	f__Peptostreptococcales-Tissierellales	g__Ezakiella	g__Ezakiella	1.57307e-05	0.00101729	0.0761589	0.8	0.22973	0.2	0.142857	0.333333	0	0.466667
FT623	894fd02136f59b641ed1d4ecd97ed4c4	d__Bacteria; p__Proteobacteria; c__Alphaproteobacteria; o__Rhodobacterales; f__Rhodobacteraceae	0.999979	c__Alphaproteobacteria	o__Rhodobacterales	f__Rhodobacteraceae	f__Rhodobacteraceae	f__Rhodobacteraceae	1.56545e-05	0.00167662	0.0364238	0.8	0.148649	0.2	0.142857	0.0666667	0	0.333333
FT3223	eebe41bc63a81d9109967f94bbae8e2c	d__Bacteria; p__Proteobacteria; c__Gammaproteobacteria; o__Xanthomonadales; f__Rhodanobacteraceae; g__Pseudofulvimonas; s__uncultured_bacterium	0.999983	c__Gammaproteobacteria	o__Xanthomonadales	f__Rhodanobacteraceae	g__Pseudofulvimonas	g__Pseudofulvimonas	1.55427e-05	0.00448045	0.00993378	0.2	0.0405405	0.2	0	0	0	0
FT67	f634d233f60164b53b6d4d506b8398ed	d__Bacteria; p__Proteobacteria; c__Gammaproteobacteria; o__Burkholderiales; f__Neisseriaceae; g__Vitreoscilla	1	c__Gammaproteobacteria	o__Burkholderiales	f__Neisseriaceae	g__Vitreoscilla	g__Vitreoscilla	1.55289e-05	0.00263364	0.0331126	0.4	0.0675676	0.0666667	0	0	0	0.266667
FT3027	01ee13c15e53e123fab8347f9454b2cd	d__Bacteria; p__Proteobacteria; c__Alphaproteobacteria; o__Rhizobiales; f__Rhizobiaceae; g__Paenochrobactrum	0.905471	c__Alphaproteobacteria	o__Rhizobiales	f__Rhizobiaceae	g__Paenochrobactrum	g__Paenochrobactrum	1.55275e-05	0.0020526	0.0463576	0.8	0.135135	0.133333	0	0.0666667	0.133333	0.333333
FT1274	610d060a7ad669bf61a516fc69a8cbd2	d__Bacteria; p__Proteobacteria; c__Alphaproteobacteria; o__Rhodospirillales; f__uncultured; g__uncultured	0.999999	c__Alphaproteobacteria	o__Rhodospirillales	c__Alphaproteobacteria	g__uncultured	g__uncultured	1.54981e-05	0.0034579	0.00993377	0.2	0.027027	0	0	0	0.133333	0
FT3404	8c65d76817fa91b210245f76cebed59f	d__Bacteria; p__Firmicutes; c__Clostridia; o__Peptostreptococcales-Tissierellales; f__Peptostreptococcales-Tissierellales; g__Fenollaria; s__uncultured_bacterium	0.960848	c__Clostridia	o__Peptostreptococcales-Tissierellales	f__Peptostreptococcales-Tissierellales	g__Fenollaria	g__Fenollaria	1.5472e-05	0.000705901	0.0761589	0.6	0.189189	0.133333	0	0.466667	0	0.333333
FT2549	81e4ab0b14e90ecd7d35b812ac797563	d__Bacteria; p__Proteobacteria; c__Gammaproteobacteria; o__Pseudomonadales; f__Pseudomonadaceae	0.999998	c__Gammaproteobacteria	o__Pseudomonadales	f__Pseudomonadaceae	f__Pseudomonadaceae	f__Pseudomonadaceae	1.54587e-05	0.00182976	0.0331126	0.6	0.108108	0.0666667	0.142857	0	0	0.333333
FT2165	94bc02e1ba73650087c56a151b2baf4f	d__Bacteria; p__Actinobacteriota; c__Actinobacteria; o__Micrococcales; f__Dermabacteraceae; g__Brachybacterium	0.999719	c__Actinobacteria	o__Micrococcales	f__Dermabacteraceae	g__Brachybacterium	g__Brachybacterium	1.54069e-05	0.00127817	0.0728477	0.8	0.175676	0.266667	0.214286	0	0.0666667	0.333333
FT1556	caeede7e0068be235a4d2e4cae1f47c8	d__Bacteria; p__Actinobacteriota; c__Actinobacteria; o__Corynebacteriales; f__Corynebacteriaceae; g__Corynebacterium; s__Corynebacterium_genitalium	0.82218	c__Actinobacteria	o__Corynebacteriales	f__Corynebacteriaceae	g__Corynebacterium	s__Corynebacterium_genitalium	1.53964e-05	0.00154711	0.0562914	0.8	0.148649	0	0.285714	0.2	0.0666667	0.2
FT1561	292c9eda02a720c7515d23df57f99102	d__Bacteria; p__Actinobacteriota; c__Actinobacteria; o__Micrococcales; f__Brevibacteriaceae; g__Brevibacterium; s__uncultured_bacterium	0.797309	c__Actinobacteria	o__Micrococcales	f__Brevibacteriaceae	g__Brevibacterium	g__Brevibacterium	1.53408e-05	0.00221825	0.0463576	0.6	0.148649	0.266667	0.214286	0.266667	0	0
FT3184	63805ed5a05473ae30fc2e8aaa5145de	d__Bacteria; p__Proteobacteria; c__Gammaproteobacteria; o__Burkholderiales; f__Comamonadaceae	0.999999	c__Gammaproteobacteria	o__Burkholderiales	f__Comamonadaceae	f__Comamonadaceae	f__Comamonadaceae	1.53387e-05	0.00283386	0.013245	0.2	0.027027	0	0	0	0	0.133333
FT449	fb6eb2ef9ac56f3239fadb2589676487	d__Bacteria; p__Bacteroidota; c__Bacteroidia; o__Bacteroidales; f__Prevotellaceae; g__Prevotella; s__Prevotella_veroralis	0.987919	c__Bacteroidia	o__Bacteroidales	f__Prevotellaceae	g__Prevotella	s__Prevotella_veroralis	1.53313e-05	0.00371937	0.0231788	0.6	0.0945946	0	0	0.133333	0.0666667	0.266667
FT979	36ba2d674e18bc3295d588bacc2e439c	d__Bacteria; p__Bacteroidota; c__Bacteroidia; o__Cytophagales; f__Spirosomaceae; g__Dyadobacter	1	c__Bacteroidia	o__Cytophagales	f__Spirosomaceae	g__Dyadobacter	g__Dyadobacter	1.52897e-05	0.00389484	0.0264901	1	0.108108	0.133333	0.0714286	0.133333	0.133333	0.0666667
FT2329	e4514c36ccf58c0e5599a5c16261eb1c	d__Bacteria; p__Proteobacteria; c__Gammaproteobacteria; o__Xanthomonadales; f__Xanthomonadaceae; g__Thermomonas	0.741099	c__Gammaproteobacteria	o__Xanthomonadales	f__Xanthomonadaceae	g__Thermomonas	g__Thermomonas	1.522e-05	0.00100809	0.0728477	0.6	0.189189	0.0666667	0.142857	0	0	0.733333
FT596	2569ed93a41d529d8600d1398a24d500	d__Bacteria; p__Proteobacteria; c__Alphaproteobacteria; o__Sphingomonadales; f__Sphingomonadaceae; g__Sphingorhabdus	0.999756	c__Alphaproteobacteria	o__Sphingomonadales	f__Sphingomonadaceae	g__Sphingorhabdus	g__Sphingorhabdus	1.51395e-05	0.00430716	0.0165563	0.4	0.054054	0	0	0.133333	0	0.133333
FT3080	db72f38a235af9ab55f14192d11b544e	d__Bacteria; p__Proteobacteria; c__Gammaproteobacteria; o__Pseudomonadales; f__Moraxellaceae; g__Acinetobacter	0.999967	c__Gammaproteobacteria	o__Pseudomonadales	f__Moraxellaceae	g__Acinetobacter	g__Acinetobacter	1.51106e-05	0.00385831	0.013245	0.6	0.0405405	0.0666667	0	0.0666667	0	0.0666667
FT2602	04d648911a656cb900eacebf6b2b84bf	d__Bacteria; p__Firmicutes; c__Clostridia; o__Clostridiales; f__Clostridiaceae; g__Clostridium_sensu_stricto_1	0.999061	c__Clostridia	o__Clostridiales	f__Clostridiaceae	g__Clostridium_sensu_stricto_1	g__Clostridium_sensu_stricto_1	1.51035e-05	0.00190135	0.0695364	1	0.216216	0.133333	0.214286	0.2	0.0666667	0.466667
FT743	cd638db88cef53baa2f2a864ea108a9d	d__Bacteria; p__Proteobacteria; c__Alphaproteobacteria; o__Acetobacterales; f__Acetobacteraceae; g__Gluconobacter	0.999603	c__Alphaproteobacteria	o__Acetobacterales	f__Acetobacteraceae	g__Gluconobacter	g__Gluconobacter	1.5097e-05	0.00112629	0.0562914	1	0.175676	0.266667	0.0714286	0.266667	0.0666667	0.2
FT190	de19b7f68c18b038349659675bb32827	d__Bacteria; p__Firmicutes; c__Negativicutes; o__Acidaminococcales; f__Acidaminococcaceae; g__Phascolarctobacterium; s__uncultured_Firmicutes	0.79994	c__Negativicutes	o__Acidaminococcales	f__Acidaminococcaceae	g__Phascolarctobacterium	g__Phascolarctobacterium	1.50738e-05	0.00405742	0.0231788	0.2	0.0675676	0	0	0	0	0.333333
FT299	f7ccbdf123f8d70f4ab9436ffb9766ca	d__Bacteria; p__Firmicutes; c__Bacilli; o__Lactobacillales; f__Lactobacillaceae; g__Lactobacillus	0.999999	c__Bacilli	o__Lactobacillales	f__Lactobacillaceae	g__Lactobacillus	g__Lactobacillus	1.5063e-05	0.00208354	0.0629139	0.8	0.175676	0.2	0	0.133333	0.133333	0.4
FT3289	55a55e9dc0b8e18cf2dbe181f4f48810	d__Bacteria; p__Proteobacteria; c__Alphaproteobacteria; o__Acetobacterales; f__Acetobacteraceae; g__Gluconobacter	0.993871	c__Alphaproteobacteria	o__Acetobacterales	f__Acetobacteraceae	g__Gluconobacter	g__Gluconobacter	1.50204e-05	0.00139878	0.0298013	0.8	0.108108	0.0666667	0.0714286	0.333333	0	0.0666667
FT2686	1d4380327b254ae5f3f8a4709e550476	d__Bacteria; p__Proteobacteria; c__Gammaproteobacteria; o__Pseudomonadales; f__Moraxellaceae; g__Acinetobacter	1	c__Gammaproteobacteria	o__Pseudomonadales	f__Moraxellaceae	g__Acinetobacter	g__Acinetobacter	1.49326e-05	0.00213578	0.0165563	0.6	0.054054	0.133333	0.0714286	0	0	0.0666667
FT2599	1c02c99293f273a2929cf4f2050c3c37	d__Bacteria; p__Actinobacteriota; c__Actinobacteria; o__Actinomycetales; f__Actinomycetaceae; g__Actinomyces	1	c__Actinobacteria	o__Actinomycetales	f__Actinomycetaceae	g__Actinomyces	g__Actinomyces	1.48155e-05	0.00264935	0.0562914	0.6	0.175676	0	0.214286	0.333333	0	0.333333
FT2272	369e14bcb2fa417dfcb1bd083ab73dee	d__Bacteria; p__Bacteroidota; c__Bacteroidia; o__Flavobacteriales; f__Flavobacteriaceae; g__Capnocytophaga; s__Capnocytophaga_gingivalis	0.9626	c__Bacteroidia	o__Flavobacteriales	f__Flavobacteriaceae	g__Capnocytophaga	s__Capnocytophaga_gingivalis	1.47999e-05	0.00109754	0.0662252	1	0.216216	0.0666667	0.142857	0.466667	0.133333	0.266667
FT3318	c8d2f6f2a76c62565ed783618d0b7396	d__Bacteria; p__Firmicutes; c__Bacilli; o__Paenibacillales; f__Paenibacillaceae; g__Paenibacillus; s__Paenibacillus_borealis	0.880697	c__Bacilli	o__Paenibacillales	f__Paenibacillaceae	g__Paenibacillus	s__Paenibacillus_borealis	1.46078e-05	0.00238912	0.0364238	0.6	0.0945946	0.2	0	0.2	0.0666667	0
FT2529	4240635e94e2057391e967b082edc951	d__Bacteria; p__Proteobacteria; c__Alphaproteobacteria; o__Acetobacterales; f__Acetobacteraceae; g__Acetobacteraceae; s__Roseomonas_sp.	0.931563	c__Alphaproteobacteria	o__Acetobacterales	f__Acetobacteraceae	g__Acetobacteraceae	s__Roseomonas_sp.	1.4543e-05	0.00223879	0.0496689	1	0.148649	0.133333	0.214286	0.133333	0.133333	0.133333
FT679	bfcf946ceffc770a9d5e3e2a2da1636b	d__Bacteria; p__Bacteroidota; c__Bacteroidia; o__Cytophagales; f__Spirosomaceae; g__Larkinella; s__metagenome	0.750455	c__Bacteroidia	o__Cytophagales	f__Spirosomaceae	g__Larkinella	s__metagenome	1.45381e-05	0.00429757	0.00993378	0.2	0.0405405	0.2	0	0	0	0
FT109	1acfe7c3e6923ffd5a107309431c7ad0	d__Bacteria; p__Proteobacteria; c__Alphaproteobacteria; o__Rhizobiales; f__Rhizobiaceae; g__Aureimonas	0.764936	c__Alphaproteobacteria	o__Rhizobiales	f__Rhizobiaceae	g__Aureimonas	g__Aureimonas	1.45244e-05	0.00271136	0.0397351	0.4	0.108108	0.4	0.142857	0	0	0
FT702	ea1556e7214e4556b0824ab522efac96	d__Bacteria; p__Firmicutes; c__Clostridia; o__Clostridiales; f__Caloramatoraceae; g__Caloramator	0.999999	c__Clostridia	o__Clostridiales	f__Caloramatoraceae	g__Caloramator	g__Caloramator	1.45017e-05	0.000920031	0.0629139	0.2	0.175676	0	0	0.866667	0	0
FT2809	88935b5e9c153f92d00b759330f1fc27	d__Bacteria; p__Proteobacteria; c__Alphaproteobacteria; o__Sphingomonadales; f__Sphingomonadaceae; g__Sphingobium	0.992666	c__Alphaproteobacteria	o__Sphingomonadales	f__Sphingomonadaceae	g__Sphingobium	g__Sphingobium	1.44701e-05	0.00253614	0.0231788	0.8	0.0810811	0.133333	0.0714286	0.0666667	0	0.133333
FT166	39838b5f9493bb3612045b046c2e1b88	d__Bacteria; p__Actinobacteriota; c__Actinobacteria; o__Corynebacteriales; f__Corynebacteriaceae; g__Corynebacterium	0.999955	c__Actinobacteria	o__Corynebacteriales	f__Corynebacteriaceae	g__Corynebacterium	g__Corynebacterium	1.44548e-05	0.00219046	0.0397351	0.8	0.121622	0.0666667	0.214286	0.133333	0	0.2
FT1349	36bd6449de94deeea6296e448eb246dd	d__Bacteria; p__Proteobacteria; c__Alphaproteobacteria; o__Rhodobacterales; f__Rhodobacteraceae; g__Gemmobacter	0.708889	c__Alphaproteobacteria	o__Rhodobacterales	f__Rhodobacteraceae	g__Gemmobacter	g__Gemmobacter	1.44349e-05	0.00408084	0.013245	0.2	0.0135135	0	0	0	0.0666667	0
FT1311	858d290e01a608182b87e9093a074cbc	d__Bacteria; p__Firmicutes; c__Clostridia; o__Peptostreptococcales-Tissierellales; f__Peptostreptococcales-Tissierellales; g__Anaerococcus	1	c__Clostridia	o__Peptostreptococcales-Tissierellales	f__Peptostreptococcales-Tissierellales	g__Anaerococcus	g__Anaerococcus	1.44223e-05	0.00303964	0.0397351	0.6	0.121622	0	0.142857	0.266667	0	0.2
FT2753	9fbae7484c92905181951bfc95f6b604	d__Bacteria; p__Proteobacteria; c__Alphaproteobacteria; o__Sphingomonadales; f__Sphingomonadaceae; g__Sphingomonas	1	c__Alphaproteobacteria	o__Sphingomonadales	f__Sphingomonadaceae	g__Sphingomonas	g__Sphingomonas	1.44179e-05	0.00317626	0.00993378	0.2	0.0135135	0	0	0.0666667	0	0
FT3327	7bbccfdd84ddb47f3bddda8cd27f8ece	d__Bacteria; p__Proteobacteria; c__Gammaproteobacteria; o__Burkholderiales; f__Comamonadaceae; g__Rhodoferax	0.802113	c__Gammaproteobacteria	o__Burkholderiales	f__Comamonadaceae	g__Rhodoferax	g__Rhodoferax	1.42722e-05	0.00272406	0.00993378	0.2	0.027027	0	0	0.133333	0	0
FT1840	dd93dfadb67647d86a1c848b47e0b63c	d__Bacteria; p__Proteobacteria; c__Gammaproteobacteria; o__Pseudomonadales; f__Moraxellaceae; g__Acinetobacter	0.999974	c__Gammaproteobacteria	o__Pseudomonadales	f__Moraxellaceae	g__Acinetobacter	g__Acinetobacter	1.4255e-05	0.00393621	0.00662252	0.2	0.027027	0	0	0	0	0.133333
FT3282	d6517efd40bf2eca0b4269cc4bdc6620	d__Bacteria; p__Bacteroidota; c__Bacteroidia; o__Flavobacteriales; f__Flavobacteriaceae; g__Flavobacterium	0.99997	c__Bacteroidia	o__Flavobacteriales	f__Flavobacteriaceae	g__Flavobacterium	g__Flavobacterium	1.4236e-05	0.000727088	0.0662252	0.8	0.189189	0.266667	0.0714286	0.0666667	0.533333	0
FT1430	46afd2c3e8189296026d9ae83676ca6d	d__Bacteria; p__Bacteroidota; c__Bacteroidia; o__Flavobacteriales; f__Flavobacteriaceae; g__Flavobacterium	1	c__Bacteroidia	o__Flavobacteriales	f__Flavobacteriaceae	g__Flavobacterium	g__Flavobacterium	1.42306e-05	0.00341103	0.0165563	0.2	0.0540541	0.266667	0	0	0	0
FT2049	f0d6caefc329f2f3bd20c9509ea03718	d__Bacteria; p__Firmicutes; c__Negativicutes; o__Veillonellales-Selenomonadales; f__Selenomonadaceae; g__Centipeda	0.70477	c__Negativicutes	o__Veillonellales-Selenomonadales	f__Selenomonadaceae	g__Centipeda	g__Centipeda	1.41912e-05	0.00171125	0.0596027	0.8	0.202703	0	0.0714286	0.466667	0.133333	0.333333
FT1976	2d8647cf952398ccb5c128393381eb81	d__Bacteria; p__Bacteroidota; c__Bacteroidia; o__Flavobacteriales; f__Flavobacteriaceae; g__Flavobacterium; s__Flavobacterium_phocarum	0.996643	c__Bacteroidia	o__Flavobacteriales	f__Flavobacteriaceae	g__Flavobacterium	s__Flavobacterium_phocarum	1.40649e-05	0.00164767	0.0728477	1	0.243243	0.333333	0.0714286	0.133333	0.133333	0.533333
FT2063	4b23c9b64edb9a7646d9958796750478	d__Bacteria; p__Actinobacteriota; c__Actinobacteria; o__Micrococcales; f__Micrococcaceae; g__Paeniglutamicibacter; s__Arthrobacter_sp.	0.701039	c__Actinobacteria	o__Micrococcales	f__Micrococcaceae	g__Paeniglutamicibacter	s__Arthrobacter_sp.	1.40328e-05	0.00125607	0.0496689	0.8	0.135135	0	0.0714286	0.133333	0.0666667	0.4
FT767	28b7688d5609cc48292c6cb0126eaf65	d__Bacteria; p__Bacteroidota; c__Bacteroidia; o__Chitinophagales; f__Chitinophagaceae; g__Sediminibacterium; s__uncultured_bacterium	0.749026	c__Bacteroidia	o__Chitinophagales	f__Chitinophagaceae	g__Sediminibacterium	g__Sediminibacterium	1.40201e-05	0.0038263	0.013245	0.4	0.054054	0.0666667	0.214286	0	0	0
FT376	a3b6c1d89b4e611ff9081b5776cbd707	d__Bacteria; p__Actinobacteriota; c__Actinobacteria; o__Micrococcales; f__Brevibacteriaceae; g__Brevibacterium; s__uncultured_bacterium	0.85043	c__Actinobacteria	o__Micrococcales	f__Brevibacteriaceae	g__Brevibacterium	g__Brevibacterium	1.40127e-05	0.00176195	0.0562914	0.6	0.162162	0	0.214286	0.2	0	0.4
FT2666	9dec3ccbf918500536db6689bf00595d	d__Bacteria; p__Bacteroidota; c__Bacteroidia; o__Bacteroidales; f__Porphyromonadaceae; g__Porphyromonas	1	c__Bacteroidia	o__Bacteroidales	f__Porphyromonadaceae	g__Porphyromonas	g__Porphyromonas	1.40075e-05	0.00186916	0.0298013	0.6	0.108108	0	0.0714286	0.266667	0	0.2
FT1895	c0f494e06beb1ef509a5d189e7106bda	d__Bacteria; p__Actinobacteriota; c__Actinobacteria; o__Corynebacteriales; f__Nocardiaceae; g__Gordonia	0.999713	c__Actinobacteria	o__Corynebacteriales	f__Nocardiaceae	g__Gordonia	g__Gordonia	1.39594e-05	0.00127115	0.0728477	0.8	0.189189	0.4	0.142857	0.266667	0	0.133333
FT573	81fed2c18646c54aab2f37413e10aabf	d__Bacteria; p__Proteobacteria; c__Gammaproteobacteria; o__Xanthomonadales; f__Xanthomonadaceae; g__Luteimonas; s__Xanthomonas_sp.	0.881761	c__Gammaproteobacteria	o__Xanthomonadales	f__Xanthomonadaceae	g__Luteimonas	s__Xanthomonas_sp.	1.3934e-05	0.00164479	0.0165563	0.2	0.0405405	0.2	0	0	0	0
FT2366	608f3861cc22b6ad65c96548c41c0e52	d__Bacteria; p__Actinobacteriota; c__Actinobacteria; o__Corynebacteriales; f__Corynebacteriaceae; g__Corynebacterium	0.98034	c__Actinobacteria	o__Corynebacteriales	f__Corynebacteriaceae	g__Corynebacterium	g__Corynebacterium	1.38751e-05	0.00163538	0.0364238	0.6	0.0945946	0.2	0.142857	0.133333	0	0
FT1463	0f8f65e19e8cd0ea28adc5246a607ffc	d__Bacteria; p__Proteobacteria; c__Alphaproteobacteria; o__Acetobacterales; f__Acetobacteraceae; g__Acetobacter	0.999903	c__Alphaproteobacteria	o__Acetobacterales	f__Acetobacteraceae	g__Acetobacter	g__Acetobacter	1.38657e-05	0.0027477	0.00993377	0.4	0.0405405	0	0	0.133333	0	0.0666667
FT2557	ef33bfa0d05c76968d6996ec6d1ffd89	d__Bacteria; p__Firmicutes; c__Bacilli; o__Lactobacillales; f__Carnobacteriaceae	0.999997	c__Bacilli	o__Lactobacillales	f__Carnobacteriaceae	f__Carnobacteriaceae	f__Carnobacteriaceae	1.38276e-05	0.00204784	0.0430464	1	0.135135	0.133333	0.142857	0.0666667	0.0666667	0.266667
FT2905	008d74c321a3a9749d7178462f3c1663	d__Bacteria; p__Spirochaetota; c__Spirochaetia; o__Spirochaetales; f__Spirochaetaceae; g__Treponema; s__Treponema_denticola	0.99725	c__Spirochaetia	o__Spirochaetales	f__Spirochaetaceae	g__Treponema	s__Treponema_denticola	1.38267e-05	0.00265999	0.0397351	0.6	0.121622	0.133333	0	0.2	0	0.266667
FT2609	e477a9775cccd6bca6038abae7339104	d__Bacteria; p__Firmicutes; c__Clostridia; o__Peptostreptococcales-Tissierellales; f__Peptostreptococcales-Tissierellales; g__Anaerococcus	1	c__Clostridia	o__Peptostreptococcales-Tissierellales	f__Peptostreptococcales-Tissierellales	g__Anaerococcus	g__Anaerococcus	1.37395e-05	0.000734808	0.0662252	0.6	0.202703	0	0.214286	0.533333	0	0.266667
FT8	c3f8ca4350136c0f7565daebd86021c0	d__Bacteria; p__Bacteroidota; c__Bacteroidia; o__Flavobacteriales; f__Weeksellaceae; g__Chryseobacterium	0.98275	c__Bacteroidia	o__Flavobacteriales	f__Weeksellaceae	g__Chryseobacterium	g__Chryseobacterium	1.37102e-05	0.00240276	0.0298013	0.8	0.121622	0.133333	0.0714286	0.266667	0	0.133333
FT2619	fb56f869ae1ac3785a7daf31c917b837	d__Bacteria; p__Firmicutes; c__Clostridia; o__Peptostreptococcales-Tissierellales; f__Peptostreptococcales-Tissierellales; g__Tissierella; s__uncultured_Clostridium	0.703736	c__Clostridia	o__Peptostreptococcales-Tissierellales	f__Peptostreptococcales-Tissierellales	g__Tissierella	g__Tissierella	1.36362e-05	0.0040784	0.00993378	0.2	0.027027	0	0	0	0	0.133333
FT780	064b743157b13c43e11ca8c3ba6e8f4d	d__Bacteria; p__Firmicutes; c__Clostridia; o__Peptostreptococcales-Tissierellales; f__Peptostreptococcales-Tissierellales; g__Anaerococcus; s__Anaerococcus_sp.	0.964145	c__Clostridia	o__Peptostreptococcales-Tissierellales	f__Peptostreptococcales-Tissierellales	g__Anaerococcus	s__Anaerococcus_sp.	1.36335e-05	0.00135748	0.0397351	0.6	0.121622	0.133333	0.142857	0.333333	0	0
FT167	647bce0f4c999d45542e076d2a63b826	d__Bacteria; p__Proteobacteria; c__Alphaproteobacteria; o__Rhodobacterales; f__Rhodobacteraceae; g__Amaricoccus; s__metagenome	0.720849	c__Alphaproteobacteria	o__Rhodobacterales	f__Rhodobacteraceae	g__Amaricoccus	s__metagenome	1.36226e-05	0.00109392	0.0629139	0.4	0.121622	0.466667	0	0	0.133333	0
FT315	536180dc6f092d79e6843ba5eded418e	d__Bacteria; p__Proteobacteria; c__Gammaproteobacteria; o__Burkholderiales; f__Comamonadaceae	0.999978	c__Gammaproteobacteria	o__Burkholderiales	f__Comamonadaceae	f__Comamonadaceae	f__Comamonadaceae	1.36035e-05	0.00203015	0.0264901	0.6	0.0945946	0	0.0714286	0.333333	0.0666667	0
FT3213	0e1ad12342f711bdd1571529fb0aefda	d__Bacteria; p__Firmicutes; c__Clostridia; o__Lachnospirales; f__Lachnospiraceae; g__Anaerocolumna; s__Clostridium_sp.	0.731942	c__Clostridia	o__Lachnospirales	f__Lachnospiraceae	g__Anaerocolumna	s__Clostridium_sp.	1.35903e-05	0.00311883	0.0231788	0.6	0.0810811	0	0	0.133333	0.0666667	0.2
FT614	2522183f28c9dbf8f7034ae8774abdd1	d__Bacteria; p__Bacteroidota; c__Bacteroidia; o__Bacteroidales; f__Prevotellaceae; g__Prevotella	1	c__Bacteroidia	o__Bacteroidales	f__Prevotellaceae	g__Prevotella	g__Prevotella	1.3584e-05	0.000567807	0.0761589	1	0.216216	0.2	0.142857	0.266667	0.133333	0.333333
FT1605	a4d6ac2fc2a14d9f18681dc22ef12edb	d__Bacteria; p__Bacteroidota; c__Bacteroidia; o__Sphingobacteriales; f__Sphingobacteriaceae; g__Pedobacter	0.904156	c__Bacteroidia	o__Sphingobacteriales	f__Sphingobacteriaceae	g__Pedobacter	g__Pedobacter	1.35453e-05	0.00178727	0.0496689	0.2	0.121622	0	0	0	0	0.6
FT1261	f12abd3f320a6218eac8f64308bb9208	d__Bacteria; p__Bacteroidota; c__Bacteroidia; o__Bacteroidales; f__Prevotellaceae; g__Prevotella; s__Prevotella_melaninogenica	0.970596	c__Bacteroidia	o__Bacteroidales	f__Prevotellaceae	g__Prevotella	s__Prevotella_melaninogenica	1.34777e-05	0.00108393	0.0695364	0.8	0.202703	0.133333	0	0.333333	0.2	0.333333
FT1460	0d7debd80474aa09f407ebffe650a66d	d__Bacteria; p__Desulfobacterota; c__Desulfovibrionia; o__Desulfovibrionales; f__Desulfovibrionaceae; g__Desulfovibrio	0.999991	c__Desulfovibrionia	o__Desulfovibrionales	f__Desulfovibrionaceae	g__Desulfovibrio	g__Desulfovibrio	1.34699e-05	0.00376134	0.0198675	0.2	0.0675676	0	0	0	0	0.333333
FT2904	552df119685a143035036ba5f6a83e0a	d__Bacteria; p__Proteobacteria; c__Gammaproteobacteria; o__Burkholderiales; f__Aquaspirillaceae; g__Microvirgula; s__Microvirgula_aerodenitrificans	0.932528	c__Gammaproteobacteria	o__Burkholderiales	f__Aquaspirillaceae	g__Microvirgula	s__Microvirgula_aerodenitrificans	1.34349e-05	0.00181528	0.0529801	0.8	0.148649	0.2	0.285714	0.2	0.0666667	0
FT3208	d40e6c71631df28c8b029aa9438be926	d__Bacteria; p__Bacteroidota; c__Bacteroidia; o__Bacteroidales; f__Porphyromonadaceae; g__Porphyromonas; s__uncultured_bacterium	0.788792	c__Bacteroidia	o__Bacteroidales	f__Porphyromonadaceae	g__Porphyromonas	g__Porphyromonas	1.3429e-05	0.00172634	0.0529801	1	0.162162	0.0666667	0.0714286	0.466667	0.133333	0.0666667
FT1593	ed6746c9426124fc845d9274f9abb20f	d__Bacteria; p__Proteobacteria; c__Alphaproteobacteria; o__Rhizobiales; f__Beijerinckiaceae; g__Methylobacterium-Methylorubrum	0.999916	c__Alphaproteobacteria	o__Rhizobiales	f__Beijerinckiaceae	g__Methylobacterium-Methylorubrum	g__Methylobacterium-Methylorubrum	1.34145e-05	0.00108958	0.0430464	0.6	0.108108	0.0666667	0.0714286	0.4	0	0
FT1815	b2fa1cc33cdcd1c33c52cda831d53581	d__Bacteria; p__Proteobacteria; c__Alphaproteobacteria; o__Sphingomonadales; f__Sphingomonadaceae; g__Sphingomonas	0.887611	c__Alphaproteobacteria	o__Sphingomonadales	f__Sphingomonadaceae	g__Sphingomonas	g__Sphingomonas	1.33931e-05	0.00278972	0.00662252	0.4	0.027027	0	0	0.0666667	0.0666667	0
FT1347	1f5b7ed2a5a49363fa673b55931e297a	d__Bacteria; p__Actinobacteriota; c__Actinobacteria; o__Corynebacteriales; f__Corynebacteriaceae; g__Corynebacterium	0.989355	c__Actinobacteria	o__Corynebacteriales	f__Corynebacteriaceae	g__Corynebacterium	g__Corynebacterium	1.32999e-05	0.00171854	0.0496689	1	0.162162	0.333333	0.0714286	0.0666667	0.266667	0.0666667
FT935	b2df4bbaf5e0f2094c12f1e7bd85c90d	d__Bacteria; p__Proteobacteria; c__Gammaproteobacteria; o__Pseudomonadales; f__Pseudomonadaceae; g__Pseudomonas; s__Heliconius_melpomene	0.848224	c__Gammaproteobacteria	o__Pseudomonadales	f__Pseudomonadaceae	g__Pseudomonas	s__Heliconius_melpomene	1.31968e-05	0.00384117	0.00662252	0.4	0.027027	0	0.0714286	0.0666667	0	0
FT1127	20db4413b025902feeb33816758605d6	d__Bacteria; p__Verrucomicrobiota; c__Verrucomicrobiae; o__Chthoniobacterales; f__Terrimicrobiaceae; g__Terrimicrobium	0.99998	c__Verrucomicrobiae	o__Chthoniobacterales	f__Terrimicrobiaceae	g__Terrimicrobium	g__Terrimicrobium	1.31834e-05	0.00245533	0.013245	0.4	0.027027	0.0666667	0	0	0.0666667	0
FT835	dba61790e9681d37dd5480e5060a9d67	d__Bacteria; p__Firmicutes; c__Bacilli; o__Lactobacillales; f__Vagococcaceae; g__Vagococcus	0.999785	c__Bacilli	o__Lactobacillales	f__Vagococcaceae	g__Vagococcus	g__Vagococcus	1.31803e-05	0.00157911	0.0364238	0.8	0.121622	0.266667	0.214286	0.0666667	0	0.0666667
FT844	6636217b2f87e29736341bd2290d00be	d__Bacteria; p__Proteobacteria; c__Gammaproteobacteria; o__Burkholderiales; f__Neisseriaceae; g__Vitreoscilla; s__Neisseria_sp.	0.876396	c__Gammaproteobacteria	o__Burkholderiales	f__Neisseriaceae	g__Vitreoscilla	s__Neisseria_sp.	1.31063e-05	0.00112978	0.0231788	0.4	0.0675676	0.0666667	0	0	0	0.266667
FT1713	91446063862993191a1ff28b1ddfc139	d__Bacteria; p__Proteobacteria; c__Alphaproteobacteria; o__Sphingomonadales; f__Sphingomonadaceae; g__Novosphingobium	0.99474	c__Alphaproteobacteria	o__Sphingomonadales	f__Sphingomonadaceae	g__Novosphingobium	g__Novosphingobium	1.31044e-05	0.00269393	0.0165563	0.6	0.0540541	0	0	0.0666667	0.0666667	0.133333
FT895	d6ac46869bab87fe5d8f3d3a7a17ed39	d__Bacteria; p__Proteobacteria; c__Alphaproteobacteria; o__Rhizobiales; f__Pleomorphomonadaceae; g__Pleomorphomonas; s__uncultured_bacterium	0.961333	c__Alphaproteobacteria	o__Rhizobiales	f__Pleomorphomonadaceae	g__Pleomorphomonas	g__Pleomorphomonas	1.31034e-05	0.00121307	0.0430464	0.8	0.162162	0.2	0.357143	0.2	0	0.0666667
FT1431	fc05819ecfcd2368a15fdf59e2398784	d__Bacteria; p__Proteobacteria; c__Alphaproteobacteria; o__Rhizobiales; f__Devosiaceae; g__Devosia	0.967438	c__Alphaproteobacteria	o__Rhizobiales	f__Devosiaceae	g__Devosia	g__Devosia	1.30457e-05	0.000685888	0.0761589	1	0.202703	0.2	0.0714286	0.2	0.133333	0.4
FT1545	21607a2f03890448dfb28c623a014981	d__Bacteria; p__Bacteroidota; c__Bacteroidia; o__Bacteroidales; f__Bacteroidaceae; g__Bacteroides; s__Bacteroides_gallinaceum	0.999999	c__Bacteroidia	o__Bacteroidales	f__Bacteroidaceae	g__Bacteroides	s__Bacteroides_gallinaceum	1.30151e-05	0.00359486	0.0198675	0.4	0.0540541	0.0666667	0	0	0	0.2
FT945	50d26b96fa9063d92a135b011c43e847	d__Bacteria; p__Proteobacteria; c__Gammaproteobacteria; o__Burkholderiales; f__Neisseriaceae; g__Neisseria	0.998604	c__Gammaproteobacteria	o__Burkholderiales	f__Neisseriaceae	g__Neisseria	g__Neisseria	1.29875e-05	0.00388181	0.00662252	0.2	0.027027	0.133333	0	0	0	0
FT551	434eb4e09b511e81f65a2b2a73a17e1e	d__Bacteria; p__Proteobacteria; c__Gammaproteobacteria; o__Xanthomonadales; f__Xanthomonadaceae	1	c__Gammaproteobacteria	o__Xanthomonadales	f__Xanthomonadaceae	f__Xanthomonadaceae	f__Xanthomonadaceae	1.29812e-05	0.00270541	0.0364238	1	0.135135	0.133333	0.0714286	0.133333	0.133333	0.2
FT1064	bf2d8b47f84b1f53a55d248db46941f4	d__Bacteria; p__Proteobacteria; c__Alphaproteobacteria; o__Rickettsiales; f__AB1; g__AB1; s__uncultured_bacterium	0.995638	c__Alphaproteobacteria	o__Rickettsiales	f__AB1	g__AB1	g__AB1	1.29774e-05	0.00331924	0.00662252	0.2	0.0135135	0	0	0	0.0666667	0
FT841	981b5859c91126696fe9c6d23466b791	d__Bacteria; p__Proteobacteria; c__Gammaproteobacteria; o__Oceanospirillales; f__Halomonadaceae; g__Halomonas	0.969833	c__Gammaproteobacteria	o__Oceanospirillales	f__Halomonadaceae	g__Halomonas	g__Halomonas	1.29653e-05	0.00382612	0.00993378	0.2	0.0405405	0	0	0	0	0.2
FT827	afb069d9b7df0a032c882537aedf1e23	d__Bacteria; p__Proteobacteria; c__Gammaproteobacteria; o__Alteromonadales; f__Celerinatantimonadaceae; g__Celerinatantimonas; s__uncultured_bacterium	0.999957	c__Gammaproteobacteria	o__Alteromonadales	f__Celerinatantimonadaceae	g__Celerinatantimonas	g__Celerinatantimonas	1.29419e-05	0.00384333	0.00993378	0.2	0.027027	0	0.142857	0	0	0
FT3313	20e5322186ae54d8f8f81f961533b394	d__Bacteria; p__Proteobacteria; c__Gammaproteobacteria; o__Burkholderiales; f__Comamonadaceae	1	c__Gammaproteobacteria	o__Burkholderiales	f__Comamonadaceae	f__Comamonadaceae	f__Comamonadaceae	1.29322e-05	0.00387749	0.00662252	0.2	0.027027	0	0	0.133333	0	0
FT3162	9727273d195526e2199711b783515c52	d__Bacteria; p__Firmicutes; c__Bacilli; o__Bacillales	0.999726	c__Bacilli	o__Bacillales	o__Bacillales	o__Bacillales	o__Bacillales	1.29276e-05	0.00186851	0.0264901	0.6	0.0810811	0	0.0714286	0	0.0666667	0.266667
FT1511	349cf64137d778f3e9fd4cf04ce5f3cd	d__Bacteria; p__Proteobacteria; c__Alphaproteobacteria; o__Rhodobacterales; f__Rhodobacteraceae; g__Paracoccus	0.995363	c__Alphaproteobacteria	o__Rhodobacterales	f__Rhodobacteraceae	g__Paracoccus	g__Paracoccus	1.2856e-05	0.00101963	0.0529801	0.6	0.121622	0.4	0	0	0.133333	0.0666667
FT2676	fe8c0741a5cc64667229b85ed6a23eb7	d__Bacteria; p__Proteobacteria; c__Alphaproteobacteria; o__Rhodobacterales; f__Rhodobacteraceae; g__Paracoccus	0.958322	c__Alphaproteobacteria	o__Rhodobacterales	f__Rhodobacteraceae	g__Paracoccus	g__Paracoccus	1.28397e-05	0.00230423	0.0231788	0.6	0.0945946	0.333333	0	0.0666667	0	0.0666667
FT2316	5a41db8acefc9bb5e36307ed3f4653b9	d__Bacteria; p__Actinobacteriota; c__Actinobacteria; o__Micrococcales; f__Microbacteriaceae; g__Rathayibacter	0.879304	c__Actinobacteria	o__Micrococcales	f__Microbacteriaceae	g__Rathayibacter	g__Rathayibacter	1.28237e-05	0.00126064	0.0662252	0.8	0.216216	0.133333	0.357143	0.333333	0	0.266667
FT2719	a66ef72662ec33bb10bc055c06cb19ef	d__Bacteria; p__Actinobacteriota; c__Coriobacteriia; o__Coriobacteriales; f__Atopobiaceae; g__Atopobium; s__uncultured_Actinomyces	0.778521	c__Coriobacteriia	o__Coriobacteriales	f__Atopobiaceae	g__Atopobium	g__Atopobium	1.27753e-05	0.00262608	0.013245	0.6	0.054054	0	0	0.133333	0.0666667	0.0666667
FT837	1c62ed8ce582a1c45c605369cb600fb9	d__Bacteria; p__Proteobacteria; c__Gammaproteobacteria; o__Burkholderiales; f__Comamonadaceae	0.999977	c__Gammaproteobacteria	o__Burkholderiales	f__Comamonadaceae	f__Comamonadaceae	f__Comamonadaceae	1.27116e-05	0.00341483	0.00662252	0.4	0.027027	0	0.0714286	0	0	0.0666667
FT192	89fc4ed2f94946f940e9c19fd8b8bc2f	d__Bacteria; p__Proteobacteria; c__Gammaproteobacteria; o__Legionellales; f__Legionellaceae; g__Legionella; s__uncultured_bacterium	0.703949	c__Gammaproteobacteria	o__Legionellales	f__Legionellaceae	g__Legionella	g__Legionella	1.27114e-05	0.00263438	0.013245	0.2	0.0135135	0	0	0.0666667	0	0
FT117	5286734225712e2b3eb33911b3ec342a	d__Bacteria; p__Proteobacteria; c__Gammaproteobacteria; o__Pseudomonadales; f__Moraxellaceae; g__Psychrobacter	0.999997	c__Gammaproteobacteria	o__Pseudomonadales	f__Moraxellaceae	g__Psychrobacter	g__Psychrobacter	1.27081e-05	0.00220714	0.0264901	0.8	0.108108	0.0666667	0.142857	0.0666667	0.266667	0
FT973	be518640400a0a92b5b33268b118a24e	d__Bacteria; p__Actinobacteriota; c__Actinobacteria; o__Micrococcales; f__Dermabacteraceae; g__Brachybacterium	0.99883	c__Actinobacteria	o__Micrococcales	f__Dermabacteraceae	g__Brachybacterium	g__Brachybacterium	1.26785e-05	0.00363547	0.00993378	0.4	0.027027	0.0666667	0.0714286	0	0	0
FT187	bdf14b6e289d02398808875c286cca36	d__Bacteria; p__Proteobacteria; c__Gammaproteobacteria; o__Xanthomonadales; f__Xanthomonadaceae; g__Pseudoxanthomonas; s__Pseudoxanthomonas_taiwanensis	0.988917	c__Gammaproteobacteria	o__Xanthomonadales	f__Xanthomonadaceae	g__Pseudoxanthomonas	s__Pseudoxanthomonas_taiwanensis	1.26744e-05	0.00306356	0.0231788	0.4	0.0675676	0.2	0.142857	0	0	0
FT1441	d0765f6726dadcd8a6572f6ed91f5682	d__Bacteria; p__Desulfobacterota; c__Desulfuromonadia; o__Desulfuromonadia; f__Geoalkalibacteraceae; g__Geoalkalibacter; s__uncultured_bacterium	0.999919	c__Desulfuromonadia	o__Desulfuromonadia	f__Geoalkalibacteraceae	g__Geoalkalibacter	g__Geoalkalibacter	1.26681e-05	0.00058882	0.0695364	1	0.22973	0.6	0.142857	0.2	0.0666667	0.133333
FT163	7cb9df6294afddea3fb2177088f01437	d__Bacteria; p__Bacteroidota; c__Bacteroidia; o__Flavobacteriales; f__Weeksellaceae; g__Chryseobacterium	0.999998	c__Bacteroidia	o__Flavobacteriales	f__Weeksellaceae	g__Chryseobacterium	g__Chryseobacterium	1.26667e-05	0.00119221	0.0397351	0.8	0.0945946	0.133333	0.0714286	0.133333	0	0.133333
FT1988	8cb5a3c3ea3ba5c15ba9d09556e33f91	d__Bacteria; p__Bacteroidota; c__Bacteroidia; o__Bacteroidales; f__Bacteroidaceae; g__Bacteroides; s__Bacteroides_salanitronis	0.924187	c__Bacteroidia	o__Bacteroidales	f__Bacteroidaceae	g__Bacteroides	s__Bacteroides_salanitronis	1.26413e-05	0.0022261	0.0529801	0.4	0.108108	0.0666667	0	0	0	0.466667
FT459	3d9633e47b3b977a878a09bfd3d69c81	d__Bacteria; p__Proteobacteria; c__Alphaproteobacteria; o__Rhizobiales; f__Beijerinckiaceae; g__Methylobacterium-Methylorubrum	0.999804	c__Alphaproteobacteria	o__Rhizobiales	f__Beijerinckiaceae	g__Methylobacterium-Methylorubrum	g__Methylobacterium-Methylorubrum	1.26012e-05	0.00183611	0.0562914	1	0.202703	0.4	0.142857	0.133333	0.0666667	0.266667
FT3058	dcfaa69248aa4be352f6a0107c98d9b4	d__Bacteria; p__Bacteroidota; c__Bacteroidia; o__Sphingobacteriales; f__Sphingobacteriaceae; g__Arcticibacter; s__Arcticibacter_sp.	0.709467	c__Bacteroidia	o__Sphingobacteriales	f__Sphingobacteriaceae	g__Arcticibacter	s__Arcticibacter_sp.	1.25841e-05	0.00100288	0.0728477	0.6	0.256757	0.466667	0	0	0.2	0.6
FT126	c25745fff019ed8c57a4460a329554df	d__Bacteria; p__Proteobacteria; c__Gammaproteobacteria; o__Burkholderiales; f__Comamonadaceae; g__Variovorax	0.81102	c__Gammaproteobacteria	o__Burkholderiales	f__Comamonadaceae	g__Variovorax	g__Variovorax	1.25667e-05	0.000914518	0.0927152	1	0.283784	0.133333	0.142857	0.533333	0.133333	0.466667
FT147	a457670fb88e41e122a73554a1d5c3a5	d__Bacteria; p__Bacteroidota; c__Bacteroidia; o__Bacteroidales; f__Porphyromonadaceae; g__Porphyromonas; s__uncultured_bacterium	0.866285	c__Bacteroidia	o__Bacteroidales	f__Porphyromonadaceae	g__Porphyromonas	g__Porphyromonas	1.25633e-05	0.000736722	0.0463576	0.8	0.135135	0.266667	0.0714286	0.266667	0	0.0666667
FT2278	c905a5f2778c524762b447787e6799af	d__Bacteria; p__Firmicutes; c__Clostridia; o__Clostridia_UCG-014; f__Clostridia_UCG-014; g__Clostridia_UCG-014; s__Clostridiales_bacterium	0.999897	c__Clostridia	o__Clostridia_UCG-014	f__Clostridia_UCG-014	g__Clostridia_UCG-014	s__Clostridiales_bacterium	1.25538e-05	0.00111081	0.0562914	1	0.216216	0.2	0.0714286	0.333333	0.133333	0.333333
FT1024	bdd4e82bc8b58bc1d0f33b20ff3852c3	d__Bacteria; p__Firmicutes; c__Bacilli; o__Bacillales; f__Bacillaceae; g__Fictibacillus	0.999038	c__Bacilli	o__Bacillales	f__Bacillaceae	g__Fictibacillus	g__Fictibacillus	1.24894e-05	0.0013167	0.0264901	0.6	0.0945946	0.2	0	0.2	0	0.0666667
FT3205	449e5c36f38d1dbbead67f9667068e56	d__Bacteria; p__Bacteroidota; c__Bacteroidia; o__Sphingobacteriales; f__Sphingobacteriaceae; g__Pedobacter	0.710246	c__Bacteroidia	o__Sphingobacteriales	f__Sphingobacteriaceae	g__Pedobacter	g__Pedobacter	1.24579e-05	0.00070028	0.0562914	0.8	0.175676	0.2	0.0714286	0.133333	0	0.466667
FT810	43b5a11993b371cd927c2c5e93dc1bdc	d__Bacteria; p__Firmicutes; c__Bacilli; o__Paenibacillales; f__Paenibacillaceae; g__Saccharibacillus; s__Saccharibacillus_deserti	0.718115	c__Bacilli	o__Paenibacillales	f__Paenibacillaceae	g__Saccharibacillus	s__Saccharibacillus_deserti	1.2457e-05	0.0020412	0.0264901	0.8	0.0945946	0.2	0	0.0666667	0.0666667	0.133333
FT2713	73f8e02e4e6674eae5ee7c8fd01b5335	d__Bacteria; p__Firmicutes; c__Clostridia; o__Peptostreptococcales-Tissierellales; f__Peptostreptococcaceae; g__Peptostreptococcus; s__uncultured_bacterium	0.796973	c__Clostridia	o__Peptostreptococcales-Tissierellales	f__Peptostreptococcaceae	g__Peptostreptococcus	g__Peptostreptococcus	1.24427e-05	0.0024839	0.0264901	0.8	0.0945946	0	0.214286	0.133333	0.0666667	0.0666667
FT364	d4feaa2b7f2747d89947bc0705562d93	d__Bacteria; p__Proteobacteria; c__Gammaproteobacteria; o__Burkholderiales; f__Oxalobacteraceae; g__Massilia	0.998151	c__Gammaproteobacteria	o__Burkholderiales	f__Oxalobacteraceae	g__Massilia	g__Massilia	1.24307e-05	0.00173138	0.0397351	0.6	0.135135	0.266667	0	0.266667	0	0.133333
FT1604	3c2cf4e483e099e72e5a75d8cdf07241	d__Bacteria; p__Bacteroidota; c__Bacteroidia; o__Flavobacteriales; f__Flavobacteriaceae; g__Flavobacterium	0.999965	c__Bacteroidia	o__Flavobacteriales	f__Flavobacteriaceae	g__Flavobacterium	g__Flavobacterium	1.24244e-05	0.000752252	0.0662252	0.6	0.202703	0.266667	0	0.4	0.333333	0
FT183	75ec9c4fe8d8ff4311561d4fb77e8fa4	d__Bacteria; p__Proteobacteria; c__Alphaproteobacteria; o__Rhizobiales; f__Xanthobacteraceae; g__Xanthobacter	0.86357	c__Alphaproteobacteria	o__Rhizobiales	f__Xanthobacteraceae	g__Xanthobacter	g__Xanthobacter	1.24231e-05	0.00101762	0.0596026	1	0.162162	0.333333	0.142857	0.0666667	0.2	0.0666667
FT1539	a8d9aec02f99e90ceb1b54679905fc4b	d__Bacteria; p__Bacteroidota; c__Bacteroidia; o__Flavobacteriales; f__Flavobacteriaceae; g__Flavobacterium	0.999854	c__Bacteroidia	o__Flavobacteriales	f__Flavobacteriaceae	g__Flavobacterium	g__Flavobacterium	1.24051e-05	0.00208706	0.0430464	0.8	0.148649	0.0666667	0.142857	0.4	0	0.133333
FT1878	e402d9e27f98114ed4c722683a50e12c	d__Bacteria; p__Actinobacteriota; c__Actinobacteria; o__Frankiales; f__Geodermatophilaceae; g__Blastococcus	0.999752	c__Actinobacteria	o__Frankiales	f__Geodermatophilaceae	g__Blastococcus	g__Blastococcus	1.24018e-05	0.00115738	0.0728477	1	0.216216	0.2	0.142857	0.133333	0.0666667	0.533333
FT2691	6b36af69f681313801ad7fddecfca45c	d__Bacteria; p__Actinobacteriota; c__Actinobacteria; o__Actinomycetales; f__Actinomycetaceae; g__Actinomyces; s__Actinomyces_naeslundii	0.708975	c__Actinobacteria	o__Actinomycetales	f__Actinomycetaceae	g__Actinomyces	s__Actinomyces_naeslundii	1.23966e-05	0.000837818	0.0728477	1	0.216216	0.0666667	0.0714286	0.333333	0.133333	0.466667
FT2514	f4820a85220e766a429dfe0c7918d328	d__Bacteria; p__Proteobacteria; c__Gammaproteobacteria; o__Pseudomonadales; f__Pseudomonadaceae; g__Pseudomonas; s__Pseudomonas_xanthomarina	0.930117	c__Gammaproteobacteria	o__Pseudomonadales	f__Pseudomonadaceae	g__Pseudomonas	s__Pseudomonas_xanthomarina	1.23748e-05	0.00175427	0.0298013	0.6	0.121622	0.2	0	0.0666667	0	0.333333
FT2765	3bf80914e75fe22432d3313a3999883a	d__Bacteria; p__Fusobacteriota; c__Fusobacteriia; o__Fusobacteriales; f__Fusobacteriaceae; g__Fusobacterium	1	c__Fusobacteriia	o__Fusobacteriales	f__Fusobacteriaceae	g__Fusobacterium	g__Fusobacterium	1.23569e-05	0.0012309	0.0298013	0.8	0.121622	0	0.0714286	0.133333	0.2	0.2
FT3174	35ffa02b8d605b94fed60208e3433436	d__Bacteria; p__Bacteroidota; c__Bacteroidia; o__Flavobacteriales; f__Flavobacteriaceae; g__Flavobacterium	0.999984	c__Bacteroidia	o__Flavobacteriales	f__Flavobacteriaceae	g__Flavobacterium	g__Flavobacterium	1.23208e-05	0.00185244	0.0298013	0.6	0.0810811	0.133333	0	0	0.133333	0.133333
FT3340	b5b6539dce9dae493b8e10dc4d3d4703	d__Bacteria; p__Actinobacteriota; c__Actinobacteria; o__Actinomycetales; f__Actinomycetaceae; g__Varibaculum; s__Varibaculum_sp.	0.762	c__Actinobacteria	o__Actinomycetales	f__Actinomycetaceae	g__Varibaculum	s__Varibaculum_sp.	1.22338e-05	0.00112535	0.0496689	0.6	0.108108	0.133333	0	0.2	0	0.2
FT3199	dda00bb420440ae4193055efab8940df	d__Bacteria; p__Actinobacteriota; c__Actinobacteria; o__Corynebacteriales; f__Corynebacteriaceae; g__Corynebacterium	0.999967	c__Actinobacteria	o__Corynebacteriales	f__Corynebacteriaceae	g__Corynebacterium	g__Corynebacterium	1.22266e-05	0.00134	0.0728477	1	0.189189	0.2	0.0714286	0.266667	0.0666667	0.333333
FT1819	e98bf9ce070918bd6cf2537b8ecc6796	d__Bacteria; p__Fusobacteriota; c__Fusobacteriia; o__Fusobacteriales; f__Leptotrichiaceae; g__Leptotrichia; s__Leptotrichia_hongkongensis	0.872818	c__Fusobacteriia	o__Fusobacteriales	f__Leptotrichiaceae	g__Leptotrichia	s__Leptotrichia_hongkongensis	1.2181e-05	0.000902265	0.0629139	1	0.216216	0.2	0.142857	0.333333	0.133333	0.266667
FT1646	870739d25f9f7f991521dbc5583af2de	d__Bacteria; p__Firmicutes; c__Bacilli; o__Bacillales; f__Bacillaceae; g__Bacillus	0.945378	c__Bacilli	o__Bacillales	f__Bacillaceae	g__Bacillus	g__Bacillus	1.20763e-05	0.000807634	0.0562914	0.8	0.148649	0.266667	0.0714286	0.333333	0.0666667	0
FT1054	fcd7bc8b50f4ea5425f1b9c5f93ae3f3	d__Bacteria; p__Proteobacteria; c__Alphaproteobacteria; o__Rhizobiales; f__Devosiaceae; g__Devosia	0.770024	c__Alphaproteobacteria	o__Rhizobiales	f__Devosiaceae	g__Devosia	g__Devosia	1.20668e-05	0.000461222	0.0761589	0.8	0.22973	0.0666667	0.5	0.466667	0	0.133333
FT3391	f2ec720f50b2723e4f0bd9b4f72ec7ea	d__Bacteria; p__Proteobacteria; c__Gammaproteobacteria; o__Burkholderiales; f__Oxalobacteraceae; g__Undibacterium	0.976046	c__Gammaproteobacteria	o__Burkholderiales	f__Oxalobacteraceae	g__Undibacterium	g__Undibacterium	1.19607e-05	0.000923183	0.0430464	0.8	0.175676	0.266667	0.357143	0.133333	0.133333	0
FT3155	8882c51646143941fb2bea377f27af85	d__Bacteria; p__Proteobacteria; c__Alphaproteobacteria; o__Rhizobiales; f__Rhizobiaceae; g__Allorhizobium-Neorhizobium-Pararhizobium-Rhizobium	0.996727	c__Alphaproteobacteria	o__Rhizobiales	f__Rhizobiaceae	g__Allorhizobium-Neorhizobium-Pararhizobium-Rhizobium	g__Allorhizobium-Neorhizobium-Pararhizobium-Rhizobium	1.19504e-05	0.00312549	0.00993378	0.2	0.0405405	0.2	0	0	0	0
FT3228	91232ab98a6f23afaa3016d9dc21bba0	d__Bacteria; p__Firmicutes; c__Negativicutes; o__Veillonellales-Selenomonadales; f__Selenomonadaceae; g__Selenomonas; s__Selenomonas_sputigena	0.876005	c__Negativicutes	o__Veillonellales-Selenomonadales	f__Selenomonadaceae	g__Selenomonas	s__Selenomonas_sputigena	1.19419e-05	0.00161912	0.0397351	0.6	0.121622	0	0	0.133333	0.0666667	0.4
FT2491	62c73976e67173e52b84656886425da1	d__Bacteria; p__Proteobacteria; c__Gammaproteobacteria; o__Burkholderiales; f__Alcaligenaceae; g__Advenella	0.901135	c__Gammaproteobacteria	o__Burkholderiales	f__Alcaligenaceae	g__Advenella	g__Advenella	1.19202e-05	0.00101898	0.0562914	0.8	0.216216	0.4	0.0714286	0.133333	0	0.466667
FT362	112a2976c2aadc0d4567fb111f12c6ad	d__Bacteria; p__Proteobacteria; c__Alphaproteobacteria; o__Sphingomonadales; f__Sphingomonadaceae	1	c__Alphaproteobacteria	o__Sphingomonadales	f__Sphingomonadaceae	f__Sphingomonadaceae	f__Sphingomonadaceae	1.19192e-05	0.00356607	0.00662252	0.2	0.027027	0.133333	0	0	0	0
FT1168	dee75b10cda50022be912718ede997c8	d__Bacteria; p__Actinobacteriota; c__Coriobacteriia; o__Coriobacteriales; f__Atopobiaceae; g__Atopobium; s__uncultured_bacterium	0.808926	c__Coriobacteriia	o__Coriobacteriales	f__Atopobiaceae	g__Atopobium	g__Atopobium	1.19118e-05	0.00121145	0.0562914	0.6	0.148649	0	0.142857	0.4	0	0.2
FT1965	f9ce80407b7849e81826766f3452b952	d__Bacteria; p__Firmicutes; c__Negativicutes; o__Veillonellales-Selenomonadales; f__Selenomonadaceae; g__Megamonas	0.999967	c__Negativicutes	o__Veillonellales-Selenomonadales	f__Selenomonadaceae	g__Megamonas	g__Megamonas	1.19009e-05	0.0021274	0.0264901	0.4	0.108108	0	0.0714286	0	0	0.466667
FT268	4b1e40895d68c4d0580df6b4ffacf676	d__Bacteria; p__Firmicutes; c__Bacilli; o__Bacillales; f__Bacillaceae; g__Bacillus	0.906054	c__Bacilli	o__Bacillales	f__Bacillaceae	g__Bacillus	g__Bacillus	1.18957e-05	0.0033015	0.013245	0.2	0.0405405	0.2	0	0	0	0
FT2136	3f412fd852eb1c7e1728a80e4806d58b	d__Bacteria; p__Proteobacteria; c__Gammaproteobacteria; o__Pseudomonadales; f__Moraxellaceae; g__Moraxella; s__Moraxella_lincolnii	0.998578	c__Gammaproteobacteria	o__Pseudomonadales	f__Moraxellaceae	g__Moraxella	s__Moraxella_lincolnii	1.18745e-05	0.00137747	0.013245	0.2	0.027027	0	0	0.133333	0	0
FT355	fbb24a9b1aa312b785d6175ef55cf0a9	d__Bacteria; p__Proteobacteria; c__Gammaproteobacteria; o__Aeromonadales; f__Aeromonadaceae	0.999065	c__Gammaproteobacteria	o__Aeromonadales	f__Aeromonadaceae	f__Aeromonadaceae	f__Aeromonadaceae	1.18724e-05	0.00274313	0.0165563	0.2	0.0405405	0.2	0	0	0	0
FT1710	e852a1b2e09b7b668f8807600f8bb659	d__Bacteria; p__Bacteroidota; c__Bacteroidia; o__Bacteroidales; f__Prevotellaceae; g__Alloprevotella; s__uncultured_Bacteroidetes	0.77993	c__Bacteroidia	o__Bacteroidales	f__Prevotellaceae	g__Alloprevotella	g__Alloprevotella	1.18575e-05	0.000823779	0.0397351	0.6	0.135135	0.133333	0	0.333333	0	0.2
FT2510	11c842d373efd72392a38ee53510b463	d__Bacteria; p__Proteobacteria; c__Gammaproteobacteria; o__Burkholderiales; f__Comamonadaceae	1	c__Gammaproteobacteria	o__Burkholderiales	f__Comamonadaceae	f__Comamonadaceae	f__Comamonadaceae	1.18148e-05	0.0025688	0.0231788	0.6	0.0675676	0.133333	0	0.0666667	0.133333	0
FT2807	d14a4c7c2de0493ab2d5eb8ac2c025dc	d__Bacteria; p__Proteobacteria; c__Alphaproteobacteria; o__Sphingomonadales; f__Sphingomonadaceae	0.999984	c__Alphaproteobacteria	o__Sphingomonadales	f__Sphingomonadaceae	f__Sphingomonadaceae	f__Sphingomonadaceae	1.1804e-05	0.00229499	0.0165563	0.6	0.054054	0.133333	0.0714286	0.0666667	0	0
FT642	24f83d9fac7d0c625ed84cdd3b6331ab	d__Bacteria; p__Proteobacteria; c__Gammaproteobacteria; o__Pseudomonadales; f__Moraxellaceae; g__Cavicella; s__uncultured_bacterium	0.870475	c__Gammaproteobacteria	o__Pseudomonadales	f__Moraxellaceae	g__Cavicella	g__Cavicella	1.17977e-05	0.00157109	0.0264901	0.4	0.0810811	0.333333	0	0	0	0.0666667
FT2333	22e83fcf3945f2461d03e91ee6fd0053	d__Bacteria; p__Bacteroidota; c__Bacteroidia; o__Sphingobacteriales; f__Sphingobacteriaceae; g__Pedobacter; s__Flavobacterium_sp.	0.755116	c__Bacteroidia	o__Sphingobacteriales	f__Sphingobacteriaceae	g__Pedobacter	s__Flavobacterium_sp.	1.17893e-05	0.000695249	0.0728477	1	0.283784	0.466667	0.0714286	0.4	0.0666667	0.4
FT3167	53f642f792c71c88d11dbbe6d7d11496	d__Bacteria; p__Proteobacteria; c__Gammaproteobacteria; o__Burkholderiales; f__Chromobacteriaceae; g__Gulbenkiania	0.992462	c__Gammaproteobacteria	o__Burkholderiales	f__Chromobacteriaceae	g__Gulbenkiania	g__Gulbenkiania	1.17837e-05	0.00301855	0.013245	0.4	0.054054	0.0666667	0	0.2	0	0
FT1022	c5dcf7e07b89ddbe2010d3d2bbf0b770	d__Bacteria; p__Proteobacteria; c__Alphaproteobacteria; o__Acetobacterales; f__Acetobacteraceae; g__Gluconobacter	0.99977	c__Alphaproteobacteria	o__Acetobacterales	f__Acetobacteraceae	g__Gluconobacter	g__Gluconobacter	1.1778e-05	0.00128688	0.0463576	0.6	0.121622	0.133333	0	0.2	0	0.266667
FT960	b2a2e8003ff1f7069d48b6699cf49f89	d__Bacteria; p__Firmicutes; c__Clostridia; o__Clostridiales; f__Clostridiaceae; g__Clostridium_sensu_stricto_1	0.999921	c__Clostridia	o__Clostridiales	f__Clostridiaceae	g__Clostridium_sensu_stricto_1	g__Clostridium_sensu_stricto_1	1.1743e-05	0.000647423	0.0430464	1	0.135135	0.266667	0.0714286	0.2	0.0666667	0.0666667
FT615	22b2f3659307eb2820dcd26d14471b2d	d__Bacteria; p__Proteobacteria; c__Alphaproteobacteria; o__Sphingomonadales; f__Sphingomonadaceae; g__Novosphingobium	0.995549	c__Alphaproteobacteria	o__Sphingomonadales	f__Sphingomonadaceae	g__Novosphingobium	g__Novosphingobium	1.17361e-05	0.00137178	0.0662252	1	0.202703	0.333333	0.285714	0.133333	0.0666667	0.2
FT556	2862457ef850494e8865b5bf11a3a609	d__Bacteria; p__Firmicutes; c__Clostridia; o__Oscillospirales; f__Ruminococcaceae; g__Faecalibacterium	0.999749	c__Clostridia	o__Oscillospirales	f__Ruminococcaceae	g__Faecalibacterium	g__Faecalibacterium	1.17325e-05	0.00140139	0.0264901	0.8	0.0945946	0.133333	0	0.0666667	0.0666667	0.2
FT2350	6b3a4084f606ee8da10c52b702eac193	d__Bacteria; p__Proteobacteria; c__Alphaproteobacteria; o__Paracaedibacterales; f__Paracaedibacteraceae; g__Candidatus_Paracaedibacter; s__endosymbiont_of	0.756436	c__Alphaproteobacteria	o__Paracaedibacterales	f__Paracaedibacteraceae	g__Candidatus_Paracaedibacter	s__endosymbiont_of	1.16318e-05	0.00168672	0.013245	0.2	0.0135135	0	0	0	0.0666667	0
FT1167	010e812781100645db0f0a6c1db8e000	d__Bacteria; p__Proteobacteria; c__Alphaproteobacteria; o__Rhizobiales; f__Rhizobiaceae; g__Allorhizobium-Neorhizobium-Pararhizobium-Rhizobium	0.994551	c__Alphaproteobacteria	o__Rhizobiales	f__Rhizobiaceae	g__Allorhizobium-Neorhizobium-Pararhizobium-Rhizobium	g__Allorhizobium-Neorhizobium-Pararhizobium-Rhizobium	1.16207e-05	0.000745134	0.0761589	0.8	0.22973	0.2	0	0.333333	0.266667	0.333333
FT3275	10d1d8f7b5550f2b278c53d454bd432d	d__Bacteria; p__Firmicutes; c__Bacilli; o__Lactobacillales; f__Lactobacillaceae; g__Lactobacillus	0.99966	c__Bacilli	o__Lactobacillales	f__Lactobacillaceae	g__Lactobacillus	g__Lactobacillus	1.15852e-05	0.00103249	0.0298013	0.6	0.121622	0.133333	0.357143	0.133333	0	0
FT1822	c351452c51d8aaf48e9b9c65f8727369	d__Bacteria; p__Firmicutes; c__Bacilli; o__Acholeplasmatales; f__Acholeplasmataceae; g__Candidatus_Phytoplasma; s__Iranian_Bois	0.730527	c__Bacilli	o__Acholeplasmatales	f__Acholeplasmataceae	g__Candidatus_Phytoplasma	s__Iranian_Bois	1.15352e-05	0.00262143	0.00993377	0.2	0.0135135	0	0	0	0	0.0666667
FT845	7d117fb2ca2a30a916c3e4434f96deac	d__Bacteria; p__Bacteroidota; c__Bacteroidia; o__Bacteroidales; f__Porphyromonadaceae; g__Porphyromonas; s__Porphyromonas_gingivalis	0.79602	c__Bacteroidia	o__Bacteroidales	f__Porphyromonadaceae	g__Porphyromonas	s__Porphyromonas_gingivalis	1.15312e-05	0.00196608	0.0331126	0.6	0.108108	0.0666667	0	0	0.0666667	0.4
FT621	1ea4ffb465ff6553a137227e977528db	d__Bacteria; p__Actinobacteriota; c__Actinobacteria; o__Micrococcales; f__Micrococcaceae; g__Kocuria	0.977061	c__Actinobacteria	o__Micrococcales	f__Micrococcaceae	g__Kocuria	g__Kocuria	1.14051e-05	0.00253835	0.013245	0.2	0.0135135	0.0666667	0	0	0	0
FT1712	68149adb1dc84b76807f60d313de6b71	d__Bacteria; p__Bacteroidota; c__Bacteroidia; o__Sphingobacteriales; f__Sphingobacteriaceae	1	c__Bacteroidia	o__Sphingobacteriales	f__Sphingobacteriaceae	f__Sphingobacteriaceae	f__Sphingobacteriaceae	1.13425e-05	0.00196362	0.0198675	0.2	0.0405405	0	0	0	0.2	0
FT1869	90857c0ec86470d45ac5589f8c06ed33	d__Bacteria; p__Actinobacteriota; c__Actinobacteria; o__Corynebacteriales; f__Corynebacteriaceae; g__Corynebacterium; s__Corynebacterium_massiliense	0.998289	c__Actinobacteria	o__Corynebacteriales	f__Corynebacteriaceae	g__Corynebacterium	s__Corynebacterium_massiliense	1.13235e-05	0.000938928	0.0463576	0.6	0.121622	0.133333	0.0714286	0.4	0	0
FT813	99b17254ab47014dd3c80bc04b46c3ad	d__Bacteria; p__Firmicutes; c__Clostridia; o__Peptostreptococcales-Tissierellales; f__Peptostreptococcales-Tissierellales; g__Anaerococcus; s__Anaerococcus_hydrogenalis	0.925766	c__Clostridia	o__Peptostreptococcales-Tissierellales	f__Peptostreptococcales-Tissierellales	g__Anaerococcus	s__Anaerococcus_hydrogenalis	1.13079e-05	0.000808715	0.0596027	0.8	0.202703	0.266667	0.214286	0.266667	0	0.266667
FT699	af929507487eed64209f1810ab97b3b8	d__Bacteria; p__Proteobacteria; c__Alphaproteobacteria; o__Caulobacterales; f__Caulobacteraceae; g__Brevundimonas	0.999869	c__Alphaproteobacteria	o__Caulobacterales	f__Caulobacteraceae	g__Brevundimonas	g__Brevundimonas	1.12882e-05	0.00252997	0.00993378	0.2	0.0135135	0	0	0.0666667	0	0
FT3443	e838f9a733328dd3efaa82d22d52e64b	d__Bacteria; p__Deinococcota; c__Deinococci; o__Deinococcales; f__Trueperaceae; g__Truepera; s__uncultured_Deinococcales	0.813461	c__Deinococci	o__Deinococcales	f__Trueperaceae	g__Truepera	g__Truepera	1.12674e-05	0.00199334	0.0331126	0.4	0.0945946	0.4	0.0714286	0	0	0
FT1852	a4a36fe4652a00ba6e3415386b8ddaf1	d__Bacteria; p__Bacteroidota; c__Bacteroidia; o__Sphingobacteriales; f__Sphingobacteriaceae; g__Sphingobacterium; s__Sphingobacterium_corticis	0.998998	c__Bacteroidia	o__Sphingobacteriales	f__Sphingobacteriaceae	g__Sphingobacterium	s__Sphingobacterium_corticis	1.12254e-05	0.00260542	0.0165563	0.8	0.0675676	0.0666667	0.0714286	0.0666667	0	0.133333
FT2204	a3da24275585e9879ea99b2b28953d33	d__Bacteria; p__Firmicutes; c__Bacilli; o__Lactobacillales; f__Streptococcaceae; g__Lactococcus	0.999995	c__Bacilli	o__Lactobacillales	f__Streptococcaceae	g__Lactococcus	g__Lactococcus	1.12173e-05	0.00314295	0.00662252	0.2	0.027027	0.133333	0	0	0	0
FT1494	aa73d566558bf23807eeebd3a7c0891b	d__Bacteria; p__Firmicutes; c__Clostridia; o__Peptostreptococcales-Tissierellales; f__Peptostreptococcales-Tissierellales; g__Anaerococcus	1	c__Clostridia	o__Peptostreptococcales-Tissierellales	f__Peptostreptococcales-Tissierellales	g__Anaerococcus	g__Anaerococcus	1.12083e-05	0.000904388	0.0496689	0.6	0.148649	0	0.142857	0.466667	0	0.133333
FT1836	25f0926af8b59d64a7a9ff48633c0ee5	d__Bacteria; p__Fusobacteriota; c__Fusobacteriia; o__Fusobacteriales; f__Leptotrichiaceae; g__Leptotrichia; s__uncultured_bacterium	0.832106	c__Fusobacteriia	o__Fusobacteriales	f__Leptotrichiaceae	g__Leptotrichia	g__Leptotrichia	1.11673e-05	0.000521475	0.0596026	0.8	0.175676	0.2	0.0714286	0.333333	0	0.266667
FT20	d8059342ba7c11f8408e83c0a338180f	d__Bacteria; p__Proteobacteria; c__Alphaproteobacteria; o__Rhizobiales; f__Xanthobacteraceae	1	c__Alphaproteobacteria	o__Rhizobiales	f__Xanthobacteraceae	f__Xanthobacteraceae	f__Xanthobacteraceae	1.11085e-05	0.00165531	0.0397351	0.8	0.162162	0.266667	0.142857	0.133333	0.266667	0
FT24	22ff64c56faa3c451e55bc8dd2c1fa46	d__Bacteria; p__Proteobacteria; c__Alphaproteobacteria; o__Acetobacterales; f__Acetobacteraceae; g__Acetobacter	0.996032	c__Alphaproteobacteria	o__Acetobacterales	f__Acetobacteraceae	g__Acetobacter	g__Acetobacter	1.11056e-05	0.00244874	0.0231788	0.6	0.0945946	0	0.0714286	0.266667	0	0.133333
FT692	af17cc8d51a15df5e3fabba17546563b	d__Bacteria; p__Bacteroidota; c__Bacteroidia; o__Flavobacteriales; f__Flavobacteriaceae; g__Flavobacterium	0.999996	c__Bacteroidia	o__Flavobacteriales	f__Flavobacteriaceae	g__Flavobacterium	g__Flavobacterium	1.10997e-05	0.000996353	0.0629139	0.8	0.22973	0.4	0	0.266667	0.2	0.266667
FT2744	fbe05f8c819251172e70bfb4a3f44f01	d__Bacteria; p__Proteobacteria; c__Gammaproteobacteria; o__Xanthomonadales; f__Rhodanobacteraceae; g__Luteibacter	0.993779	c__Gammaproteobacteria	o__Xanthomonadales	f__Rhodanobacteraceae	g__Luteibacter	g__Luteibacter	1.10951e-05	0.00168446	0.0264901	0.6	0.0945946	0.2	0	0.0666667	0.2	0
FT981	9b30dfa2f3baae3080c172d394d7bbf2	d__Bacteria; p__Actinobacteriota; c__Actinobacteria; o__Frankiales; f__Geodermatophilaceae; g__Blastococcus	0.998603	c__Actinobacteria	o__Frankiales	f__Geodermatophilaceae	g__Blastococcus	g__Blastococcus	1.10842e-05	0.000932372	0.0629139	0.8	0.175676	0.133333	0.142857	0.266667	0	0.333333
FT2921	d15c90e8f521760761f2d91b9a7834d3	d__Bacteria; p__Proteobacteria; c__Alphaproteobacteria; o__Caulobacterales; f__Caulobacteraceae; g__Brevundimonas	1	c__Alphaproteobacteria	o__Caulobacterales	f__Caulobacteraceae	g__Brevundimonas	g__Brevundimonas	1.10443e-05	0.000910621	0.0496689	0.8	0.175676	0.2	0.0714286	0.0666667	0	0.533333
FT2501	c3a700d08842a53e5d21de2f30b6437e	d__Bacteria; p__Firmicutes; c__Bacilli; o__Lactobacillales; f__Enterococcaceae; g__Tetragenococcus; s__Tetragenococcus_halophilus	0.979083	c__Bacilli	o__Lactobacillales	f__Enterococcaceae	g__Tetragenococcus	s__Tetragenococcus_halophilus	1.10212e-05	0.00179978	0.0364238	0.8	0.135135	0.0666667	0.0714286	0.266667	0	0.266667
FT2400	c60ba5d24dad6cd6c57a3af5ec53bafb	d__Bacteria; p__Proteobacteria; c__Gammaproteobacteria; o__Pseudomonadales; f__Pseudomonadaceae; g__Pseudomonas	0.999892	c__Gammaproteobacteria	o__Pseudomonadales	f__Pseudomonadaceae	g__Pseudomonas	g__Pseudomonas	1.09694e-05	0.00187718	0.0364238	0.2	0.0945946	0	0	0	0	0.466667
FT1461	35b9c89d73fd519afc419793fb83a530	d__Bacteria; p__Firmicutes; c__Clostridia; o__Peptostreptococcales-Tissierellales; f__Peptostreptococcales-Tissierellales; g__Anaerococcus	1	c__Clostridia	o__Peptostreptococcales-Tissierellales	f__Peptostreptococcales-Tissierellales	g__Anaerococcus	g__Anaerococcus	1.09641e-05	0.00112642	0.0596026	1	0.202703	0.0666667	0.285714	0.4	0.0666667	0.2
FT318	2138eaae4133e0b88a759877452d03ac	d__Bacteria; p__Bacteroidota; c__Bacteroidia; o__Sphingobacteriales; f__Sphingobacteriaceae	1	c__Bacteroidia	o__Sphingobacteriales	f__Sphingobacteriaceae	f__Sphingobacteriaceae	f__Sphingobacteriaceae	1.09309e-05	0.00305096	0.013245	0.4	0.0405405	0	0	0.0666667	0.133333	0
FT2760	5097b20bffd9699d7a21307ab899e6d9	d__Bacteria; p__Proteobacteria; c__Alphaproteobacteria; o__Rhizobiales; f__Rhizobiaceae; g__Allorhizobium-Neorhizobium-Pararhizobium-Rhizobium	0.950207	c__Alphaproteobacteria	o__Rhizobiales	f__Rhizobiaceae	g__Allorhizobium-Neorhizobium-Pararhizobium-Rhizobium	g__Allorhizobium-Neorhizobium-Pararhizobium-Rhizobium	1.08999e-05	0.00264065	0.00993378	0.4	0.027027	0.0666667	0	0	0.0666667	0
FT3033	19c33906b4c06532aaeecd6e3875b132	d__Bacteria; p__Proteobacteria; c__Gammaproteobacteria; o__Pseudomonadales; f__Pseudomonadaceae; g__Pseudomonas; s__Pseudomonas_alcaligenes	0.823901	c__Gammaproteobacteria	o__Pseudomonadales	f__Pseudomonadaceae	g__Pseudomonas	s__Pseudomonas_alcaligenes	1.08878e-05	0.00138681	0.0397351	1	0.0945946	0.133333	0.0714286	0.0666667	0.0666667	0.133333
FT2810	c69eb0072968c89a5ba78b343f60af32	d__Bacteria; p__Proteobacteria; c__Gammaproteobacteria; o__Alteromonadales; f__Alteromonadaceae; g__Rheinheimera; s__Pararheinheimera_soli	0.969837	c__Gammaproteobacteria	o__Alteromonadales	f__Alteromonadaceae	g__Rheinheimera	s__Pararheinheimera_soli	1.08865e-05	0.000727455	0.0364238	0.6	0.121622	0	0.0714286	0.4	0.133333	0
FT399	3703bdc6f67056bf72faf32f35d8be87	d__Bacteria; p__Bacteroidota; c__Bacteroidia; o__Flavobacteriales; f__Weeksellaceae; g__Empedobacter; s__Empedobacter_brevis	0.989597	c__Bacteroidia	o__Flavobacteriales	f__Weeksellaceae	g__Empedobacter	s__Empedobacter_brevis	1.08593e-05	0.00227765	0.0165563	0.6	0.054054	0.0666667	0.142857	0.0666667	0	0
FT3052	ea6663812bb5bfd815ee958c0cde1804	d__Bacteria; p__Firmicutes; c__Bacilli; o__Lactobacillales; f__Aerococcaceae; g__Eremococcus; s__uncultured_bacterium	0.968296	c__Bacilli	o__Lactobacillales	f__Aerococcaceae	g__Eremococcus	g__Eremococcus	1.08501e-05	0.000802429	0.0562914	0.6	0.148649	0.0666667	0	0.466667	0	0.2
FT1592	f6cd1227051c40554c99017df1b0b277	d__Bacteria; p__Proteobacteria; c__Alphaproteobacteria; o__Rhodobacterales; f__Rhodobacteraceae	0.999998	c__Alphaproteobacteria	o__Rhodobacterales	f__Rhodobacteraceae	f__Rhodobacteraceae	f__Rhodobacteraceae	1.08277e-05	0.00103561	0.0231788	0.6	0.0675676	0.2	0.0714286	0	0.0666667	0
FT2587	60685ea2b352989002ac85fe180bb520	d__Bacteria; p__Proteobacteria; c__Alphaproteobacteria; o__Rhizobiales; f__Rhizobiaceae	0.999794	c__Alphaproteobacteria	o__Rhizobiales	f__Rhizobiaceae	f__Rhizobiaceae	f__Rhizobiaceae	1.08185e-05	0.00223953	0.013245	0.4	0.054054	0	0	0.0666667	0.2	0
FT986	98b5b96ff1f2fdcc69d79ae53529eaed	d__Bacteria; p__Proteobacteria; c__Alphaproteobacteria; o__Sphingomonadales; f__Sphingomonadaceae; g__Sphingomonas	0.749951	c__Alphaproteobacteria	o__Sphingomonadales	f__Sphingomonadaceae	g__Sphingomonas	g__Sphingomonas	1.08141e-05	0.00282367	0.00993378	0.6	0.0405405	0.0666667	0	0.0666667	0.0666667	0
FT3065	746eb6c8eec898bf08b98ab1ff7dc1f2	d__Bacteria; p__Proteobacteria; c__Alphaproteobacteria; o__Caulobacterales; f__Caulobacteraceae; g__Brevundimonas	1	c__Alphaproteobacteria	o__Caulobacterales	f__Caulobacteraceae	g__Brevundimonas	g__Brevundimonas	1.07497e-05	0.00104919	0.0430464	0.8	0.135135	0.266667	0	0.0666667	0.0666667	0.266667
FT1992	d9af4f531c245cceaf83ed53db85adc6	d__Bacteria; p__Actinobacteriota; c__Actinobacteria; o__Bifidobacteriales; f__Bifidobacteriaceae; g__Gardnerella	0.999994	c__Actinobacteria	o__Bifidobacteriales	f__Bifidobacteriaceae	g__Gardnerella	g__Gardnerella	1.07477e-05	0.000848553	0.0364238	0.8	0.108108	0.0666667	0.0714286	0.333333	0	0.0666667
FT51	816eb9e279899e1547561cb7472f94b0	d__Bacteria; p__Firmicutes; c__Clostridia; o__Lachnospirales; f__Lachnospiraceae; g__Agathobacter	0.920283	c__Clostridia	o__Lachnospirales	f__Lachnospiraceae	g__Agathobacter	g__Agathobacter	1.07037e-05	0.00077101	0.0629139	1	0.22973	0.2	0.214286	0.0666667	0.133333	0.533333
FT2083	e6ed0c81bd0d73f95b2b62c5abb492d7	d__Bacteria; p__Proteobacteria; c__Alphaproteobacteria; o__Rhizobiales; f__Rhizobiaceae; g__uncultured; s__uncultured_organism	0.999718	c__Alphaproteobacteria	o__Rhizobiales	f__Rhizobiaceae	f__Rhizobiaceae	s__uncultured_organism	1.06999e-05	0.00150416	0.0430464	1	0.148649	0.266667	0.214286	0.0666667	0.133333	0.0666667
FT3105	8a863c2dc3a44a2232b78e461351cbb7	d__Bacteria; p__Firmicutes; c__Bacilli; o__Bacillales; f__Bacillaceae; g__Terribacillus; s__Terribacillus_goriensis	0.705362	c__Bacilli	o__Bacillales	f__Bacillaceae	g__Terribacillus	s__Terribacillus_goriensis	1.06952e-05	0.000620416	0.0562914	0.8	0.202703	0.266667	0.0714286	0.133333	0	0.533333
FT2923	12aea9ad36118b37d953226f5eabe2f7	d__Bacteria; p__Proteobacteria; c__Alphaproteobacteria; o__Sphingomonadales; f__Sphingomonadaceae; g__Sphingomonas	0.999929	c__Alphaproteobacteria	o__Sphingomonadales	f__Sphingomonadaceae	g__Sphingomonas	g__Sphingomonas	1.06886e-05	0.000874463	0.0695364	0.8	0.189189	0.333333	0.142857	0.0666667	0	0.4
FT467	86cf63de34b4ef372bb920831cb02b30	d__Bacteria; p__Proteobacteria; c__Gammaproteobacteria; o__Burkholderiales; f__Comamonadaceae	0.999999	c__Gammaproteobacteria	o__Burkholderiales	f__Comamonadaceae	f__Comamonadaceae	f__Comamonadaceae	1.06858e-05	0.000638068	0.0496689	0.6	0.162162	0	0	0.4	0.133333	0.266667
FT1966	f19cd53429cdb0b05e7e701b9c945f8f	d__Bacteria; p__Firmicutes; c__Bacilli; o__Staphylococcales; f__Staphylococcaceae; g__Staphylococcus	0.998962	c__Bacilli	o__Staphylococcales	f__Staphylococcaceae	g__Staphylococcus	g__Staphylococcus	1.06765e-05	0.00253004	0.00662252	0.2	0.0135135	0	0	0	0	0.0666667
FT704	b441aaa49010b0eef4f284807ef0078a	d__Bacteria; p__Proteobacteria; c__Alphaproteobacteria; o__Sphingomonadales; f__Sphingomonadaceae; g__Sphingomonas	0.99706	c__Alphaproteobacteria	o__Sphingomonadales	f__Sphingomonadaceae	g__Sphingomonas	g__Sphingomonas	1.0639e-05	0.000904388	0.0430464	0.8	0.148649	0.0666667	0.214286	0.0666667	0	0.4
FT2636	a7e7cebf9ad3f491cc767a581db44b51	d__Bacteria; p__Cyanobacteria; c__Sericytochromatia; o__Sericytochromatia; f__Sericytochromatia; g__Sericytochromatia; s__Hyaloperonospora_arabidopsidis	0.999845	c__Sericytochromatia	o__Sericytochromatia	f__Sericytochromatia	g__Sericytochromatia	s__Hyaloperonospora_arabidopsidis	1.063e-05	0.00147373	0.0198676	0.4	0.027027	0	0	0.0666667	0.0666667	0
FT141	03d0e80d19dd11e5c8dbb5ca79036f67	d__Bacteria; p__Actinobacteriota; c__Actinobacteria; o__Corynebacteriales; f__Corynebacteriaceae; g__Corynebacterium	0.999502	c__Actinobacteria	o__Corynebacteriales	f__Corynebacteriaceae	g__Corynebacterium	g__Corynebacterium	1.06277e-05	0.00077552	0.0463576	0.8	0.148649	0.266667	0.142857	0.133333	0	0.2
FT2819	e50968f3c26efe79e80e2c84f62045b4	d__Bacteria; p__Proteobacteria; c__Gammaproteobacteria; o__Burkholderiales; f__Oxalobacteraceae; g__Massilia	0.931331	c__Gammaproteobacteria	o__Burkholderiales	f__Oxalobacteraceae	g__Massilia	g__Massilia	1.06242e-05	0.00113166	0.0496689	0.8	0.175676	0.2	0.0714286	0.2	0	0.4
FT2546	9e54997306b42db5dbd79f12d8dd4668	d__Bacteria; p__Bacteroidota; c__Bacteroidia; o__Sphingobacteriales; f__Sphingobacteriaceae; g__Pedobacter	0.926146	c__Bacteroidia	o__Sphingobacteriales	f__Sphingobacteriaceae	g__Pedobacter	g__Pedobacter	1.06228e-05	0.00115196	0.0562914	1	0.148649	0.0666667	0.0714286	0.133333	0.133333	0.333333
FT106	c99c6497ffa8b9afe8398a719822b87f	d__Bacteria; p__Proteobacteria; c__Alphaproteobacteria; o__Rhodobacterales; f__Rhodobacteraceae; g__Rubellimicrobium; s__uncultured_bacterium	0.999964	c__Alphaproteobacteria	o__Rhodobacterales	f__Rhodobacteraceae	g__Rubellimicrobium	g__Rubellimicrobium	1.05921e-05	0.000823024	0.0562914	0.8	0.189189	0.133333	0.142857	0.2	0	0.466667
FT2111	e971a6760203616e55b7b12584a7d231	d__Bacteria; p__WPS-2; c__WPS-2; o__WPS-2; f__WPS-2; g__WPS-2; s__metagenome	0.997656	c__WPS-2	o__WPS-2	f__WPS-2	g__WPS-2	s__metagenome	1.05855e-05	0.00251216	0.0231788	0.4	0.054054	0.133333	0	0	0.133333	0
FT497	df11d6cf8381894b58c1028867dacc34	d__Bacteria; p__Proteobacteria; c__Gammaproteobacteria; o__Aeromonadales; f__Aeromonadaceae; g__Oceanisphaera; s__uncultured_bacterium	0.924396	c__Gammaproteobacteria	o__Aeromonadales	f__Aeromonadaceae	g__Oceanisphaera	g__Oceanisphaera	1.05793e-05	0.00280318	0.0165563	0.6	0.0675676	0	0	0.0666667	0.0666667	0.2
FT2001	81e928431d644eeace8efc68286a24fc	d__Bacteria; p__Actinobacteriota; c__Actinobacteria; o__Micrococcales; f__Brevibacteriaceae; g__Brevibacterium	0.999998	c__Actinobacteria	o__Micrococcales	f__Brevibacteriaceae	g__Brevibacterium	g__Brevibacterium	1.05712e-05	0.000964062	0.0562914	0.8	0.162162	0.0666667	0.0714286	0.133333	0	0.533333
FT1957	77f1c0206317e049f5ae0dc456511bd0	d__Bacteria; p__Firmicutes; c__Bacilli; o__Lactobacillales; f__Lactobacillaceae; g__Lactobacillus	0.999885	c__Bacilli	o__Lactobacillales	f__Lactobacillaceae	g__Lactobacillus	g__Lactobacillus	1.05693e-05	0.00130959	0.0298013	0.8	0.121622	0.133333	0.0714286	0.266667	0	0.133333
FT142	df3c29c5855620e021ac0705ca3d0d22	d__Bacteria; p__Firmicutes; c__Bacilli; o__Bacillales; f__Bacillaceae; g__Bacillus	0.918846	c__Bacilli	o__Bacillales	f__Bacillaceae	g__Bacillus	g__Bacillus	1.05272e-05	0.00169836	0.0364238	0.8	0.135135	0.333333	0.142857	0.0666667	0	0.133333
FT224	16656b5fe4ae08138143b1fbc7d9abe5	d__Bacteria; p__Actinobacteriota; c__Actinobacteria; o__Micrococcales; f__Micrococcaceae; g__Garicola; s__uncultured_bacterium	0.946308	c__Actinobacteria	o__Micrococcales	f__Micrococcaceae	g__Garicola	g__Garicola	1.05219e-05	0.000738789	0.0397351	0.4	0.108108	0	0.142857	0	0	0.4
FT278	4f388394e1fa377bf91ef7b95cd835dd	d__Bacteria; p__Firmicutes; c__Bacilli; o__Bacillales; f__Bacillaceae; g__Bacillus	0.892243	c__Bacilli	o__Bacillales	f__Bacillaceae	g__Bacillus	g__Bacillus	1.05218e-05	0.000886662	0.0529801	0.8	0.162162	0.333333	0.0714286	0.0666667	0	0.333333
FT980	5e902abbb3a4b40c3bda9dc9e1ee90fd	d__Bacteria; p__Actinobacteriota; c__Actinobacteria; o__Micrococcales; f__Dermatophilaceae	0.979666	c__Actinobacteria	o__Micrococcales	f__Dermatophilaceae	f__Dermatophilaceae	f__Dermatophilaceae	1.05186e-05	0.0025423	0.00662252	0.2	0.0135135	0.0666667	0	0	0	0
FT3353	9789b09f4bb833211cd5d90bd4bb9ff2	d__Bacteria; p__Bacteroidota; c__Bacteroidia; o__Sphingobacteriales; f__Sphingobacteriaceae	1	c__Bacteroidia	o__Sphingobacteriales	f__Sphingobacteriaceae	f__Sphingobacteriaceae	f__Sphingobacteriaceae	1.0511e-05	0.000694427	0.0529801	0.2	0.121622	0	0	0	0	0.6
FT2412	751cc9bfb748a1d5759e3ebc524de9a9	d__Bacteria; p__Proteobacteria; c__Alphaproteobacteria; o__Sphingomonadales; f__Sphingomonadaceae; g__Polymorphobacter	1	c__Alphaproteobacteria	o__Sphingomonadales	f__Sphingomonadaceae	g__Polymorphobacter	g__Polymorphobacter	1.05108e-05	0.00242615	0.00993378	0.2	0.0135135	0.0666667	0	0	0	0
FT1276	936fa4333306e9889d9b64d9ec96ecd3	d__Bacteria; p__Actinobacteriota; c__Actinobacteria; o__Corynebacteriales; f__Corynebacteriaceae; g__Corynebacterium; s__Corynebacterium_kroppenstedtii	0.987139	c__Actinobacteria	o__Corynebacteriales	f__Corynebacteriaceae	g__Corynebacterium	s__Corynebacterium_kroppenstedtii	1.04963e-05	0.000619764	0.0463576	1	0.162162	0.133333	0.0714286	0.466667	0.0666667	0.0666667
FT940	bff05d616dffb8e99aa00200e04ed931	d__Bacteria; p__Proteobacteria; c__Alphaproteobacteria; o__Rhizobiales; f__A0839; g__A0839; s__metagenome	0.974503	c__Alphaproteobacteria	o__Rhizobiales	f__A0839	g__A0839	s__metagenome	1.04777e-05	0.00232252	0.013245	0.2	0.0405405	0.2	0	0	0	0
FT3258	af40210aad3873e1b59e4b3c3bab191a	d__Bacteria; p__Proteobacteria; c__Alphaproteobacteria; o__Rhizobiales; f__Methylopilaceae; g__Methylopila	0.814165	c__Alphaproteobacteria	o__Rhizobiales	f__Methylopilaceae	g__Methylopila	g__Methylopila	1.03636e-05	0.00124355	0.0430464	1	0.162162	0.333333	0.285714	0.0666667	0.0666667	0.0666667
FT1153	da616d6f0bbcaef2d8bfccad50b46b27	d__Bacteria; p__Firmicutes; c__Bacilli; o__Staphylococcales; f__Staphylococcaceae; g__Macrococcus; s__uncultured_bacterium	0.779689	c__Bacilli	o__Staphylococcales	f__Staphylococcaceae	g__Macrococcus	g__Macrococcus	1.03523e-05	0.00102039	0.0364238	0.8	0.135135	0	0.0714286	0.333333	0.0666667	0.2
FT2918	ea4b7f3ec6b5cc357f425ac6fdd3aa7d	d__Bacteria; p__Proteobacteria; c__Alphaproteobacteria; o__Rhizobiales; f__Rhizobiaceae; g__Allorhizobium-Neorhizobium-Pararhizobium-Rhizobium	0.813989	c__Alphaproteobacteria	o__Rhizobiales	f__Rhizobiaceae	g__Allorhizobium-Neorhizobium-Pararhizobium-Rhizobium	g__Allorhizobium-Neorhizobium-Pararhizobium-Rhizobium	1.0351e-05	0.0010716	0.0331126	0.6	0.054054	0.0666667	0	0.0666667	0.133333	0
FT296	f294a6ba3900a735eb032b7046dfeab1	d__Bacteria; p__Bacteroidota; c__Bacteroidia; o__Flavobacteriales; f__Weeksellaceae; g__Chryseobacterium	0.999979	c__Bacteroidia	o__Flavobacteriales	f__Weeksellaceae	g__Chryseobacterium	g__Chryseobacterium	1.03181e-05	0.00132821	0.013245	0.6	0.0405405	0.0666667	0	0.0666667	0.0666667	0
FT435	d0aadb9380dd8948a942620efe183d3d	d__Bacteria; p__Fusobacteriota; c__Fusobacteriia; o__Fusobacteriales; f__Leptotrichiaceae; g__Leptotrichia; s__Leptotrichia_sp.	0.999935	c__Fusobacteriia	o__Fusobacteriales	f__Leptotrichiaceae	g__Leptotrichia	s__Leptotrichia_sp.	1.02743e-05	0.00165924	0.0264901	0.4	0.0675676	0.0666667	0	0.266667	0	0
FT2780	90b861e340af071a3ca8953f5fc9407e	d__Bacteria; p__Proteobacteria; c__Alphaproteobacteria; o__Acetobacterales; f__Acetobacteraceae; g__Acetobacter	0.998429	c__Alphaproteobacteria	o__Acetobacterales	f__Acetobacteraceae	g__Acetobacter	g__Acetobacter	1.0266e-05	0.00123362	0.0198676	0.4	0.0405405	0	0	0.0666667	0	0.133333
FT2509	49990ec0c18cae30889c8f40e00e0bd2	d__Bacteria; p__Bacteroidota; c__Bacteroidia; o__Bacteroidales; f__Bacteroidaceae; g__Bacteroides	0.999988	c__Bacteroidia	o__Bacteroidales	f__Bacteroidaceae	g__Bacteroides	g__Bacteroides	1.02467e-05	0.00221513	0.0331126	0.4	0.0945946	0.133333	0	0	0	0.333333
FT258	01b1b8697d44521f6c04da2dbaed6d29	d__Bacteria; p__Proteobacteria; c__Alphaproteobacteria; o__Sphingomonadales; f__Sphingomonadaceae; g__Sphingopyxis	0.995362	c__Alphaproteobacteria	o__Sphingomonadales	f__Sphingomonadaceae	g__Sphingopyxis	g__Sphingopyxis	1.02415e-05	0.00109881	0.0364238	0.6	0.108108	0.333333	0	0	0.133333	0.0666667
FT1938	e171af680a90076536cd3320a3d9e977	d__Bacteria; p__Actinobacteriota; c__Actinobacteria; o__Corynebacteriales; f__Nocardiaceae; g__Williamsia	0.999936	c__Actinobacteria	o__Corynebacteriales	f__Nocardiaceae	g__Williamsia	g__Williamsia	1.02304e-05	0.00211021	0.0264901	0.8	0.0810811	0.133333	0	0.0666667	0.133333	0.0666667
FT2804	85bd6c7cd33fef389dfbb2fc2a39a0e3	d__Bacteria; p__Proteobacteria; c__Alphaproteobacteria; o__Rhizobiales; f__Xanthobacteraceae; g__Afipia; s__uncultured_bacterium	0.779893	c__Alphaproteobacteria	o__Rhizobiales	f__Xanthobacteraceae	g__Afipia	g__Afipia	1.0229e-05	0.00115396	0.0331126	0.6	0.121622	0.333333	0.214286	0.0666667	0	0
FT605	37275fde28f0478f90f3d47410e32b75	d__Bacteria; p__Proteobacteria; c__Gammaproteobacteria; o__Pseudomonadales; f__Moraxellaceae; g__Acinetobacter	0.999999	c__Gammaproteobacteria	o__Pseudomonadales	f__Moraxellaceae	g__Acinetobacter	g__Acinetobacter	1.0192e-05	0.00292039	0.00993378	0.4	0.0405405	0	0	0.133333	0.0666667	0
FT2087	902c4c8080d28c4f3df60a9c7508c0ed	d__Bacteria; p__Firmicutes; c__Clostridia; o__Oscillospirales; f__Ruminococcaceae; g__Subdoligranulum	0.994222	c__Clostridia	o__Oscillospirales	f__Ruminococcaceae	g__Subdoligranulum	g__Subdoligranulum	1.01749e-05	0.00132014	0.0463576	0.8	0.148649	0.2	0.142857	0.266667	0	0.133333
FT1128	0ccd425343a2a81801c0f7f603214680	d__Bacteria; p__Bacteroidota; c__Bacteroidia; o__Bacteroidales; f__Bacteroidaceae; g__Bacteroides; s__Bacteroides_plebeius	0.999922	c__Bacteroidia	o__Bacteroidales	f__Bacteroidaceae	g__Bacteroides	s__Bacteroides_plebeius	1.01625e-05	0.00193002	0.0298013	0.6	0.0945946	0.0666667	0	0.0666667	0	0.333333
FT1482	ea34fb7336765864e4521630a32b67c1	d__Bacteria; p__Bacteroidota; c__Bacteroidia; o__Bacteroidales; f__Prevotellaceae; g__Prevotella; s__Prevotella_denticola	0.996375	c__Bacteroidia	o__Bacteroidales	f__Prevotellaceae	g__Prevotella	s__Prevotella_denticola	1.01517e-05	0.00108393	0.0662252	1	0.22973	0.0666667	0.142857	0.466667	0.0666667	0.4
FT2965	f653ea2b455eb7091da1301169b854f5	d__Bacteria; p__Proteobacteria; c__Gammaproteobacteria; o__Burkholderiales; f__Methylophilaceae; g__Methylotenera	0.991502	c__Gammaproteobacteria	o__Burkholderiales	f__Methylophilaceae	g__Methylotenera	g__Methylotenera	1.01298e-05	0.0026408	0.013245	0.6	0.054054	0	0.142857	0.0666667	0	0.0666667
FT2758	db0e77102e63ac9504ed711086a95e30	d__Bacteria; p__Firmicutes; c__Bacilli; o__Lactobacillales; f__Leuconostocaceae; g__Weissella; s__Weissella_jogaejeotgali	0.786788	c__Bacilli	o__Lactobacillales	f__Leuconostocaceae	g__Weissella	s__Weissella_jogaejeotgali	1.01e-05	0.00161012	0.0264901	0.4	0.0675676	0.133333	0	0	0	0.2
FT3283	5936767322fb86f5c971fef6ca99fff5	d__Bacteria; p__Campilobacterota; c__Campylobacteria; o__Campylobacterales; f__Campylobacteraceae; g__Campylobacter	1	c__Campylobacteria	o__Campylobacterales	f__Campylobacteraceae	g__Campylobacter	g__Campylobacter	1.00877e-05	0.000501156	0.0562914	0.8	0.175676	0.133333	0	0.533333	0.133333	0.0666667
FT1814	121370168e090888855505182d527666	d__Bacteria; p__Proteobacteria; c__Alphaproteobacteria; o__Sphingomonadales; f__Sphingomonadaceae; g__Sphingomonas	0.993879	c__Alphaproteobacteria	o__Sphingomonadales	f__Sphingomonadaceae	g__Sphingomonas	g__Sphingomonas	1.00726e-05	0.000446947	0.0960265	0.8	0.324324	0.4	0.142857	0.333333	0	0.733333
FT2414	a22f06c7c50291c3a709db3470f4e081	d__Bacteria; p__Campilobacterota; c__Campylobacteria; o__Campylobacterales; f__Campylobacteraceae; g__Campylobacter; s__Campylobacter_ureolyticus	0.944565	c__Campylobacteria	o__Campylobacterales	f__Campylobacteraceae	g__Campylobacter	s__Campylobacter_ureolyticus	1.00657e-05	0.00142812	0.0463576	0.8	0.162162	0.0666667	0.142857	0.333333	0	0.266667
FT1121	1badd03f4b4ddc1859ea711e436a7b61	d__Bacteria; p__Proteobacteria; c__Alphaproteobacteria; o__Rhizobiales; f__Beijerinckiaceae; g__Methylobacterium-Methylorubrum; s__Methylobacterium_variabile	0.78414	c__Alphaproteobacteria	o__Rhizobiales	f__Beijerinckiaceae	g__Methylobacterium-Methylorubrum	s__Methylobacterium_variabile	1.00592e-05	0.0018017	0.0198675	0.8	0.0810811	0.0666667	0.0714286	0.133333	0.133333	0
FT1537	f627536acf78c7634252a9e96b85bc84	d__Bacteria; p__Firmicutes; c__Bacilli; o__Lactobacillales; f__Lactobacillaceae; g__Lactobacillus	0.999995	c__Bacilli	o__Lactobacillales	f__Lactobacillaceae	g__Lactobacillus	g__Lactobacillus	1.00394e-05	0.00102467	0.0364238	0.4	0.0675676	0.266667	0	0.0666667	0	0
FT754	df91c7545c21952338f37a91188f4935	d__Bacteria; p__Proteobacteria; c__Gammaproteobacteria; o__Xanthomonadales; f__Xanthomonadaceae; g__Stenotrophomonas	0.999998	c__Gammaproteobacteria	o__Xanthomonadales	f__Xanthomonadaceae	g__Stenotrophomonas	g__Stenotrophomonas	9.9791e-06	0.00091989	0.0331126	0.4	0.0945946	0	0.0714286	0.4	0	0
FT3260	5d6b2dead0ba3b5a3c4689c9b04ee9c0	d__Bacteria; p__Bacteroidota; c__Bacteroidia; o__Sphingobacteriales; f__env.OPS_17; g__env.OPS_17	1	c__Bacteroidia	o__Sphingobacteriales	f__env.OPS_17	g__env.OPS_17	g__env.OPS_17	9.9602e-06	0.00296839	0.00662252	0.4	0.027027	0.0666667	0	0	0	0.0666667
FT1743	0daf34f52eb8e1065567d58ec6395ff7	d__Bacteria; p__Bacteroidota; c__Bacteroidia; o__Cytophagales; f__Cyclobacteriaceae; g__uncultured	0.874774	c__Bacteroidia	o__Cytophagales	f__Cyclobacteriaceae	f__Cyclobacteriaceae	g__uncultured	9.91093e-06	0.0019603	0.00662252	0.2	0.027027	0.133333	0	0	0	0
FT3134	4f7f8d3364a5fd2ad2f61d197aa6bd12	d__Bacteria; p__Bacteroidota; c__Bacteroidia; o__Flavobacteriales; f__Flavobacteriaceae; g__Myroides; s__Myroides_sp.	0.987186	c__Bacteroidia	o__Flavobacteriales	f__Flavobacteriaceae	g__Myroides	s__Myroides_sp.	9.90378e-06	0.0013081	0.0397351	1	0.135135	0.133333	0.0714286	0.0666667	0.2	0.2
FT914	b105e35d642821de81c59be00488c80e	d__Bacteria; p__Proteobacteria; c__Alphaproteobacteria; o__Sphingomonadales; f__Sphingomonadaceae; g__Novosphingobium; s__alpha_proteobacterium	0.745603	c__Alphaproteobacteria	o__Sphingomonadales	f__Sphingomonadaceae	g__Novosphingobium	s__alpha_proteobacterium	9.86298e-06	0.00243831	0.00662252	0.4	0.027027	0	0.0714286	0	0	0.0666667
FT3207	add463cacf1fb4bb03ef787a2f0528fe	d__Bacteria; p__Proteobacteria; c__Alphaproteobacteria; o__Micavibrionales; f__uncultured; g__uncultured; s__uncultured_bacterium	0.999994	c__Alphaproteobacteria	o__Micavibrionales	c__Alphaproteobacteria	g__uncultured	s__uncultured_bacterium	9.86249e-06	0.00135739	0.013245	0.6	0.0405405	0.0666667	0	0	0.0666667	0.0666667
FT428	71897bb632b29264dd3abfc9830f101f	d__Bacteria; p__Firmicutes; c__Bacilli; o__Erysipelotrichales; f__Erysipelotrichaceae; g__Solobacterium; s__Solobacterium_moorei	0.892507	c__Bacilli	o__Erysipelotrichales	f__Erysipelotrichaceae	g__Solobacterium	s__Solobacterium_moorei	9.8335e-06	0.000469464	0.0596027	0.6	0.202703	0	0	0.333333	0.133333	0.533333
FT1331	87631605c5186ca2855f7dfa71d31b0c	d__Bacteria; p__Bacteroidota; c__Bacteroidia; o__Sphingobacteriales; f__Sphingobacteriaceae; g__Pedobacter	0.916417	c__Bacteroidia	o__Sphingobacteriales	f__Sphingobacteriaceae	g__Pedobacter	g__Pedobacter	9.80366e-06	0.00124243	0.0529801	1	0.148649	0.0666667	0.0714286	0.2	0.133333	0.266667
FT978	b6104e427da460f165f1b601acf04979	d__Bacteria; p__Proteobacteria; c__Gammaproteobacteria; o__Xanthomonadales; f__Rhodanobacteraceae; g__Tahibacter; s__uncultured_bacterium	0.962877	c__Gammaproteobacteria	o__Xanthomonadales	f__Rhodanobacteraceae	g__Tahibacter	g__Tahibacter	9.76887e-06	0.00237576	0.00993378	0.2	0.0135135	0	0	0	0.0666667	0
FT3036	e691e692f1755ad2301194dcfee3e9f9	d__Bacteria; p__Actinobacteriota; c__Actinobacteria; o__Corynebacteriales; f__Mycobacteriaceae; g__Mycobacterium	0.999994	c__Actinobacteria	o__Corynebacteriales	f__Mycobacteriaceae	g__Mycobacterium	g__Mycobacterium	9.76405e-06	0.00172987	0.0165563	0.2	0.027027	0	0	0.133333	0	0
FT3195	e5c94d94d8e02baff52f0da440dda70c	d__Bacteria; p__Proteobacteria; c__Alphaproteobacteria; o__Rhizobiales; f__Rhizobiaceae; g__Aureimonas	0.917742	c__Alphaproteobacteria	o__Rhizobiales	f__Rhizobiaceae	g__Aureimonas	g__Aureimonas	9.75735e-06	0.00211633	0.0165563	0.2	0.027027	0	0	0	0	0.133333
FT3460	f7b65f72d5841d5b37e5c776b55c2cea	d__Bacteria; p__Actinobacteriota; c__Actinobacteria; o__Micrococcales; f__Brevibacteriaceae; g__Brevibacterium	0.999997	c__Actinobacteria	o__Micrococcales	f__Brevibacteriaceae	g__Brevibacterium	g__Brevibacterium	9.73461e-06	0.000946184	0.0331126	0.6	0.108108	0.266667	0.0714286	0	0	0.2
FT1955	9e043a46ab1e9b04f60d84efb3b37f8b	d__Bacteria; p__Campilobacterota; c__Campylobacteria; o__Campylobacterales; f__Arcobacteraceae	1	c__Campylobacteria	o__Campylobacterales	f__Arcobacteraceae	f__Arcobacteraceae	f__Arcobacteraceae	9.7296e-06	0.00199481	0.0231788	0.6	0.0675676	0.133333	0.0714286	0	0	0.133333
FT131	191592aa014f670066a3e0cdce7b1b7f	d__Bacteria; p__Fusobacteriota; c__Fusobacteriia; o__Fusobacteriales; f__Fusobacteriaceae; g__Fusobacterium; s__Fusobacterium_mortiferum	0.981233	c__Fusobacteriia	o__Fusobacteriales	f__Fusobacteriaceae	g__Fusobacterium	s__Fusobacterium_mortiferum	9.71997e-06	0.00160104	0.0331126	0.6	0.121622	0.0666667	0	0.0666667	0	0.466667
FT2252	4d1d7770439f0941971e8370bad41e88	d__Bacteria; p__Bacteroidota; c__Bacteroidia; o__Cytophagales; f__Spirosomaceae; g__Dyadobacter	1	c__Bacteroidia	o__Cytophagales	f__Spirosomaceae	g__Dyadobacter	g__Dyadobacter	9.71133e-06	0.000652728	0.0496689	1	0.162162	0.266667	0.142857	0.0666667	0.0666667	0.266667
FT2796	62b41d41e16cecdcc5ff2e0bf9556073	d__Bacteria; p__Verrucomicrobiota; c__Verrucomicrobiae; o__Chthoniobacterales; f__Chthoniobacteraceae; g__Chthoniobacter; s__uncultured_bacterium	0.882436	c__Verrucomicrobiae	o__Chthoniobacterales	f__Chthoniobacteraceae	g__Chthoniobacter	g__Chthoniobacter	9.69451e-06	0.00229118	0.00662252	0.4	0.027027	0.0666667	0	0	0.0666667	0
FT857	6fc069b1b701896330f8b6e4a5c505b4	d__Bacteria; p__Firmicutes; c__Bacilli; o__Lactobacillales; f__Streptococcaceae; g__Streptococcus; s__Streptococcus_sobrinus	0.987305	c__Bacilli	o__Lactobacillales	f__Streptococcaceae	g__Streptococcus	s__Streptococcus_sobrinus	9.69398e-06	0.00270688	0.013245	0.4	0.054054	0	0.0714286	0	0	0.2
FT1543	777236b87c899761b1aeea82696e1d8b	d__Bacteria; p__Bacteroidota; c__Bacteroidia; o__Bacteroidales; f__Prevotellaceae; g__Prevotella; s__Prevotella_colorans	0.999964	c__Bacteroidia	o__Bacteroidales	f__Prevotellaceae	g__Prevotella	s__Prevotella_colorans	9.66596e-06	0.00189762	0.0198675	0.8	0.0810811	0.133333	0.142857	0.0666667	0	0.0666667
FT2373	faa472d88592589e634be7fcb55f1d5a	d__Bacteria; p__Proteobacteria; c__Gammaproteobacteria; o__Oceanospirillales; f__Halomonadaceae; g__Cobetia; s__Halomonas_sp.	0.974796	c__Gammaproteobacteria	o__Oceanospirillales	f__Halomonadaceae	g__Cobetia	s__Halomonas_sp.	9.65978e-06	0.00217917	0.00662252	0.2	0.027027	0.133333	0	0	0	0
FT1505	4d3f9cdf38afba8bbe13f890afee8e8e	d__Bacteria; p__Firmicutes; c__Bacilli; o__Lactobacillales; f__Leuconostocaceae; g__Weissella; s__Weissella_ceti	0.991705	c__Bacilli	o__Lactobacillales	f__Leuconostocaceae	g__Weissella	s__Weissella_ceti	9.63671e-06	0.00249045	0.00662252	0.4	0.027027	0.0666667	0.0714286	0	0	0
FT549	4670721fa045924480b73c6720beebf5	d__Bacteria; p__Bacteroidota; c__Bacteroidia; o__Bacteroidales; f__Prevotellaceae; g__Alloprevotella; s__Alloprevotella_rava	0.964601	c__Bacteroidia	o__Bacteroidales	f__Prevotellaceae	g__Alloprevotella	s__Alloprevotella_rava	9.62552e-06	0.00155869	0.0364238	0.6	0.121622	0	0	0.333333	0.0666667	0.2
FT2933	a30e70aeb3701f250d35f2606c2bd0f0	d__Bacteria; p__Bacteroidota; c__Bacteroidia; o__Flavobacteriales; f__Weeksellaceae; g__Chryseobacterium; s__Chryseobacterium_chaponense	0.819935	c__Bacteroidia	o__Flavobacteriales	f__Weeksellaceae	g__Chryseobacterium	s__Chryseobacterium_chaponense	9.59381e-06	0.0020956	0.00662252	0.2	0.0135135	0	0	0	0	0.0666667
FT2552	a0fa9d713f709249476cd514060909b6	d__Bacteria; p__Proteobacteria; c__Alphaproteobacteria; o__Rhizobiales; f__Rhizobiaceae; g__Aminobacter	0.754356	c__Alphaproteobacteria	o__Rhizobiales	f__Rhizobiaceae	g__Aminobacter	g__Aminobacter	9.58772e-06	0.000958968	0.0165563	0.6	0.0675676	0.0666667	0	0.0666667	0.2	0
FT2038	f83a04fd2688f9d8d34e2ec208b5538f	d__Bacteria; p__Proteobacteria; c__Gammaproteobacteria; o__Pseudomonadales; f__Pseudomonadaceae; g__Pseudomonas	0.999849	c__Gammaproteobacteria	o__Pseudomonadales	f__Pseudomonadaceae	g__Pseudomonas	g__Pseudomonas	9.56094e-06	0.00213798	0.013245	0.6	0.054054	0.0666667	0	0.0666667	0	0.133333
FT1072	32b078efa23b6203e875ce16ac603741	d__Bacteria; p__Proteobacteria; c__Alphaproteobacteria; o__Sphingomonadales; f__Sphingomonadaceae; g__Qipengyuania	0.930488	c__Alphaproteobacteria	o__Sphingomonadales	f__Sphingomonadaceae	g__Qipengyuania	g__Qipengyuania	9.56008e-06	0.000591549	0.0695364	0.6	0.189189	0.266667	0.142857	0	0	0.533333
FT686	a3a80f1396b618b405196c23e4965c7e	d__Bacteria; p__Actinobacteriota; c__Actinobacteria; o__Micrococcales; f__Microbacteriaceae	0.999973	c__Actinobacteria	o__Micrococcales	f__Microbacteriaceae	f__Microbacteriaceae	f__Microbacteriaceae	9.54242e-06	0.00214216	0.00993378	0.4	0.0405405	0.0666667	0	0	0.133333	0
FT2618	ef7802bf1f62f6f6e67f2365cb550742	d__Bacteria; p__Firmicutes; c__Clostridia; o__Lachnospirales; f__Lachnospiraceae; g__Oribacterium	1	c__Clostridia	o__Lachnospirales	f__Lachnospiraceae	g__Oribacterium	g__Oribacterium	9.5382e-06	0.000881769	0.0463576	1	0.162162	0.133333	0.142857	0.266667	0.0666667	0.2
FT1782	6534cba7dc0b37fd270e03ceba43cd3e	d__Bacteria; p__Actinobacteriota; c__Actinobacteria; o__Pseudonocardiales; f__Pseudonocardiaceae; g__Actinomycetospora	0.997938	c__Actinobacteria	o__Pseudonocardiales	f__Pseudonocardiaceae	g__Actinomycetospora	g__Actinomycetospora	9.41842e-06	0.00124747	0.0430464	0.8	0.148649	0.466667	0	0.0666667	0.0666667	0.133333
FT2951	c9889980e9dc34ec916297ae0f69d7d3	d__Bacteria; p__Actinobacteriota; c__Actinobacteria; o__Propionibacteriales; f__Nocardioidaceae; g__Nocardioides	0.999968	c__Actinobacteria	o__Propionibacteriales	f__Nocardioidaceae	g__Nocardioides	g__Nocardioides	9.39053e-06	0.000965324	0.0529801	0.8	0.162162	0.133333	0.214286	0	0.0666667	0.4
FT2125	0b3fea1b000727622fc83a233e973482	d__Bacteria; p__Actinobacteriota; c__Actinobacteria; o__Actinomycetales; f__Actinomycetaceae; g__F0332; s__unidentified	0.966613	c__Actinobacteria	o__Actinomycetales	f__Actinomycetaceae	g__F0332	s__unidentified	9.37302e-06	0.00134	0.0198676	0.4	0.0675676	0	0	0.266667	0.0666667	0
FT3380	e226f90f826e5c28fb18a7d4dcf3a38f	d__Bacteria; p__Desulfobacterota; c__Desulfovibrionia; o__Desulfovibrionales; f__Desulfovibrionaceae; g__Desulfovibrio; s__Desulfovibrio_putealis	0.983937	c__Desulfovibrionia	o__Desulfovibrionales	f__Desulfovibrionaceae	g__Desulfovibrio	s__Desulfovibrio_putealis	9.35959e-06	0.000968593	0.0562914	0.6	0.162162	0	0.428571	0.333333	0	0.0666667
FT1799	535e6163df657548c94112597ed68220	d__Bacteria; p__Proteobacteria; c__Gammaproteobacteria; o__Burkholderiales; f__Oxalobacteraceae; g__Herminiimonas	0.843685	c__Gammaproteobacteria	o__Burkholderiales	f__Oxalobacteraceae	g__Herminiimonas	g__Herminiimonas	9.35743e-06	0.00178974	0.0331126	1	0.121622	0.2	0.0714286	0.133333	0.133333	0.0666667
FT170	cb9dfb126d357031553d171f061bdb2a	d__Bacteria; p__Bacteroidota; c__Bacteroidia; o__Flavobacteriales; f__Weeksellaceae; g__Chryseobacterium; s__Chryseobacterium_taklimakanense	0.997886	c__Bacteroidia	o__Flavobacteriales	f__Weeksellaceae	g__Chryseobacterium	s__Chryseobacterium_taklimakanense	9.34896e-06	0.00271316	0.00662252	0.2	0.027027	0	0	0.133333	0	0
FT3057	b1f4ff8a1c4c614bf9110a69d4dbc334	d__Bacteria; p__Actinobacteriota; c__Actinobacteria; o__Micrococcales; f__Micrococcaceae; g__Micrococcus	0.996883	c__Actinobacteria	o__Micrococcales	f__Micrococcaceae	g__Micrococcus	g__Micrococcus	9.34298e-06	0.00149113	0.0231788	1	0.0675676	0.0666667	0.0714286	0.0666667	0.0666667	0.0666667
FT3439	78d776727a8bf194fb213518588ca39b	d__Bacteria; p__Firmicutes; c__Clostridia; o__Peptostreptococcales-Tissierellales; f__Peptostreptococcales-Tissierellales; g__Parvimonas	1	c__Clostridia	o__Peptostreptococcales-Tissierellales	f__Peptostreptococcales-Tissierellales	g__Parvimonas	g__Parvimonas	9.33391e-06	0.000710847	0.0562914	0.8	0.202703	0	0.0714286	0.4	0.0666667	0.466667
FT2453	42ca2a3238ce8769867f612a676dd856	d__Bacteria; p__Actinobacteriota; c__Actinobacteria; o__Corynebacteriales; f__Nocardiaceae; g__Rhodococcus	0.999998	c__Actinobacteria	o__Corynebacteriales	f__Nocardiaceae	g__Rhodococcus	g__Rhodococcus	9.28651e-06	0.00190949	0.0264901	0.8	0.0945946	0	0.142857	0.133333	0.0666667	0.133333
FT1370	78daa0ee6591f2953fac6b96ac5658c1	d__Bacteria; p__Proteobacteria; c__Gammaproteobacteria; o__Burkholderiales; f__Neisseriaceae; g__Neisseria; s__Neisseria_oralis	0.96272	c__Gammaproteobacteria	o__Burkholderiales	f__Neisseriaceae	g__Neisseria	s__Neisseria_oralis	9.27311e-06	0.00127953	0.0298013	0.6	0.0945946	0	0.0714286	0.266667	0	0.133333
FT622	3d3a6bf6d620a9a4bf58bc2ae87032af	d__Bacteria; p__Proteobacteria; c__Gammaproteobacteria; o__Burkholderiales; f__Comamonadaceae; g__Ramlibacter	0.824488	c__Gammaproteobacteria	o__Burkholderiales	f__Comamonadaceae	g__Ramlibacter	g__Ramlibacter	9.26439e-06	0.00251216	0.00662252	0.2	0.0135135	0	0	0	0.0666667	0
FT2451	1ddf746fa6f697ff55bcedf5656851ea	d__Bacteria; p__Actinobacteriota; c__Actinobacteria; o__Micrococcales; f__Cellulomonadaceae; g__Cellulomonas	0.978673	c__Actinobacteria	o__Micrococcales	f__Cellulomonadaceae	g__Cellulomonas	g__Cellulomonas	9.2593e-06	0.00174008	0.0198676	0.6	0.0675676	0	0	0.0666667	0.0666667	0.2
FT1642	94a9f27734bfa646daf22e49377d3e56	d__Bacteria; p__Firmicutes; c__Bacilli; o__Bacillales; f__Bacillaceae; g__Oceanobacillus; s__Oceanobacillus_oncorhynchi	0.824509	c__Bacilli	o__Bacillales	f__Bacillaceae	g__Oceanobacillus	s__Oceanobacillus_oncorhynchi	9.21e-06	0.00163967	0.0231788	0.2	0.0540541	0.266667	0	0	0	0
FT1283	fc4987bcb12a0fb046285dbb138dcbfd	d__Bacteria; p__Firmicutes; c__Bacilli; o__Bacillales; f__Bacillaceae; g__Geobacillus	0.987717	c__Bacilli	o__Bacillales	f__Bacillaceae	g__Geobacillus	g__Geobacillus	9.2089e-06	0.000564956	0.0695364	1	0.256757	0.466667	0.214286	0.4	0.0666667	0.133333
FT1911	888bcf229e7f0cb39a502a85e6cf2fde	d__Bacteria; p__Acidobacteriota; c__Blastocatellia; o__Blastocatellales; f__Blastocatellaceae; g__uncultured	0.798008	c__Blastocatellia	o__Blastocatellales	f__Blastocatellaceae	f__Blastocatellaceae	g__uncultured	9.19754e-06	0.00256026	0.0165563	0.4	0.0675676	0.133333	0	0	0	0.2
FT2899	060fed82cb943e53062b81174735d5e9	d__Bacteria; p__Actinobacteriota; c__Actinobacteria; o__Corynebacteriales; f__Corynebacteriaceae; g__Corynebacterium; s__Corynebacterium_pyruviciproducens	0.862676	c__Actinobacteria	o__Corynebacteriales	f__Corynebacteriaceae	g__Corynebacterium	s__Corynebacterium_pyruviciproducens	9.14153e-06	0.00072351	0.0463576	0.8	0.108108	0.133333	0.0714286	0.2	0	0.133333
FT734	ef33aef9a8cb0f123f55d571d9c80455	d__Bacteria; p__Actinobacteriota; c__Actinobacteria; o__Micrococcales; f__Microbacteriaceae; g__Clavibacter	0.717007	c__Actinobacteria	o__Micrococcales	f__Microbacteriaceae	g__Clavibacter	g__Clavibacter	9.14066e-06	0.00140722	0.0364238	0.6	0.108108	0.133333	0.0714286	0	0	0.333333
FT925	4ad7df2b0ba64ddfc28331ebd3d9dc92	d__Bacteria; p__Proteobacteria; c__Gammaproteobacteria; o__Aeromonadales; f__Aeromonadaceae; g__Aeromonas	0.782722	c__Gammaproteobacteria	o__Aeromonadales	f__Aeromonadaceae	g__Aeromonas	g__Aeromonas	9.13534e-06	0.00173477	0.0165563	0.4	0.054054	0	0	0.133333	0	0.133333
FT3212	ae8f2799f0f6a6c70084b4b5c7c65479	d__Bacteria; p__Firmicutes; c__Clostridia; o__Peptostreptococcales-Tissierellales; f__Peptostreptococcales-Tissierellales; g__Anaerococcus	1	c__Clostridia	o__Peptostreptococcales-Tissierellales	f__Peptostreptococcales-Tissierellales	g__Anaerococcus	g__Anaerococcus	9.1346e-06	0.000473535	0.0728477	0.8	0.256757	0.2	0.285714	0.466667	0	0.333333
FT1686	d69bfa7e996791983cf23e5b773946b5	d__Bacteria; p__Proteobacteria; c__Gammaproteobacteria; o__Burkholderiales; f__Comamonadaceae; g__Polaromonas	0.964461	c__Gammaproteobacteria	o__Burkholderiales	f__Comamonadaceae	g__Polaromonas	g__Polaromonas	9.10069e-06	0.00187079	0.0298013	0.4	0.0945946	0	0	0.4	0	0.0666667
FT772	22c0de75b8b9095287ecb118c500150c	d__Bacteria; p__Bacteroidota; c__Bacteroidia; o__Flavobacteriales; f__Flavobacteriaceae; g__Flavobacterium; s__Flavobacterium_lindanitolerans	0.945457	c__Bacteroidia	o__Flavobacteriales	f__Flavobacteriaceae	g__Flavobacterium	s__Flavobacterium_lindanitolerans	9.09317e-06	0.00116801	0.0264901	0.6	0.0405405	0.0666667	0.0714286	0.0666667	0	0
FT2004	4d57e47d596726631fffd34d787c645d	d__Bacteria; p__Proteobacteria; c__Alphaproteobacteria; o__Sphingomonadales; f__Sphingomonadaceae; g__Sphingomonas	0.998215	c__Alphaproteobacteria	o__Sphingomonadales	f__Sphingomonadaceae	g__Sphingomonas	g__Sphingomonas	9.06813e-06	0.000750946	0.0596027	0.8	0.202703	0.333333	0.142857	0.0666667	0	0.466667
FT1562	fe736c07dda83d4c3cddb6dbad3c5f7d	d__Bacteria; p__Firmicutes; c__Bacilli; o__Staphylococcales; f__Staphylococcaceae; g__Nosocomiicoccus; s__Nosocomiicoccus_ampullae	0.773046	c__Bacilli	o__Staphylococcales	f__Staphylococcaceae	g__Nosocomiicoccus	s__Nosocomiicoccus_ampullae	9.0589e-06	0.00115935	0.0298013	0.6	0.0945946	0	0.214286	0.133333	0	0.133333
FT3148	eb4d6ede727723bb40df6435ea8d954a	d__Bacteria; p__Firmicutes; c__Bacilli; o__Lactobacillales; f__Vagococcaceae; g__Vagococcus	0.961516	c__Bacilli	o__Lactobacillales	f__Vagococcaceae	g__Vagococcus	g__Vagococcus	9.04092e-06	0.00178891	0.0629139	1	0.148649	0.0666667	0.0714286	0.4	0.133333	0.0666667
FT1061	46bf6728fd7cdfeba073f6b59b3d6b68	d__Bacteria; p__Firmicutes; c__Bacilli; o__Lactobacillales; f__Lactobacillaceae; g__Lactobacillus	0.999998	c__Bacilli	o__Lactobacillales	f__Lactobacillaceae	g__Lactobacillus	g__Lactobacillus	9.01866e-06	0.000592205	0.0662252	1	0.216216	0.266667	0.142857	0.266667	0.133333	0.266667
FT3168	11272c9eeaa64f81ce706e98dbe7374b	d__Bacteria; p__Bacteroidota; c__Bacteroidia; o__Bacteroidales; f__Prevotellaceae; g__Prevotella	0.985136	c__Bacteroidia	o__Bacteroidales	f__Prevotellaceae	g__Prevotella	g__Prevotella	9.01547e-06	0.00112144	0.0298013	0.6	0.121622	0	0.142857	0.333333	0	0.133333
FT1918	1130ddd94af297fca09dac3bb5b48796	d__Bacteria; p__Proteobacteria; c__Gammaproteobacteria; o__Burkholderiales; f__Comamonadaceae; g__Tepidimonas	0.998033	c__Gammaproteobacteria	o__Burkholderiales	f__Comamonadaceae	g__Tepidimonas	g__Tepidimonas	9.01268e-06	0.000982669	0.0298013	1	0.108108	0.133333	0.0714286	0.2	0.0666667	0.0666667
FT2496	dd4a04d73e37a62fe5169086a3699293	d__Bacteria; p__Firmicutes; c__Clostridia; o__Peptostreptococcales-Tissierellales; f__Peptostreptococcales-Tissierellales; g__Anaerococcus	1	c__Clostridia	o__Peptostreptococcales-Tissierellales	f__Peptostreptococcales-Tissierellales	g__Anaerococcus	g__Anaerococcus	9.00022e-06	0.000552018	0.0331126	0.8	0.121622	0	0.0714286	0.333333	0.0666667	0.133333
FT871	fe3869bedc6364ce1ac904ea0a2e2c3a	d__Bacteria; p__Proteobacteria; c__Gammaproteobacteria; o__Gammaproteobacteria_Incertae_Sedis; f__Unknown_Family; g__Acidibacter	0.988959	c__Gammaproteobacteria	o__Gammaproteobacteria_Incertae_Sedis	f__Unknown_Family	g__Acidibacter	g__Acidibacter	8.99661e-06	0.000354523	0.0860927	0.6	0.243243	0.266667	0	0.6	0	0.333333
FT870	ff25a981a1ac7e8fa64bd5f7f5a31275	d__Bacteria; p__Firmicutes; c__Clostridia; o__Lachnospirales; f__Lachnospiraceae; g__Stomatobaculum; s__uncultured_bacterium	0.955643	c__Clostridia	o__Lachnospirales	f__Lachnospiraceae	g__Stomatobaculum	g__Stomatobaculum	8.98976e-06	0.00174279	0.0298013	0.6	0.0810811	0	0	0.266667	0.0666667	0.0666667
FT1944	f989c1c90b51ecffea0b8e032b7dc3f2	d__Bacteria; p__Firmicutes; c__Clostridia; o__Lachnospirales; f__Lachnospiraceae; g__Anaerocolumna; s__uncultured_bacterium	0.995636	c__Clostridia	o__Lachnospirales	f__Lachnospiraceae	g__Anaerocolumna	g__Anaerocolumna	8.97276e-06	0.00245051	0.00662252	0.2	0.0135135	0	0	0	0.0666667	0
FT3453	e39c5e873f872c0ea7ea8c174e19742c	d__Bacteria; p__Proteobacteria; c__Gammaproteobacteria; o__Vibrionales; f__Vibrionaceae; g__Vibrio; s__Vibrio_cholerae	0.920453	c__Gammaproteobacteria	o__Vibrionales	f__Vibrionaceae	g__Vibrio	s__Vibrio_cholerae	8.9606e-06	0.00258489	0.00993378	0.2	0.027027	0	0	0	0	0.133333
FT354	f49a9ce7e94b9a0192d154aa280390e7	d__Bacteria; p__Proteobacteria; c__Alphaproteobacteria; o__Acetobacterales; f__Acetobacteraceae; g__Belnapia	0.91834	c__Alphaproteobacteria	o__Acetobacterales	f__Acetobacteraceae	g__Belnapia	g__Belnapia	8.95936e-06	0.00261537	0.00662252	0.4	0.027027	0	0	0	0.0666667	0.0666667
FT533	6f48b1af33ef717f84a24755a3da295e	d__Bacteria; p__Proteobacteria; c__Alphaproteobacteria; o__Rhizobiales; f__Devosiaceae; g__Devosia; s__Devosia_neptuniae	0.921892	c__Alphaproteobacteria	o__Rhizobiales	f__Devosiaceae	g__Devosia	s__Devosia_neptuniae	8.95394e-06	0.000863711	0.0364238	0.6	0.121622	0	0.0714286	0.266667	0	0.266667
FT1235	12dc8a1e2f5e86ffa8d8fac57857dc8d	d__Bacteria; p__Firmicutes; c__Bacilli; o__Bacillales; f__Bacillaceae; g__Bacillus	0.99746	c__Bacilli	o__Bacillales	f__Bacillaceae	g__Bacillus	g__Bacillus	8.95284e-06	0.000407593	0.0761589	0.8	0.216216	0.266667	0.0714286	0.133333	0	0.6
FT2856	8db17d3db959ef44a8bf58890539ba25	d__Bacteria; p__Proteobacteria; c__Gammaproteobacteria; o__Burkholderiales; f__Comamonadaceae	0.999998	c__Gammaproteobacteria	o__Burkholderiales	f__Comamonadaceae	f__Comamonadaceae	f__Comamonadaceae	8.93917e-06	0.00165489	0.0231788	0.6	0.054054	0	0.0714286	0.0666667	0.133333	0
FT128	c0e391ab5b3f7cae6bf0ddaa82e772d0	d__Bacteria; p__Actinobacteriota; c__Coriobacteriia; o__Coriobacteriales; f__Atopobiaceae; g__Olsenella	0.921522	c__Coriobacteriia	o__Coriobacteriales	f__Atopobiaceae	g__Olsenella	g__Olsenella	8.92354e-06	0.000853017	0.0529801	0.6	0.135135	0	0.142857	0.133333	0	0.4
FT3056	473398d361dde560a7d31782eea9d5a1	d__Bacteria; p__Bacteroidota; c__Bacteroidia; o__Sphingobacteriales; f__Sphingobacteriaceae; g__Pedobacter; s__Pedobacter_tournemirensis	0.980851	c__Bacteroidia	o__Sphingobacteriales	f__Sphingobacteriaceae	g__Pedobacter	s__Pedobacter_tournemirensis	8.923e-06	0.00162618	0.00993378	0.4	0.027027	0	0	0.0666667	0.0666667	0
FT941	47faafc21dd9e33663b0020585fa2e3f	d__Bacteria; p__Bacteroidota; c__Bacteroidia; o__Bacteroidales; f__Bacteroidaceae; g__Bacteroides; s__Bacteroides_coprocola	0.993031	c__Bacteroidia	o__Bacteroidales	f__Bacteroidaceae	g__Bacteroides	s__Bacteroides_coprocola	8.91741e-06	0.0020945	0.0331126	0.8	0.121622	0.0666667	0	0.0666667	0.0666667	0.4
FT3486	413360276b2d5a19db01a3a1e8a08791	d__Bacteria; p__Proteobacteria; c__Gammaproteobacteria; o__Aeromonadales; f__Aeromonadaceae; g__Aeromonas	0.985538	c__Gammaproteobacteria	o__Aeromonadales	f__Aeromonadaceae	g__Aeromonas	g__Aeromonas	8.91227e-06	0.00099887	0.0331126	0.4	0.108108	0	0	0.466667	0.0666667	0
FT1132	3a3c1219e69ae75dd5a058b9077818c2	d__Bacteria; p__Proteobacteria; c__Gammaproteobacteria; o__Xanthomonadales; f__Xanthomonadaceae; g__Lysobacter	0.996896	c__Gammaproteobacteria	o__Xanthomonadales	f__Xanthomonadaceae	g__Lysobacter	g__Lysobacter	8.90453e-06	0.00221336	0.00993377	0.6	0.0405405	0.0666667	0	0.0666667	0.0666667	0
FT2389	89af193706f1f89ea94a210b68f1100b	d__Bacteria; p__Proteobacteria; c__Gammaproteobacteria; o__Xanthomonadales; f__Rhodanobacteraceae; g__Chiayiivirga; s__uncultured_bacterium	0.998109	c__Gammaproteobacteria	o__Xanthomonadales	f__Rhodanobacteraceae	g__Chiayiivirga	g__Chiayiivirga	8.85679e-06	0.00144795	0.0231788	0.4	0.0675676	0.266667	0.0714286	0	0	0
FT2008	b1c0192c3fc0f5068763503a44132a29	d__Bacteria; p__Firmicutes; c__Bacilli; o__Bacillales; f__Planococcaceae	0.919937	c__Bacilli	o__Bacillales	f__Planococcaceae	f__Planococcaceae	f__Planococcaceae	8.85261e-06	0.00188411	0.0198676	0.4	0.054054	0	0	0.0666667	0	0.2
FT3196	e05722b385c42c2e4b7558e99e93d901	d__Bacteria; p__Proteobacteria; c__Alphaproteobacteria; o__Sphingomonadales; f__Sphingomonadaceae; g__Sphingomonas	0.961645	c__Alphaproteobacteria	o__Sphingomonadales	f__Sphingomonadaceae	g__Sphingomonas	g__Sphingomonas	8.8521e-06	0.0025681	0.00662252	0.2	0.0135135	0	0	0	0	0.0666667
FT2573	5892c4d90341dec731a586d88899a958	d__Bacteria; p__Firmicutes; c__Clostridia; o__Peptostreptococcales-Tissierellales; f__Peptostreptococcaceae; g__Filifactor; s__Filifactor_alocis	0.79282	c__Clostridia	o__Peptostreptococcales-Tissierellales	f__Peptostreptococcaceae	g__Filifactor	s__Filifactor_alocis	8.83289e-06	0.00073246	0.0397351	0.8	0.135135	0.0666667	0.142857	0.133333	0	0.333333
FT683	a6e20c51067f342af8f008f345611d72	d__Bacteria; p__Proteobacteria; c__Alphaproteobacteria; o__Sphingomonadales; f__Sphingomonadaceae; g__Qipengyuania; s__uncultured_bacterium	0.880777	c__Alphaproteobacteria	o__Sphingomonadales	f__Sphingomonadaceae	g__Qipengyuania	g__Qipengyuania	8.82746e-06	0.000497265	0.0662252	1	0.256757	0.266667	0.142857	0.2	0.2	0.466667
FT1016	eb1f52c6d7638cbddd63312f4927f6ba	d__Bacteria; p__Proteobacteria; c__Alphaproteobacteria; o__Sphingomonadales; f__Sphingomonadaceae; g__Novosphingobium	0.996144	c__Alphaproteobacteria	o__Sphingomonadales	f__Sphingomonadaceae	g__Novosphingobium	g__Novosphingobium	8.81839e-06	0.000659467	0.0430464	0.6	0.135135	0.0666667	0.5	0.133333	0	0
[truncated: 2,298 more rows]

## Sheet: Info
shortid	Data set specfific short ID of sOTUs
Feature.ID	sOTU id
Taxon
Confidence	The class probabilities reported by the algorithm
class
order
family
genus
species
meanRelab	Mean Relative Abundance across all samples
maxRelab	Max relatove abundance across all samples
Samples	Occurence across all samples (fraction of samples where sOTU is detected)
[truncated: 7 more rows]
